# Supplementary material for: Novel Role of 3’UTR-Embedded Alu Elements as Facilitators of Processed Pseudogene Genesis and Host Gene Capture by Viral Genomes
Source: PLoS One. 2016 Dec 29;11(12):e0169196. doi: 10.1371/journal.pone.0169196 (PMC5199112; doi:10.1371/journal.pone.0169196)
Supplement: S1 Table — (XLSX) [file pone.0169196.s013.xlsx]

## Sheet: Table S1
S1 Table. Human gene set.
Ensembl ID	Gene Name	Chromosome	Number of PPs (Human71)	3UTR annotation	3UTR annotation?	Alu in 3'UTR?	3'UTR Alu orientation	Other SINE in 3'UTR?	LINE in 3'UTR?	LTR in 3'UTR?	Alu in Introns?	Alu in 5'UTR?	Maximum Transcript Length	% GC content	Germline Expression Mean
ENSG00000000003	TSPAN6	X	-	Ensembl_v71	Yes	Alu	sense	-	LINE	-	Alu	-	3833	40.87	9.48436
ENSG00000000005	TNMD	X	-	Ensembl_v71	Yes	-	-	-	-	-	Alu	-	1360	40.8	5.41438
ENSG00000000419	DPM1	20	-	Ensembl_v71	Yes	-	-	-	-	-	Alu	-	1161	39.85	9.12891
ENSG00000000457	SCYL3	1	-	Ensembl_v71	Yes	-	-	-	-	-	Alu	-	3477	40.14	6.92067
ENSG00000000460	C1orf112	1	-	Ensembl_v71	Yes	-	-	-	-	-	Alu	-	4355	39.22	6.70561
ENSG00000000938	FGR	1	-	Ensembl_v71	Yes	-	-	OtherSINE	-	-	Alu	-	2729	52.97	6.03218
ENSG00000000971	CFH	1	-	Ensembl_v71	Yes	-	-	-	-	LTR	Alu	-	4200	35.2	6.52516
ENSG00000001036	FUCA2	6	-	Ensembl_v71	Yes	Alu	sense	-	-	LTR	Alu	-	2548	39.69	-
ENSG00000001084	GCLC	6	-	Ensembl_v71	Yes	-	-	OtherSINE	-	-	Alu	-	3823	40.16	7.43811
ENSG00000001167	NFYA	6	-	Ensembl_v71	Yes	-	-	-	LINE	-	Alu	-	6236	40	6.99002
ENSG00000001460	STPG1	1	-	Ensembl_v71	Yes	-	-	OtherSINE	-	-	Alu	-	2881	44.09	-
ENSG00000001461	NIPAL3	1	-	Ensembl_v71	Yes	Alu	sense	OtherSINE	LINE	LTR	Alu	-	5481	45	5.79623
ENSG00000001497	LAS1L	X	-	Ensembl_v71	Yes	-	-	OtherSINE	-	-	Alu	-	2499	50.45	8.04206
ENSG00000001561	ENPP4	6	-	Ensembl_v71	Yes	-	-	-	-	-	-	-	4697	36.06	6.63734
ENSG00000001617	SEMA3F	3	-	Ensembl_v71	Yes	-	-	-	-	-	Alu	-	3802	57.74	6.11583
ENSG00000001626	CFTR	7	-	Ensembl_v71	Yes	-	-	-	-	-	Alu	-	6132	36.59	4.7008
ENSG00000001629	ANKIB1	7	-	Ensembl_v71	Yes	-	-	-	-	-	Alu	-	6081	36.77	-
ENSG00000001630	CYP51A1	7	1	Ensembl_v71	Yes	Alu	antisense	-	-	-	Alu	-	3210	39.91	-
ENSG00000001631	KRIT1	7	-	Ensembl_v71	Yes	Alu	sense	-	-	-	Alu	-	4762	36.48	6.6215
ENSG00000002016	RAD52	12	1	Ensembl_v71	Yes	Alu	antisense	-	-	-	Alu	-	2710	45.17	-
ENSG00000002330	BAD	11	-	Ensembl_v71	Yes	-	-	-	-	-	Alu	-	1240	53.92	6.6244
ENSG00000002549	LAP3	4	1	Ensembl_v71	Yes	-	-	-	-	-	Alu	-	2213	44.17	8.49989
ENSG00000002586	CD99	X	-	Ensembl_v71	Yes	-	-	-	-	-	Alu	-	1270	47.39	-
ENSG00000002726	ABP1	7	-	Ensembl_v71	Yes	-	-	-	-	-	Alu	-	3135	47.8	5.51603
ENSG00000002745	WNT16	7	-	Ensembl_v71	Yes	-	-	-	-	-	Alu	-	3147	38.61	5.69213
ENSG00000002746	HECW1	7	-	Ensembl_v71	Yes	-	-	-	-	-	Alu	-	6839	42.03	-
ENSG00000002822	MAD1L1	7	-	Ensembl_v71	Yes	-	-	-	-	-	Alu	-	2991	55.65	6.26018
ENSG00000002834	LASP1	17	-	Ensembl_v71	Yes	Alu	sense	-	LINE	-	Alu	-	4109	53.69	8.73528
ENSG00000002919	SNX11	17	-	Ensembl_v71	Yes	-	-	-	-	-	Alu	-	2733	48	8.18134
ENSG00000002933	TMEM176A	7	-	Ensembl_v71	Yes	-	-	-	-	-	-	-	1530	57.57	7.46844
ENSG00000003056	M6PR	12	1	Ensembl_v71	Yes	-	-	-	-	-	-	-	2756	42.71	8.41565
ENSG00000003096	KLHL13	X	-	Ensembl_v71	Yes	-	-	-	-	-	Alu	-	5331	36.56	-
ENSG00000003137	CYP26B1	2	-	Ensembl_v71	Yes	-	-	-	LINE	-	-	-	4732	59.96	6.54728
ENSG00000003147	ICA1	7	-	Ensembl_v71	Yes	-	-	-	-	-	Alu	-	2473	40.3	5.97952
ENSG00000003249	DBNDD1	16	-	Ensembl_v71	Yes	-	-	-	-	-	Alu	-	2689	59.39	5.87109
ENSG00000003393	ALS2	2	-	Ensembl_v71	Yes	Alu	antisense	-	-	-	Alu	-	6644	38.06	-
ENSG00000003400	CASP10	2	-	Ensembl_v71	Yes	Alu	mix	OtherSINE	-	LTR	Alu	-	5928	42.31	5.7362
ENSG00000003402	CFLAR	2	-	Ensembl_v71	Yes	Alu	sense	OtherSINE	LINE	LTR	Alu	-	11061	44.35	7.23487
ENSG00000003436	TFPI	2	-	Ensembl_v71	Yes	Alu	antisense	-	LINE	-	Alu	-	3913	36.6	5.625
ENSG00000003509	NDUFAF7	2	-	Ensembl_v71	Yes	Alu	sense	-	LINE	-	Alu	-	2176	38.97	5.42323
ENSG00000003756	RBM5	3	-	Ensembl_v71	Yes	-	-	-	-	-	Alu	-	3188	44.45	7.88639
ENSG00000003987	MTMR7	8	-	Ensembl_v71	Yes	-	-	OtherSINE	-	-	Alu	-	5302	40.36	4.6426
ENSG00000003989	SLC7A2	8	-	Ensembl_v71	Yes	Alu	sense	-	-	-	Alu	-	7638	40.13	-
ENSG00000004059	ARF5	7	1	Ensembl_v71	Yes	-	-	-	-	-	-	-	1103	56.5	-
ENSG00000004139	SARM1	17	-	Ensembl_v71	Yes	Alu	antisense	OtherSINE	-	-	Alu	-	7304	51.82	-
ENSG00000004142	POLDIP2	17	-	RefSeq	Yes	-	-	-	-	-	Alu	-	2723	49.85	8.92829
ENSG00000004399	PLXND1	3	-	Ensembl_v71	Yes	-	-	-	-	-	Alu	-	7094	58.39	7.86053
ENSG00000004455	AK2	1	2	Ensembl_v71	Yes	Alu	antisense	OtherSINE	LINE	-	Alu	-	3671	46.32	6.99003
ENSG00000004468	CD38	4	-	Ensembl_v71	Yes	-	-	OtherSINE	-	-	Alu	-	1884	41.09	-
ENSG00000004478	FKBP4	12	8	Ensembl_v71	Yes	Alu	sense	OtherSINE	-	-	-	-	3757	51.61	8.93391
ENSG00000004487	KDM1A	1	-	Ensembl_v71	Yes	-	-	-	-	-	Alu	-	3125	39.16	9.57834
ENSG00000004534	RBM6	3	-	Ensembl_v71	Yes	-	-	-	-	-	Alu	-	4010	44.14	8.71525
ENSG00000004660	CAMKK1	17	-	Ensembl_v71	Yes	-	-	-	-	-	Alu	-	3660	57.17	-
ENSG00000004700	RECQL	12	-	Ensembl_v71	Yes	-	-	-	-	-	Alu	-	3795	37.57	7.20695
ENSG00000004766	CCDC132	7	-	Ensembl_v71	Yes	-	-	-	-	-	Alu	-	5741	34.84	5.41517
ENSG00000004776	HSPB6	19	-	Ensembl_v71	Yes	-	-	-	-	-	-	-	1634	62.56	7.19954
ENSG00000004777	ARHGAP33	19	-	Ensembl_v71	Yes	-	-	-	-	-	Alu	-	4401	60.93	6.64684
ENSG00000004779	NDUFAB1	16	1	Ensembl_v71	Yes	-	-	-	-	-	Alu	-	885	48.8	10.3369
ENSG00000004799	PDK4	7	-	Ensembl_v71	Yes	-	-	-	-	-	Alu	-	3710	36.07	5.04391
ENSG00000004809	SLC22A16	6	-	Ensembl_v71	Yes	-	-	-	-	-	Alu	-	1997	41.32	-
ENSG00000004838	ZMYND10	3	-	Ensembl_v71	Yes	-	-	-	-	-	Alu	Alu	2896	57.81	-
ENSG00000004846	ABCB5	7	-	Ensembl_v71	Yes	Alu	mix	-	-	-	Alu	-	5811	37.73	-
ENSG00000004848	ARX	X	-	Ensembl_v71	Yes	-	-	-	-	-	-	-	2885	54.42	-
ENSG00000004864	SLC25A13	7	1	Ensembl_v71	Yes	-	-	-	-	-	Alu	-	3207	39.76	7.61211
ENSG00000004866	ST7	7	-	Ensembl_v71	Yes	-	-	-	-	-	Alu	-	2970	39.15	-
ENSG00000004897	CDC27	17	2	Ensembl_v71	Yes	-	-	-	-	-	Alu	-	5801	38.66	7.30206
ENSG00000004939	SLC4A1	17	-	Ensembl_v71	Yes	Alu	sense	OtherSINE	LINE	-	Alu	-	4965	55.8	-
ENSG00000004948	CALCR	7	-	Ensembl_v71	Yes	-	-	-	-	-	Alu	-	3696	35.2	5.06756
ENSG00000004961	HCCS	X	-	Ensembl_v71	Yes	-	-	-	-	-	Alu	-	2365	42.99	8.28808
ENSG00000004975	DVL2	17	-	Ensembl_v71	Yes	-	-	-	-	-	Alu	-	3046	55.14	7.52876
ENSG00000005001	PRSS22	16	-	Ensembl_v71	Yes	-	-	-	-	-	-	-	1391	59.35	-
ENSG00000005007	UPF1	19	-	Ensembl_v71	Yes	-	-	-	-	-	Alu	-	5360	55.15	7.4958
ENSG00000005020	SKAP2	7	-	Ensembl_v71	Yes	Alu	sense	-	-	-	Alu	-	3998	36.94	6.69578
ENSG00000005022	SLC25A5	X	9	Ensembl_v71	Yes	-	-	-	-	-	-	-	1351	53.25	11.1007
ENSG00000005059	CCDC109B	4	-	Ensembl_v71	Yes	Alu	antisense	-	-	-	Alu	-	2270	41.02	-
ENSG00000005073	HOXA11	7	-	Ensembl_v71	Yes	-	-	-	-	-	-	-	2653	55.22	5.51494
ENSG00000005075	POLR2J	7	-	Ensembl_v71	Yes	-	-	-	-	-	Alu	-	991	55.04	9.21576
ENSG00000005100	DHX33	17	-	Ensembl_v71	Yes	Alu	sense	OtherSINE	-	-	Alu	-	5635	45.81	-
ENSG00000005102	MEOX1	17	-	Ensembl_v71	Yes	-	-	-	-	-	Alu	-	2707	51.61	5.15103
ENSG00000005108	THSD7A	7	-	Ensembl_v71	Yes	-	-	-	-	-	Alu	-	10607	35.51	-
ENSG00000005156	LIG3	17	-	Ensembl_v71	Yes	-	-	-	-	-	Alu	-	3722	47.71	-
ENSG00000005175	RPAP3	12	-	Ensembl_v71	Yes	-	-	-	LINE	-	Alu	-	3687	36.73	7.2125
ENSG00000005187	ACSM3	16	-	Ensembl_v71	Yes	-	-	-	-	-	Alu	-	2845	41.08	6.3479
ENSG00000005189	LOC81691	16	-	Ensembl_v71	Yes	-	-	-	-	-	Alu	-	2903	39.89	8.10408
ENSG00000005194	CIAPIN1	16	2	Ensembl_v71	Yes	-	-	-	-	-	Alu	-	2182	44.41	8.76257
ENSG00000005238	FAM214B	9	1	Ensembl_v71	Yes	-	-	-	-	-	Alu	-	5771	54.68	7.33898
ENSG00000005243	COPZ2	17	-	Ensembl_v71	Yes	-	-	-	-	-	-	-	923	52.7	7.98148
ENSG00000005249	PRKAR2B	7	-	Ensembl_v71	Yes	-	-	-	-	-	Alu	-	3745	38.63	9.76365
ENSG00000005302	MSL3	X	3	Ensembl_v71	Yes	Alu	sense	-	LINE	-	Alu	-	3446	42.85	6.83012
ENSG00000005339	CREBBP	16	-	Ensembl_v71	Yes	-	-	-	-	-	Alu	-	10803	45.01	6.81396
ENSG00000005379	BZRAP1	17	-	Ensembl_v71	Yes	-	-	OtherSINE	-	-	Alu	-	7626	57.85	6.25801
ENSG00000005381	MPO	17	-	Ensembl_v71	Yes	-	-	OtherSINE	LINE	-	Alu	-	3311	55.13	5.10602
ENSG00000005421	PON1	7	-	Ensembl_v71	Yes	-	-	-	-	-	Alu	-	2568	39.93	5.04961
ENSG00000005436	GCFC2	2	-	Ensembl_v71	Yes	Alu	antisense	-	LINE	-	Alu	-	4440	36.39	5.90904
ENSG00000005448	WDR54	2	-	Ensembl_v71	Yes	-	-	-	-	-	Alu	-	1223	54.68	-
ENSG00000005469	CROT	7	-	Ensembl_v71	Yes	Alu	sense	-	-	-	Alu	-	3175	37.43	6.08026
ENSG00000005471	ABCB4	7	-	Ensembl_v71	Yes	-	-	-	-	-	Alu	-	4020	38.6	5.40269
ENSG00000005483	MLL5	7	-	Ensembl_v71	Yes	-	-	-	-	-	Alu	-	7013	37.46	-
ENSG00000005486	RHBDD2	7	-	Ensembl_v71	Yes	-	-	OtherSINE	-	-	Alu	-	1878	47.79	-
ENSG00000005513	SOX8	16	-	Ensembl_v71	Yes	-	-	-	-	-	-	-	3049	64.79	-
ENSG00000005700	IBTK	6	-	Ensembl_v71	Yes	-	-	-	-	-	Alu	-	6054	36.07	6.11406
ENSG00000005801	ZNF195	11	1	Ensembl_v71	Yes	-	-	-	-	-	Alu	-	3293	41.43	7.05344
ENSG00000005810	MYCBP2	13	-	Ensembl_v71	Yes	-	-	-	-	-	Alu	-	15025	35.72	8.55965
ENSG00000005812	FBXL3	13	-	Ensembl_v71	Yes	-	-	-	-	-	Alu	-	3572	38.37	-
ENSG00000005844	ITGAL	16	-	Ensembl_v71	Yes	Alu	sense	OtherSINE	LINE	-	Alu	-	5213	50.46	5.36423
ENSG00000005882	PDK2	17	-	Ensembl_v71	Yes	-	-	-	-	-	Alu	-	3440	56.67	6.20859
ENSG00000005884	ITGA3	17	-	Ensembl_v71	Yes	-	-	-	-	-	Alu	-	5044	52.65	-
ENSG00000005889	ZFX	X	-	Ensembl_v71	Yes	Alu	antisense	-	-	-	Alu	-	7740	40.77	5.48432
ENSG00000005893	LAMP2	X	-	Ensembl_v71	Yes	Alu	sense	OtherSINE	-	-	Alu	-	6603	38.79	7.28662
ENSG00000005955	GGNBP2	17	-	Ensembl_v71	Yes	-	-	-	-	-	Alu	-	2869	42.16	9.27431
ENSG00000005961	ITGA2B	17	-	Ensembl_v71	Yes	-	-	-	-	-	Alu	-	3334	54.83	5.20146
ENSG00000005981	ASB4	7	-	Ensembl_v71	Yes	-	-	-	LINE	-	Alu	-	3825	38.27	-
ENSG00000006007	GDE1	16	-	Ensembl_v71	Yes	Alu	sense	OtherSINE	LINE	-	Alu	-	2954	40.17	7.86771
ENSG00000006015	C19orf60	19	-	Ensembl_v71	Yes	-	-	-	-	-	-	-	900	60.24	7.7931
ENSG00000006016	CRLF1	19	-	Ensembl_v71	Yes	-	-	-	-	-	Alu	-	1824	55.32	-
ENSG00000006025	OSBPL7	17	-	Ensembl_v71	Yes	-	-	-	-	-	Alu	-	3674	57.86	5.36532
ENSG00000006042	TMEM98	17	2	Ensembl_v71	Yes	Alu	sense	OtherSINE	-	-	Alu	-	4434	48.47	-
ENSG00000006047	YBX2	17	1	Ensembl_v71	Yes	-	-	-	-	-	-	-	1606	57.92	8.61541
ENSG00000006059	KRT33A	17	-	Ensembl_v71	Yes	-	-	-	-	-	Alu	-	1287	48.36	5.38089
ENSG00000006071	ABCC8	11	-	Ensembl_v71	Yes	-	-	-	-	-	Alu	-	4981	50.03	5.56305
ENSG00000006074	CCL18	17	-	Ensembl_v71	Yes	-	-	-	-	-	Alu	-	1324	44.43	4.98329
ENSG00000006075	CCL3	17	-	Ensembl_v71	Yes	-	-	-	-	-	-	-	813	52.19	6.50688
ENSG00000006114	SYNRG	17	-	Ensembl_v71	Yes	Alu	mix	-	-	-	Alu	-	8229	40.82	-
ENSG00000006116	CACNG3	16	-	Ensembl_v71	Yes	-	-	-	-	-	Alu	-	3088	44.54	5.72532
ENSG00000006118	TMEM132A	11	-	Ensembl_v71	Yes	-	-	-	LINE	-	Alu	-	3520	58.71	7.07418
ENSG00000006125	AP2B1	17	1	Ensembl_v71	Yes	-	-	OtherSINE	-	-	Alu	-	6085	39.93	8.52156
ENSG00000006128	TAC1	7	-	Ensembl_v71	Yes	-	-	-	-	-	-	-	1239	39.8	5.32928
ENSG00000006194	ZNF263	16	-	Ensembl_v71	Yes	-	-	-	LINE	-	Alu	-	3830	47.12	7.54846
ENSG00000006210	CX3CL1	16	-	Ensembl_v71	Yes	-	-	OtherSINE	-	-	Alu	Alu	5796	53.7	5.82991
ENSG00000006282	SPATA20	17	-	Ensembl_v71	Yes	-	-	-	-	-	Alu	-	2807	57.05	8.67418
ENSG00000006283	CACNA1G	17	-	Ensembl_v71	Yes	Alu	sense	-	LINE	-	Alu	-	8264	56.83	5.64183
ENSG00000006327	TNFRSF12A	16	-	Ensembl_v71	Yes	-	-	-	-	-	Alu	-	1133	60.12	6.60703
ENSG00000006377	DLX6	7	-	Ensembl_v71	Yes	-	-	-	-	-	-	-	2304	49.51	-
ENSG00000006432	MAP3K9	14	-	Ensembl_v71	Yes	Alu	sense	OtherSINE	LINE	-	Alu	-	11169	44.98	6.44103
ENSG00000006451	RALA	7	1	Ensembl_v71	Yes	-	-	-	-	-	Alu	-	2880	39.69	6.87716
ENSG00000006453	BAIAP2L1	7	-	Ensembl_v71	Yes	Alu	sense	-	-	-	Alu	-	3682	46.77	-
ENSG00000006459	JHDM1D	7	-	Ensembl_v71	Yes	-	-	OtherSINE	LINE	-	Alu	-	9272	39.18	7.88152
ENSG00000006468	ETV1	7	-	Ensembl_v71	Yes	-	-	-	-	LTR	Alu	-	6824	36.3	6.27815
ENSG00000006530	AGK	7	2	Ensembl_v71	Yes	-	-	-	-	-	Alu	-	3849	39.59	8.25388
ENSG00000006534	ALDH3B1	11	-	RefSeq	Yes	Alu	sense	OtherSINE	-	LTR	Alu	-	2899	58.4	6.71695
ENSG00000006555	TTC22	1	-	Ensembl_v71	Yes	Alu	antisense	OtherSINE	LINE	-	Alu	-	3345	52.26	5.02103
ENSG00000006576	PHTF2	7	-	Ensembl_v71	Yes	-	-	OtherSINE	-	-	Alu	-	5102	37.65	6.54966
ENSG00000006606	CCL26	7	-	Ensembl_v71	Yes	-	-	-	-	-	Alu	-	703	48.09	-
ENSG00000006607	FARP2	2	-	Ensembl_v71	Yes	-	-	-	-	-	Alu	-	4059	45.6	-
ENSG00000006611	USH1C	11	-	Ensembl_v71	Yes	-	-	-	-	-	Alu	-	3246	51.78	5.41383
ENSG00000006625	GGCT	7	3	Ensembl_v71	Yes	-	-	-	-	-	Alu	-	1217	42.02	8.70239
ENSG00000006634	DBF4	7	2	Ensembl_v71	Yes	Alu	sense	-	-	-	Alu	-	3907	36.72	8.01943
ENSG00000006638	TBXA2R	19	-	Ensembl_v71	Yes	Alu	antisense	-	-	-	Alu	-	2608	55.77	-
ENSG00000006652	IFRD1	7	-	Ensembl_v71	Yes	Alu	sense	OtherSINE	-	-	Alu	Alu	2290	39.45	8.17922
ENSG00000006659	LGALS14	19	2	Ensembl_v71	Yes	-	-	-	-	-	Alu	-	1099	45.3	5.21852
ENSG00000006695	COX10	17	1	Ensembl_v71	Yes	-	-	-	-	-	Alu	-	3016	38.47	8.01492
ENSG00000006704	GTF2IRD1	7	-	Ensembl_v71	Yes	Alu	sense	-	-	-	Alu	Alu	5868	52.72	7.33018
ENSG00000006712	PAF1	19	-	Ensembl_v71	Yes	-	-	-	-	-	Alu	-	2320	52.73	-
ENSG00000006715	VPS41	7	-	Ensembl_v71	Yes	Alu	mix	OtherSINE	LINE	-	Alu	-	5903	38.35	6.90511
ENSG00000006740	ARHGAP44	17	-	Ensembl_v71	Yes	-	-	-	-	-	Alu	-	4273	42.68	6.38927
ENSG00000006744	ELAC2	17	-	Ensembl_v71	Yes	-	-	-	-	-	Alu	-	3814	48.08	6.80227
ENSG00000006747	SCIN	7	-	Ensembl_v71	Yes	Alu	sense	-	-	-	Alu	-	3137	38.55	5.03607
ENSG00000006756	ARSD	X	-	Ensembl_v71	Yes	Alu	mix	-	-	LTR	Alu	-	5159	48.88	5.86162
ENSG00000006757	PNPLA4	X	-	Ensembl_v71	Yes	-	-	-	LINE	LTR	Alu	-	3372	40.45	-
ENSG00000006788	MYH13	17	-	Ensembl_v71	Yes	-	-	-	-	-	Alu	-	6296	45.69	5.63539
ENSG00000006831	ADIPOR2	12	1	Ensembl_v71	Yes	-	-	-	-	-	Alu	-	4018	39.4	9.59565
ENSG00000006837	CDKL3	5	-	Ensembl_v71	Yes	-	-	-	-	-	Alu	-	2160	41.3	-
ENSG00000007001	UPP2	2	-	Ensembl_v71	Yes	-	-	-	-	-	Alu	-	2413	40.24	-
ENSG00000007038	PRSS21	16	-	Ensembl_v71	Yes	-	-	-	-	-	-	-	1168	55.67	6.9304
ENSG00000007047	MARK4	19	-	Ensembl_v71	Yes	-	-	OtherSINE	LINE	LTR	Alu	-	5243	53.57	7.60141
ENSG00000007062	PROM1	4	-	Ensembl_v71	Yes	-	-	-	-	-	Alu	-	4349	43.17	7.63778
ENSG00000007080	CCDC124	19	-	Ensembl_v71	Yes	-	-	-	-	-	Alu	-	1066	55.84	-
ENSG00000007129	CEACAM21	19	-	Ensembl_v71	Yes	-	-	-	-	-	Alu	-	1691	44.65	5.73117
ENSG00000007168	PAFAH1B1	17	3	Ensembl_v71	Yes	-	-	-	-	-	Alu	-	5614	42.4	8.50855
ENSG00000007171	NOS2	17	-	Ensembl_v71	Yes	-	-	-	-	-	Alu	-	4206	51.36	5.4902
ENSG00000007174	DNAH9	17	-	Ensembl_v71	Yes	-	-	OtherSINE	-	-	Alu	-	14170	42.63	5.695
ENSG00000007202	KIAA0100	17	-	Ensembl_v71	Yes	-	-	-	-	-	Alu	-	7452	46.75	7.89543
ENSG00000007216	SLC13A2	17	-	Ensembl_v71	Yes	-	-	-	-	-	Alu	-	2855	52.55	-
ENSG00000007237	GAS7	17	-	Ensembl_v71	Yes	Alu	sense	OtherSINE	LINE	-	Alu	-	8181	47.97	6.91082
ENSG00000007255	TRAPPC6A	19	-	Ensembl_v71	Yes	-	-	-	-	-	Alu	-	838	56.86	7.64055
ENSG00000007264	MATK	19	-	Ensembl_v71	Yes	-	-	-	-	-	Alu	-	2163	54.4	6.29919
ENSG00000007306	CEACAM7	19	-	Ensembl_v71	Yes	-	-	-	-	LTR	Alu	-	2489	47.87	4.92096
ENSG00000007312	CD79B	17	-	Ensembl_v71	Yes	-	-	-	-	-	Alu	-	1303	60.69	5.58131
ENSG00000007314	SCN4A	17	-	Ensembl_v71	Yes	-	-	-	-	-	Alu	-	7805	56.1	4.95871
ENSG00000007341	ST7L	1	-	Ensembl_v71	Yes	-	-	OtherSINE	-	-	Alu	-	4552	39.05	7.56223
ENSG00000007350	TKTL1	X	-	Ensembl_v71	Yes	-	-	-	-	-	Alu	-	2652	48.32	7.65098
ENSG00000007372	PAX6	11	-	Ensembl_v71	Yes	-	-	-	-	-	-	-	6969	49.68	6.3028
ENSG00000007376	RPUSD1	16	-	Ensembl_v71	Yes	-	-	-	-	-	-	-	2159	67.17	-
ENSG00000007384	RHBDF1	16	1	Ensembl_v71	Yes	-	-	-	-	-	-	-	3091	61.14	6.39851
ENSG00000007392	LUC7L	16	-	Ensembl_v71	Yes	-	-	-	LINE	-	Alu	-	2097	47.33	8.41484
ENSG00000007402	CACNA2D2	3	-	Ensembl_v71	Yes	-	-	-	-	-	Alu	-	5500	56.52	7.17633
ENSG00000007516	BAIAP3	16	-	Ensembl_v71	Yes	-	-	-	-	-	Alu	-	4691	65.72	6.38229
ENSG00000007520	TSR3	16	-	Ensembl_v71	Yes	-	-	-	-	-	-	-	1243	62.57	6.66561
ENSG00000007541	PIGQ	16	-	Ensembl_v71	Yes	-	-	-	-	-	Alu	-	3006	64.36	6.25974
ENSG00000007545	CRAMP1L	16	-	Ensembl_v71	Yes	Alu	sense	-	-	-	Alu	-	7772	53.11	-
ENSG00000007866	TEAD3	6	-	Ensembl_v71	Yes	-	-	OtherSINE	-	-	Alu	-	3023	56.75	6.7688
ENSG00000007908	SELE	1	-	Ensembl_v71	Yes	-	-	-	-	-	Alu	-	3875	39.36	5.01894
ENSG00000007923	DNAJC11	1	-	Ensembl_v71	Yes	-	-	-	-	-	Alu	-	3316	46.6	7.28337
ENSG00000007933	FMO3	1	-	Ensembl_v71	Yes	-	-	-	-	-	Alu	-	2107	36.5	4.33439
ENSG00000007944	MYLIP	6	-	Ensembl_v71	Yes	-	-	-	-	-	Alu	-	3086	40.19	6.76038
ENSG00000007952	NOX1	X	-	Ensembl_v71	Yes	-	-	-	-	-	Alu	-	2529	41.14	5.16901
ENSG00000007968	E2F2	1	-	Ensembl_v71	Yes	Alu	antisense	-	-	-	Alu	-	5191	51.66	5.57445
ENSG00000008018	PSMB1	6	1	Ensembl_v71	Yes	-	-	-	-	-	Alu	-	938	39.81	8.67403
ENSG00000008056	SYN1	X	-	Ensembl_v71	Yes	-	-	-	-	-	Alu	-	3210	47.76	6.50335
ENSG00000008083	JARID2	6	-	Ensembl_v71	Yes	-	-	-	-	-	Alu	-	6112	43.92	9.70094
ENSG00000008086	CDKL5	X	-	Ensembl_v71	Yes	-	-	-	-	-	Alu	-	3459	40.21	5.22686
ENSG00000008118	CAMK1G	1	-	Ensembl_v71	Yes	-	-	-	-	-	Alu	-	2612	47.01	5.8375
ENSG00000008128	CDK11A	1	-	Ensembl_v71	Yes	-	-	-	-	-	Alu	-	2653	51.99	-
ENSG00000008130	NADK	1	-	Ensembl_v71	Yes	-	-	-	-	-	Alu	-	3663	53.7	7.3174
ENSG00000008196	TFAP2B	6	-	Ensembl_v71	Yes	-	-	-	-	-	-	-	5797	44.14	4.96002
ENSG00000008197	TFAP2D	6	-	Ensembl_v71	Yes	-	-	-	-	-	Alu	-	2040	37.24	-
ENSG00000008226	DLEC1	3	-	Ensembl_v71	Yes	-	-	-	-	-	Alu	-	6426	48.5	6.40306
ENSG00000008256	CYTH3	7	-	Ensembl_v71	Yes	-	-	-	-	-	Alu	-	4505	44.78	5.7122
ENSG00000008277	ADAM22	7	-	Ensembl_v71	Yes	-	-	-	LINE	-	Alu	-	9334	37.29	5.51197
ENSG00000008282	SYPL1	7	2	Ensembl_v71	Yes	-	-	-	-	-	Alu	-	2335	38.18	8.99346
ENSG00000008283	CYB561	17	-	Ensembl_v71	Yes	Alu	sense	-	-	-	Alu	-	3200	57.41	6.77247
ENSG00000008294	SPAG9	17	-	Ensembl_v71	Yes	Alu	mix	-	-	-	Alu	-	8273	40	6.94114
ENSG00000008300	CELSR3	3	-	Ensembl_v71	Yes	-	-	-	-	-	-	-	11974	59.89	-
ENSG00000008311	AASS	7	-	Ensembl_v71	Yes	Alu	mix	-	LINE	-	Alu	-	5887	36.48	6.60105
ENSG00000008323	PLEKHG6	12	-	Ensembl_v71	Yes	-	-	-	-	-	Alu	-	3149	55.71	6.15654
ENSG00000008324	SS18L2	3	2	Ensembl_v71	Yes	-	-	-	-	-	Alu	-	1047	47.77	8.3876
ENSG00000008382	MPND	19	-	Ensembl_v71	Yes	-	-	-	-	-	Alu	-	1611	55.95	-
ENSG00000008394	MGST1	12	-	Ensembl_v71	Yes	-	-	-	LINE	-	Alu	-	1509	36.94	-
ENSG00000008405	CRY1	12	-	Ensembl_v71	Yes	-	-	-	-	-	Alu	-	3310	37.62	7.56711
ENSG00000008438	PGLYRP1	19	-	Ensembl_v71	Yes	-	-	-	-	-	Alu	-	972	57.73	6.32948
ENSG00000008441	NFIX	19	-	Ensembl_v71	Yes	-	-	-	-	-	Alu	-	5576	55.28	6.23674
ENSG00000008513	ST3GAL1	8	1	Ensembl_v71	Yes	Alu	sense	OtherSINE	LINE	-	Alu	-	6967	49.4	-
ENSG00000008516	MMP25	16	-	Ensembl_v71	Yes	-	-	-	-	-	Alu	-	3565	58.2	5.91874
ENSG00000008517	IL32	16	-	Ensembl_v71	Yes	-	-	-	-	LTR	Alu	-	1272	53.24	7.31281
ENSG00000008710	PKD1	16	-	Ensembl_v71	Yes	-	-	-	-	-	Alu	-	14138	63.1	-
ENSG00000008735	MAPK8IP2	22	-	Ensembl_v71	Yes	Alu	sense	-	-	-	-	-	5595	63.07	5.91033
ENSG00000008838	MED24	17	-	Ensembl_v71	Yes	-	-	-	-	-	Alu	-	3896	50.63	-
ENSG00000008853	RHOBTB2	8	-	Ensembl_v71	Yes	-	-	-	-	-	Alu	-	5451	53.51	7.51588
ENSG00000008869	HEATR5B	2	-	Ensembl_v71	Yes	-	-	-	-	-	Alu	-	6905	38.59	-
ENSG00000008952	SEC62	3	-	Ensembl_v71	Yes	Alu	antisense	-	LINE	LTR	Alu	-	6568	36.6	9.4899
ENSG00000008988	RPS20	8	32	Ensembl_v71	Yes	Alu	antisense	-	LINE	-	-	-	1826	41.82	-
ENSG00000009307	CSDE1	1	-	Ensembl_v71	Yes	-	-	-	-	-	Alu	-	4330	38.28	10.5916
ENSG00000009335	UBE3C	7	-	Ensembl_v71	Yes	-	-	-	-	-	Alu	-	5229	42.12	8.94379
ENSG00000009413	REV3L	6	-	Ensembl_v71	Yes	-	-	-	-	-	Alu	-	10917	36.9	7.41478
ENSG00000009694	TENM1	X	-	Ensembl_v71	Yes	-	-	-	-	-	Alu	-	12907	37.17	-
ENSG00000009709	PAX7	1	-	Ensembl_v71	Yes	-	-	OtherSINE	LINE	-	Alu	-	6053	52.35	5.25155
ENSG00000009724	MASP2	1	-	Ensembl_v71	Yes	-	-	-	-	-	Alu	-	2471	50.21	5.4292
ENSG00000009765	IYD	6	-	Ensembl_v71	Yes	Alu	mix	-	LINE	LTR	Alu	-	8742	41.6	-
ENSG00000009780	FAM76A	1	-	Ensembl_v71	Yes	Alu	sense	-	-	-	Alu	-	3567	43.35	5.8812
ENSG00000009790	TRAF3IP3	1	-	Ensembl_v71	Yes	-	-	-	LINE	-	Alu	-	2331	45.61	5.05862
ENSG00000009830	POMT2	14	-	Ensembl_v71	Yes	-	-	-	-	-	Alu	-	4876	47.08	6.90704
ENSG00000009844	VTA1	6	1	Ensembl_v71	Yes	-	-	OtherSINE	LINE	-	Alu	-	3287	35.51	-
ENSG00000009950	MLXIPL	7	-	Ensembl_v71	Yes	-	-	OtherSINE	-	-	Alu	-	3288	56.25	6.27152
ENSG00000009954	BAZ1B	7	-	Ensembl_v71	Yes	-	-	-	-	-	Alu	-	6133	43.19	-
ENSG00000010017	RANBP9	6	-	Ensembl_v71	Yes	-	-	-	-	-	Alu	-	3132	36.94	-
ENSG00000010030	ETV7	6	-	Ensembl_v71	Yes	-	-	OtherSINE	-	-	Alu	-	2157	49.92	6.02774
ENSG00000010072	SPRTN	1	-	Ensembl_v71	Yes	-	-	-	LINE	-	-	-	4618	41.57	-
ENSG00000010165	METTL13	1	-	Ensembl_v71	Yes	-	-	OtherSINE	-	-	Alu	-	3421	43.62	7.76576
ENSG00000010219	DYRK4	12	-	Ensembl_v71	Yes	-	-	-	-	-	Alu	-	1864	42.83	8.75006
ENSG00000010244	ZNF207	17	1	Ensembl_v71	Yes	Alu	mix	-	-	-	Alu	-	13781	38.47	9.61843
ENSG00000010256	UQCRC1	3	-	Ensembl_v71	Yes	-	-	-	-	-	Alu	-	1985	53.04	-
ENSG00000010270	STARD3NL	7	-	Ensembl_v71	Yes	-	-	-	-	-	Alu	-	1755	38.4	-
ENSG00000010278	CD9	12	-	Ensembl_v71	Yes	-	-	-	-	-	Alu	-	1554	51.04	-
ENSG00000010282	HHATL	3	-	Ensembl_v71	Yes	-	-	-	-	-	-	-	1875	56.48	-
ENSG00000010292	NCAPD2	12	-	Ensembl_v71	Yes	Alu	sense	-	-	-	Alu	-	5548	46.34	7.5956
ENSG00000010295	IFFO1	12	-	Ensembl_v71	Yes	Alu	antisense	OtherSINE	-	-	Alu	-	3101	54.31	-
ENSG00000010310	GIPR	19	-	Ensembl_v71	Yes	Alu	antisense	-	LINE	-	Alu	-	3289	54.94	4.8763
ENSG00000010318	PHF7	3	-	Ensembl_v71	Yes	-	-	-	-	-	Alu	-	2240	45.18	7.54213
ENSG00000010319	SEMA3G	3	-	Ensembl_v71	Yes	-	-	-	-	-	-	-	4899	59.63	6.36324
ENSG00000010322	NISCH	3	-	Ensembl_v71	Yes	-	-	-	-	-	Alu	-	5252	53.28	9.12346
ENSG00000010327	STAB1	3	-	Ensembl_v71	Yes	-	-	-	-	-	Alu	-	7965	60.65	6.69167
ENSG00000010361	FUZ	19	-	Ensembl_v71	Yes	-	-	-	-	-	Alu	-	1762	52.29	6.92263
ENSG00000010379	SLC6A13	12	-	Ensembl_v71	Yes	-	-	OtherSINE	-	-	Alu	-	2226	47.19	6.31091
ENSG00000010404	IDS	X	-	Ensembl_v71	Yes	Alu	sense	-	LINE	-	Alu	-	7619	45.94	-
ENSG00000010438	PRSS3	9	-	Ensembl_v71	Yes	-	-	-	-	-	Alu	-	1160	42.82	6.2738
ENSG00000010539	ZNF200	16	-	Ensembl_v71	Yes	-	-	-	-	-	Alu	-	3387	43.66	7.25158
ENSG00000010610	CD4	12	-	Ensembl_v71	Yes	-	-	OtherSINE	-	-	Alu	-	3134	48.56	5.90865
ENSG00000010626	LRRC23	12	-	Ensembl_v71	Yes	-	-	-	-	-	Alu	-	1650	47.35	5.90187
ENSG00000010671	BTK	X	-	Ensembl_v71	Yes	-	-	-	-	-	Alu	-	2611	42.94	5.84829
ENSG00000010704	HFE	6	-	Ensembl_v71	Yes	Alu	mix	OtherSINE	-	-	Alu	-	5286	44.85	5.64364
ENSG00000010803	SCMH1	1	-	Ensembl_v71	Yes	-	-	-	-	-	Alu	-	3364	39.5	7.49537
ENSG00000010810	FYN	6	-	Ensembl_v71	Yes	-	-	-	-	-	Alu	-	3628	42.42	7.72953
ENSG00000010818	HIVEP2	6	-	Ensembl_v71	Yes	-	-	-	-	-	Alu	-	9732	38.32	6.91269
ENSG00000010932	FMO1	1	-	Ensembl_v71	Yes	-	-	-	-	-	Alu	-	2183	40.92	6.87562
ENSG00000011007	TCEB3	1	1	Ensembl_v71	Yes	-	-	-	-	-	Alu	-	5154	45.7	7.22249
ENSG00000011009	LYPLA2	1	6	Ensembl_v71	Yes	-	-	-	-	-	-	-	1810	62.39	-
ENSG00000011021	CLCN6	1	-	Ensembl_v71	Yes	-	-	-	LINE	-	Alu	-	5713	47.77	-
ENSG00000011028	MRC2	17	-	Ensembl_v71	Yes	-	-	-	-	-	Alu	-	6004	52.24	7.66211
ENSG00000011052	NME2	17	-	Ensembl_v71	Yes	-	-	-	-	-	Alu	-	1193	48.86	-
ENSG00000011083	SLC6A7	5	-	Ensembl_v71	Yes	-	-	OtherSINE	-	-	Alu	-	3756	54.69	6.92875
ENSG00000011105	TSPAN9	12	-	Ensembl_v71	Yes	-	-	-	-	-	Alu	-	4351	52.13	7.06648
ENSG00000011114	BTBD7	14	-	Ensembl_v71	Yes	Alu	sense	-	LINE	-	Alu	-	8430	40.08	5.51143
ENSG00000011132	APBA3	19	-	Ensembl_v71	Yes	-	-	-	-	-	Alu	-	2158	56.64	6.12701
ENSG00000011143	MKS1	17	-	Ensembl_v71	Yes	-	-	-	-	-	Alu	-	2408	47.46	-
ENSG00000011198	ABHD5	3	-	Ensembl_v71	Yes	Alu	sense	-	LINE	-	Alu	-	5370	40.26	6.39213
ENSG00000011201	KAL1	X	-	Ensembl_v71	Yes	-	-	-	-	-	Alu	-	6314	39.59	7.76485
ENSG00000011243	AKAP8L	19	-	Ensembl_v71	Yes	-	-	-	-	-	Alu	-	2136	48.86	6.15435
ENSG00000011258	MBTD1	17	-	Ensembl_v71	Yes	-	-	-	-	-	Alu	-	5397	39.5	4.35839
ENSG00000011260	UTP18	17	1	Ensembl_v71	Yes	-	-	-	-	-	Alu	-	1894	40.38	7.06993
ENSG00000011275	RNF216	7	-	Ensembl_v71	Yes	Alu	sense	-	-	-	Alu	-	5639	45.52	-
ENSG00000011295	TTC19	17	-	Ensembl_v71	Yes	-	-	-	-	-	Alu	-	3642	41.07	8.68502
ENSG00000011304	PTBP1	19	-	Ensembl_v71	Yes	-	-	-	-	-	Alu	-	3598	61.17	9.27988
ENSG00000011332	DPF1	19	-	Ensembl_v71	Yes	-	-	-	-	-	Alu	-	2341	57.15	6.14985
ENSG00000011347	SYT7	11	-	Ensembl_v71	Yes	-	-	OtherSINE	LINE	-	Alu	-	6413	57.15	-
ENSG00000011376	LARS2	3	-	Ensembl_v71	Yes	-	-	-	-	-	Alu	-	4744	42.15	6.93825
ENSG00000011405	PIK3C2A	11	-	Ensembl_v71	Yes	Alu	sense	-	-	-	Alu	-	8227	39.84	7.82349
ENSG00000011422	PLAUR	19	-	Ensembl_v71	Yes	-	-	OtherSINE	-	LTR	Alu	-	1610	49.94	6.6764
ENSG00000011426	ANLN	7	-	Ensembl_v71	Yes	-	-	-	-	-	Alu	-	4801	37.88	-
ENSG00000011451	WIZ	19	-	Ensembl_v71	Yes	Alu	antisense	-	LINE	-	Alu	-	6738	58.71	-
ENSG00000011454	RABGAP1	9	-	Ensembl_v71	Yes	-	-	-	-	-	Alu	-	4999	38.49	7.18431
ENSG00000011465	DCN	12	-	Ensembl_v71	Yes	-	-	-	LINE	-	-	-	2924	34.59	9.48954
ENSG00000011478	QPCTL	19	-	Ensembl_v71	Yes	Alu	mix	-	-	-	Alu	-	2310	52.56	-
ENSG00000011485	PPP5C	19	-	Ensembl_v71	Yes	-	-	-	-	-	Alu	-	2232	50.75	6.43333
ENSG00000011523	CEP68	2	-	Ensembl_v71	Yes	Alu	sense	OtherSINE	-	-	Alu	-	5877	47.81	-
ENSG00000011566	MAP4K3	2	-	Ensembl_v71	Yes	-	-	-	-	-	Alu	-	4362	36.9	7.75801
ENSG00000011590	ZBTB32	19	-	Ensembl_v71	Yes	-	-	-	-	-	Alu	-	2068	52.49	5.36639
ENSG00000011600	TYROBP	19	-	Ensembl_v71	Yes	-	-	-	-	-	-	-	615	51.45	6.75734
ENSG00000011638	TMEM159	16	-	Ensembl_v71	Yes	Alu	antisense	-	-	-	-	-	2014	43.7	6.68667
ENSG00000011677	GABRA3	X	-	Ensembl_v71	Yes	-	-	-	-	-	Alu	-	3712	37.36	-
ENSG00000012048	BRCA1	17	-	Ensembl_v71	Yes	Alu	sense	-	-	-	Alu	-	7114	42.93	6.83209
ENSG00000012061	ERCC1	19	-	Ensembl_v71	Yes	Alu	antisense	-	-	-	Alu	-	3828	52.1	8.32002
ENSG00000012124	CD22	19	-	Ensembl_v71	Yes	-	-	-	-	-	Alu	-	3300	50.24	-
ENSG00000012174	MBTPS2	X	-	Ensembl_v71	Yes	Alu	sense	-	LINE	-	Alu	-	4457	38.49	-
ENSG00000012211	PRICKLE3	X	1	Ensembl_v71	Yes	Alu	antisense	-	-	-	Alu	-	2814	55.15	5.10039
ENSG00000012223	LTF	3	-	Ensembl_v71	Yes	-	-	-	-	-	Alu	-	2979	46.95	-
ENSG00000012232	EXTL3	8	-	Ensembl_v71	Yes	-	-	-	-	-	Alu	-	6483	44.36	6.60556
ENSG00000012504	NR1H4	12	-	Ensembl_v71	Yes	-	-	-	-	-	Alu	-	2884	39.74	6.13065
ENSG00000012660	ELOVL5	6	-	Ensembl_v71	Yes	-	-	-	-	-	Alu	-	3119	41.88	7.28227
ENSG00000012779	ALOX5	10	-	Ensembl_v71	Yes	-	-	-	LINE	-	Alu	-	2581	47.72	5.35318
ENSG00000012817	KDM5D	Y	-	Ensembl_v71	Yes	-	-	-	-	-	Alu	-	5595	38.66	6.91856
ENSG00000012822	CALCOCO1	12	-	Ensembl_v71	Yes	-	-	-	-	-	Alu	-	3888	49.38	7.82324
ENSG00000012963	UBR7	14	-	Ensembl_v71	Yes	-	-	-	-	-	Alu	-	3709	43.3	8.36792
ENSG00000012983	MAP4K5	14	-	Ensembl_v71	Yes	-	-	OtherSINE	-	-	Alu	-	4435	37.27	6.70666
ENSG00000013016	EHD3	2	-	Ensembl_v71	Yes	-	-	OtherSINE	-	-	Alu	-	4636	50.32	6.2292
ENSG00000013275	PSMC4	19	-	Ensembl_v71	Yes	-	-	-	-	-	Alu	-	1914	50.25	8.49382
ENSG00000013288	MAN2B2	4	-	Ensembl_v71	Yes	Alu	mix	OtherSINE	LINE	LTR	Alu	-	7719	54.58	7.08011
ENSG00000013293	SLC7A14	3	-	Ensembl_v71	Yes	Alu	mix	-	LINE	-	Alu	-	10133	42.15	-
ENSG00000013297	CLDN11	3	-	Ensembl_v71	Yes	Alu	antisense	-	-	LTR	Alu	-	2169	41.54	5.08907
ENSG00000013306	SLC25A39	17	1	Ensembl_v71	Yes	-	-	-	-	-	Alu	-	1628	61.11	-
ENSG00000013364	MVP	16	-	Ensembl_v71	Yes	-	-	-	-	-	Alu	-	2943	52.54	6.9975
ENSG00000013374	NUB1	7	-	Ensembl_v71	Yes	-	-	-	-	-	Alu	-	3210	44.96	-
ENSG00000013375	PGM3	6	-	Ensembl_v71	Yes	-	-	OtherSINE	-	-	Alu	-	6243	38.66	-
ENSG00000013392	RWDD2A	6	-	Ensembl_v71	Yes	-	-	-	-	-	-	-	2192	44.76	6.55898
ENSG00000013441	CLK1	2	-	Ensembl_v71	Yes	-	-	-	-	-	Alu	-	2213	41.72	8.05561
ENSG00000013503	POLR3B	12	-	Ensembl_v71	Yes	-	-	-	-	-	Alu	-	4286	39.75	7.32738
ENSG00000013523	ANGEL1	14	-	Ensembl_v71	Yes	-	-	-	-	-	Alu	-	4131	44.37	8.21484
ENSG00000013561	RNF14	5	3	Ensembl_v71	Yes	Alu	sense	-	-	-	Alu	-	4395	42.04	7.71463
ENSG00000013563	DNASE1L1	X	-	Ensembl_v71	Yes	-	-	-	-	-	Alu	-	3147	54.53	7.59169
ENSG00000013573	DDX11	12	2	Ensembl_v71	Yes	-	-	-	-	-	Alu	-	3947	52.28	-
ENSG00000013583	HEBP1	12	-	Ensembl_v71	Yes	-	-	OtherSINE	-	-	Alu	-	2056	43.52	-
ENSG00000013588	GPRC5A	12	-	Ensembl_v71	Yes	Alu	antisense	-	-	-	Alu	-	7362	46.77	-
ENSG00000013619	MAMLD1	X	-	Ensembl_v71	Yes	-	-	-	-	-	Alu	-	4854	44.07	7.94318
ENSG00000013725	CD6	11	-	Ensembl_v71	Yes	-	-	-	LINE	-	Alu	-	3309	49.93	6.03659
ENSG00000013810	TACC3	4	-	Ensembl_v71	Yes	-	-	-	-	-	Alu	-	2847	56.08	8.00112
ENSG00000014123	UFL1	6	-	Ensembl_v71	Yes	-	-	-	-	-	Alu	-	4224	33.38	6.67599
ENSG00000014138	POLA2	11	-	Ensembl_v71	Yes	Alu	antisense	-	-	-	Alu	-	3744	47.9	6.92454
ENSG00000014164	ZC3H3	8	-	Ensembl_v71	Yes	-	-	-	-	-	Alu	-	3302	58.38	6.18337
ENSG00000014216	CAPN1	11	-	Ensembl_v71	Yes	-	-	-	-	-	Alu	-	3125	51.18	7.00893
ENSG00000014257	ACPP	3	-	Ensembl_v71	Yes	Alu	sense	-	-	-	Alu	-	3125	40.4	5.19385
ENSG00000014641	MDH1	2	2	Ensembl_v71	Yes	-	-	-	-	-	Alu	-	1665	38.05	9.96492
ENSG00000014824	SLC30A9	4	-	Ensembl_v71	Yes	-	-	-	-	-	Alu	-	3295	36.98	9.30404
ENSG00000014914	MTMR11	1	-	Ensembl_v71	Yes	-	-	-	-	-	Alu	-	2879	50.02	7.66498
ENSG00000014919	COX15	10	-	Ensembl_v71	Yes	Alu	antisense	OtherSINE	LINE	-	Alu	-	2788	42.42	7.45823
ENSG00000015133	CCDC88C	14	-	Ensembl_v71	Yes	-	-	-	-	-	Alu	-	7573	51.25	4.7915
ENSG00000015153	YAF2	12	-	Ensembl_v71	Yes	Alu	mix	OtherSINE	LINE	-	Alu	-	5095	39.02	7.01665
ENSG00000015171	ZMYND11	10	-	Ensembl_v71	Yes	-	-	-	-	-	Alu	-	4393	37.8	8.31179
ENSG00000015285	WAS	X	-	Ensembl_v71	Yes	-	-	-	-	-	Alu	-	1849	50.83	5.5698
ENSG00000015413	DPEP1	16	-	Ensembl_v71	Yes	-	-	-	-	-	Alu	-	1752	59.07	6.81507
ENSG00000015475	BID	22	-	Ensembl_v71	Yes	-	-	-	-	-	Alu	-	2535	52.51	6.30278
ENSG00000015479	MATR3	5	1	Ensembl_v71	Yes	Alu	antisense	-	-	-	Alu	-	5604	40.63	-
ENSG00000015520	NPC1L1	7	-	Ensembl_v71	Yes	-	-	-	-	-	Alu	-	5066	51.5	5.65318
ENSG00000015532	XYLT2	17	-	Ensembl_v71	Yes	-	-	-	-	-	Alu	-	3567	56.54	8.19866
ENSG00000015568	RGPD5	2	-	Ensembl_v71	Yes	Alu	sense	-	-	-	Alu	-	7253	39.34	-
ENSG00000015592	STMN4	8	-	Ensembl_v71	Yes	-	-	-	-	LTR	Alu	-	2352	48.03	5.35468
ENSG00000015676	NUDCD3	7	-	Ensembl_v71	Yes	-	-	-	-	-	Alu	-	5007	44.52	7.4288
ENSG00000016082	ISL1	5	-	Ensembl_v71	Yes	-	-	-	-	-	-	-	2755	44.97	6.81412
ENSG00000016391	CHDH	3	-	Ensembl_v71	Yes	Alu	sense	-	-	-	Alu	-	3711	49.32	-
ENSG00000016402	IL20RA	6	-	Ensembl_v71	Yes	-	-	-	-	-	Alu	-	3701	41.2	5.21112
ENSG00000016490	CLCA1	1	-	Ensembl_v71	Yes	-	-	-	-	-	Alu	-	3310	40.09	6.10963
ENSG00000016602	CLCA4	1	-	Ensembl_v71	Yes	-	-	-	-	-	Alu	-	3285	37.99	-
ENSG00000016864	GLT8D1	3	-	Ensembl_v71	Yes	-	-	-	-	-	Alu	-	2394	44.49	8.37003
ENSG00000017260	ATP2C1	3	-	Ensembl_v71	Yes	-	-	-	-	-	Alu	-	5067	37.56	7.67431
ENSG00000017373	SRCIN1	17	-	Ensembl_v71	Yes	Alu	antisense	OtherSINE	LINE	-	Alu	-	7058	56.67	-
ENSG00000017427	IGF1	12	-	Ensembl_v71	Yes	Alu	antisense	OtherSINE	-	-	-	-	7370	39.66	7.17691
ENSG00000017483	SLC38A5	X	-	Ensembl_v71	Yes	-	-	-	-	-	-	-	2662	54.89	-
ENSG00000017621	MAGIX	X	-	Ensembl_v71	Yes	-	-	OtherSINE	LINE	-	-	-	2991	58.99	4.45676
ENSG00000017797	RALBP1	18	2	Ensembl_v71	Yes	-	-	-	-	-	Alu	-	4368	41.38	7.62873
ENSG00000018189	RUFY3	4	1	Ensembl_v71	Yes	Alu	antisense	-	-	-	Alu	-	4435	39.91	6.85703
ENSG00000018236	CNTN1	12	-	Ensembl_v71	Yes	-	-	-	-	-	Alu	-	5664	35.21	5.7888
ENSG00000018280	SLC11A1	2	-	Ensembl_v71	Yes	Alu	antisense	OtherSINE	-	-	Alu	-	3852	55.34	6.50183
ENSG00000018408	WWTR1	3	-	Ensembl_v71	Yes	Alu	antisense	-	-	-	Alu	-	5030	41.07	7.07901
ENSG00000018510	AGPS	2	-	Ensembl_v71	Yes	-	-	-	LINE	-	Alu	-	7764	36.02	-
ENSG00000018610	CXorf56	X	-	Ensembl_v71	Yes	Alu	mix	-	-	-	Alu	-	2372	44.31	-
ENSG00000018625	ATP1A2	1	-	Ensembl_v71	Yes	Alu	sense	-	-	-	Alu	-	5421	50.38	5.71685
ENSG00000018699	TTC27	2	-	Ensembl_v71	Yes	-	-	OtherSINE	-	LTR	Alu	-	2953	39.46	-
ENSG00000018869	ZNF582	19	-	Ensembl_v71	Yes	-	-	-	-	LTR	-	-	2824	40.84	-
ENSG00000019102	VSIG2	11	-	Ensembl_v71	Yes	-	-	-	-	-	-	-	1191	53.7	-
ENSG00000019144	PHLDB1	11	-	Ensembl_v71	Yes	-	-	-	-	-	Alu	-	5753	54.31	6.04248
ENSG00000019169	MARCO	2	-	Ensembl_v71	Yes	-	-	-	-	-	Alu	-	1853	44.33	5.56136
ENSG00000019186	CYP24A1	20	-	Ensembl_v71	Yes	-	-	-	-	-	Alu	-	3287	43.36	4.41107
ENSG00000019485	PRDM11	11	-	Ensembl_v71	Yes	-	-	OtherSINE	-	-	Alu	-	10744	47.73	-
ENSG00000019505	SYT13	11	-	Ensembl_v71	Yes	Alu	antisense	-	LINE	-	Alu	-	5144	46.27	5.95712
ENSG00000019549	SNAI2	8	-	Ensembl_v71	Yes	-	-	-	-	-	-	-	2204	40.95	6.81095
ENSG00000019582	CD74	5	-	Ensembl_v71	Yes	-	-	-	-	-	Alu	-	1727	53.3	9.26613
ENSG00000019991	HGF	7	-	Ensembl_v71	Yes	-	-	-	LINE	-	Alu	-	5989	34.42	5.03139
ENSG00000019995	ZRANB1	10	-	Ensembl_v71	Yes	-	-	-	-	-	Alu	-	5695	39.68	-
ENSG00000020129	NCDN	1	-	Ensembl_v71	Yes	-	-	-	-	-	-	-	3718	57.71	6.72511
ENSG00000020181	GPR124	8	-	Ensembl_v71	Yes	-	-	-	-	-	Alu	-	6270	55.25	6.84439
ENSG00000020256	ZFP64	20	1	Ensembl_v71	Yes	Alu	antisense	-	LINE	-	Alu	-	3264	44.05	7.48473
ENSG00000020426	MNAT1	14	-	Ensembl_v71	Yes	-	-	OtherSINE	-	-	Alu	-	2635	36.62	7.0585
ENSG00000020577	SAMD4A	14	-	Ensembl_v71	Yes	-	-	-	-	-	Alu	-	6839	43.1	5.79155
ENSG00000020633	RUNX3	1	-	Ensembl_v71	Yes	-	-	-	-	-	Alu	-	4340	54.8	5.60171
ENSG00000020922	MRE11A	11	-	Ensembl_v71	Yes	-	-	-	LINE	-	Alu	-	5164	37.27	5.92731
ENSG00000021300	PLEKHB1	11	-	Ensembl_v71	Yes	-	-	-	LINE	-	Alu	-	2391	52.94	6.87893
ENSG00000021355	SERPINB1	6	-	Ensembl_v71	Yes	Alu	antisense	-	-	-	-	-	2619	43.16	-
ENSG00000021461	CYP3A43	7	-	Ensembl_v71	Yes	-	-	-	-	-	Alu	-	1737	40.68	-
ENSG00000021488	SLC7A9	19	-	Ensembl_v71	Yes	-	-	-	-	-	Alu	-	1798	46.62	5.87755
ENSG00000021574	SPAST	2	-	Ensembl_v71	Yes	Alu	antisense	-	-	-	Alu	-	5117	39.98	6.32413
ENSG00000021645	NRXN3	14	-	Ensembl_v71	Yes	Alu	antisense	OtherSINE	LINE	LTR	Alu	-	10022	39.19	5.35101
ENSG00000021762	OSBPL5	11	-	Ensembl_v71	Yes	-	-	-	-	-	Alu	-	3904	57	-
ENSG00000021776	AQR	15	-	Ensembl_v71	Yes	-	-	-	-	-	Alu	-	5945	37.51	7.58727
ENSG00000021826	CPS1	2	-	Ensembl_v71	Yes	Alu	antisense	-	-	-	Alu	-	5821	36.31	-
ENSG00000021852	C8B	1	-	Ensembl_v71	Yes	-	-	-	-	-	Alu	-	2400	42.82	5.64733
ENSG00000022267	FHL1	X	1	Ensembl_v71	Yes	-	-	-	-	-	Alu	-	2906	41.77	7.19555
ENSG00000022277	RTFDC1	20	-	Ensembl_v71	Yes	-	-	-	-	-	Alu	-	1672	43.66	8.18003
ENSG00000022355	GABRA1	5	-	Ensembl_v71	Yes	-	-	-	-	-	Alu	-	4412	34.97	-
ENSG00000022556	NLRP2	19	1	Ensembl_v71	Yes	-	-	-	-	-	Alu	-	3590	49.09	7.70734
ENSG00000022567	SLC45A4	8	-	Ensembl_v71	Yes	-	-	-	-	-	Alu	-	7483	52.64	-
ENSG00000022840	RNF10	12	-	Ensembl_v71	Yes	-	-	-	-	-	Alu	-	3864	45.25	8.54734
ENSG00000022976	ZNF839	14	1	Ensembl_v71	Yes	Alu	antisense	-	-	-	Alu	-	3794	49.03	6.94019
ENSG00000023041	ZDHHC6	10	-	Ensembl_v71	Yes	-	-	-	-	-	Alu	-	2187	37.73	7.89073
ENSG00000023171	GRAMD1B	11	-	Ensembl_v71	Yes	-	-	OtherSINE	-	-	Alu	-	7723	48.01	6.8644
ENSG00000023191	RNH1	11	-	Ensembl_v71	Yes	-	-	-	-	-	Alu	-	2973	60.36	-
ENSG00000023228	NDUFS1	2	-	Ensembl_v71	Yes	Alu	mix	OtherSINE	-	-	Alu	-	5211	40.81	8.23742
ENSG00000023287	RB1CC1	8	-	Ensembl_v71	Yes	-	-	-	LINE	-	Alu	-	6670	37.73	8.68768
ENSG00000023318	ERP44	9	-	Ensembl_v71	Yes	-	-	-	LINE	-	Alu	-	4862	37.86	7.55537
ENSG00000023330	ALAS1	3	-	Ensembl_v71	Yes	-	-	-	-	-	Alu	-	2458	45.47	7.9483
ENSG00000023445	BIRC3	11	-	Ensembl_v71	Yes	Alu	sense	-	-	LTR	Alu	-	5197	37.57	5.13706
ENSG00000023516	AKAP11	13	-	Ensembl_v71	Yes	-	-	-	-	-	Alu	-	9926	36.45	-
ENSG00000023572	GLRX2	1	-	Ensembl_v71	Yes	-	-	-	-	-	Alu	-	1134	41.92	8.80699
ENSG00000023608	SNAPC1	14	-	Ensembl_v71	Yes	Alu	mix	-	-	-	Alu	-	2656	39.61	8.0307
ENSG00000023697	DERA	12	-	Ensembl_v71	Yes	-	-	-	-	-	Alu	-	1741	39.15	6.95381
ENSG00000023734	STRAP	12	1	Ensembl_v71	Yes	-	-	-	-	-	Alu	-	1924	36.48	10.1985
ENSG00000023839	ABCC2	10	-	Ensembl_v71	Yes	-	-	-	LINE	-	Alu	-	5312	45.12	5.61945
ENSG00000023892	DEF6	6	-	Ensembl_v71	Yes	-	-	-	-	-	Alu	-	2320	48.5	-
ENSG00000023902	PLEKHO1	1	-	Ensembl_v71	Yes	-	-	-	-	-	Alu	-	2050	51.61	7.39102
ENSG00000023909	GCLM	1	-	Ensembl_v71	Yes	Alu	sense	-	-	-	Alu	-	4857	36.34	6.34914
ENSG00000024048	UBR2	6	-	Ensembl_v71	Yes	Alu	antisense	-	LINE	-	Alu	-	7857	39.1	6.88025
ENSG00000024422	EHD2	19	-	Ensembl_v71	Yes	Alu	antisense	-	LINE	-	Alu	-	3585	52.96	8.08941
ENSG00000024526	DEPDC1	1	2	Ensembl_v71	Yes	-	-	OtherSINE	LINE	-	Alu	-	5356	34.94	6.35951
ENSG00000024862	CCDC28A	6	-	Ensembl_v71	Yes	-	-	-	-	-	Alu	-	1504	39.16	8.33332
ENSG00000025039	RRAGD	6	-	Ensembl_v71	Yes	Alu	antisense	-	-	-	Alu	-	4900	42.25	7.53186
ENSG00000025156	HSF2	6	-	Ensembl_v71	Yes	-	-	-	-	LTR	Alu	-	2697	35.55	7.27107
ENSG00000025293	PHF20	20	-	Ensembl_v71	Yes	Alu	sense	-	-	-	Alu	-	5922	44.08	7.25168
ENSG00000025423	HSD17B6	12	-	Ensembl_v71	Yes	-	-	-	-	-	Alu	-	1751	44.92	6.64617
ENSG00000025434	NR1H3	11	-	Ensembl_v71	Yes	-	-	-	-	-	Alu	Alu	2731	50.81	7.10522
ENSG00000025708	TYMP	22	-	Ensembl_v71	Yes	-	-	-	-	-	Alu	-	1851	64.53	5.16682
ENSG00000025770	NCAPH2	22	-	Ensembl_v71	Yes	-	-	-	-	-	Alu	-	3348	55.08	6.5768
ENSG00000025772	TOMM34	20	-	Ensembl_v71	Yes	-	-	-	-	-	Alu	-	2066	45.11	-
ENSG00000025796	SEC63	6	-	Ensembl_v71	Yes	Alu	antisense	-	LINE	-	Alu	-	6411	39.82	8.5474
ENSG00000025800	KPNA6	1	-	Ensembl_v71	Yes	Alu	sense	-	-	-	Alu	-	7378	44.21	7.89366
ENSG00000026025	VIM	10	1	Ensembl_v71	Yes	-	-	-	-	-	Alu	-	2151	46.25	-
ENSG00000026103	FAS	10	-	Ensembl_v71	Yes	-	-	-	LINE	-	Alu	-	2755	37.77	5.69375
ENSG00000026297	RNASET2	6	1	Ensembl_v71	Yes	-	-	-	-	-	Alu	-	1417	48.7	7.23775
ENSG00000026508	CD44	11	-	Ensembl_v71	Yes	-	-	-	-	-	Alu	-	5748	41.56	6.09061
ENSG00000026559	KCNG1	20	-	Ensembl_v71	Yes	-	-	OtherSINE	LINE	-	Alu	-	2237	52.21	5.64004
ENSG00000026652	AGPAT4	6	-	Ensembl_v71	Yes	-	-	OtherSINE	-	-	Alu	-	7889	45.36	6.79921
ENSG00000026751	SLAMF7	1	-	Ensembl_v71	Yes	Alu	sense	OtherSINE	LINE	LTR	Alu	-	2689	44.04	4.74335
ENSG00000026950	BTN3A1	6	-	Ensembl_v71	Yes	Alu	antisense	OtherSINE	LINE	-	Alu	-	3434	44.46	-
ENSG00000027001	MIPEP	13	1	Ensembl_v71	Yes	-	-	-	-	-	Alu	-	2446	39.76	6.66387
ENSG00000027075	PRKCH	14	1	Ensembl_v71	Yes	-	-	-	-	-	Alu	-	3582	42.48	5.99153
ENSG00000027644	INSRR	1	-	Ensembl_v71	Yes	-	-	-	-	-	Alu	-	5101	55.51	-
ENSG00000027697	IFNGR1	6	-	Ensembl_v71	Yes	-	-	-	-	-	Alu	-	2139	38.81	8.38065
ENSG00000027847	B4GALT7	5	-	Ensembl_v71	Yes	-	-	-	-	-	Alu	-	1747	57.92	6.71351
ENSG00000027869	SH2D2A	1	-	Ensembl_v71	Yes	-	-	-	-	-	Alu	-	1691	55.56	5.79204
ENSG00000028116	VRK2	2	-	Ensembl_v71	Yes	-	-	-	-	-	Alu	-	2446	35.24	8.74882
ENSG00000028137	TNFRSF1B	1	-	Ensembl_v71	Yes	Alu	sense	-	-	-	Alu	-	3683	55.39	6.31947
ENSG00000028203	VEZT	12	-	Ensembl_v71	Yes	-	-	-	-	-	Alu	-	4580	38.6	5.5859
ENSG00000028277	POU2F2	19	-	Ensembl_v71	Yes	-	-	OtherSINE	LINE	-	Alu	-	6952	51.31	5.76914
ENSG00000028310	BRD9	5	-	Ensembl_v71	Yes	-	-	-	-	-	Alu	-	2699	55.14	8.56523
ENSG00000028528	SNX1	15	-	Ensembl_v71	Yes	Alu	mix	-	LINE	-	Alu	-	8332	43.68	6.90754
ENSG00000028839	TBPL1	6	-	Ensembl_v71	Yes	-	-	-	-	-	Alu	-	1635	37.6	9.18381
ENSG00000029153	ARNTL2	12	-	Ensembl_v71	Yes	Alu	sense	OtherSINE	-	LTR	Alu	-	7411	39.28	5.53452
ENSG00000029363	BCLAF1	6	-	Ensembl_v71	Yes	-	-	-	-	-	Alu	-	7277	35.61	7.91046
ENSG00000029364	SLC39A9	14	-	Ensembl_v71	Yes	-	-	-	-	-	Alu	-	5438	40.2	5.91308
ENSG00000029534	ANK1	8	-	Ensembl_v71	Yes	-	-	-	-	-	Alu	-	8486	49.32	5.16937
ENSG00000029559	IBSP	4	-	Ensembl_v71	Yes	-	-	-	-	-	Alu	-	1595	36.21	4.91224
ENSG00000029639	TFB1M	6	-	Ensembl_v71	Yes	-	-	-	-	-	Alu	-	2818	38.35	7.22301
ENSG00000029725	RABEP1	17	-	Ensembl_v71	Yes	-	-	-	-	-	Alu	-	5421	41.37	6.11229
ENSG00000029993	HMGB3	X	24	Ensembl_v71	Yes	-	-	-	-	-	Alu	-	3560	51.16	9.31243
ENSG00000030066	NUP160	11	-	Ensembl_v71	Yes	-	-	OtherSINE	LINE	-	Alu	-	5383	41.86	6.31728
ENSG00000030110	BAK1	6	1	Ensembl_v71	Yes	-	-	-	-	-	Alu	-	2203	57.17	6.73875
ENSG00000030304	MUSK	9	-	Ensembl_v71	Yes	-	-	-	-	-	Alu	-	3303	36.45	-
ENSG00000030419	IKZF2	2	-	Ensembl_v71	Yes	-	-	-	-	-	-	-	9512	34.84	5.73561
ENSG00000030582	GRN	17	-	Ensembl_v71	Yes	-	-	-	-	-	Alu	-	2323	57.76	-
ENSG00000031003	FAM13B	5	-	Ensembl_v71	Yes	-	-	-	-	-	Alu	-	5558	40.05	9.06048
ENSG00000031081	ARHGAP31	3	-	Ensembl_v71	Yes	Alu	sense	-	-	-	Alu	-	9317	43.44	-
ENSG00000031691	CENPQ	6	-	Ensembl_v71	Yes	-	-	-	-	-	Alu	-	1753	37.99	5.66337
ENSG00000031698	SARS	1	-	Ensembl_v71	Yes	-	-	-	-	-	Alu	-	1956	43.12	-
ENSG00000031823	RANBP3	19	-	Ensembl_v71	Yes	-	-	-	LINE	-	Alu	-	3415	52.74	7.05055
ENSG00000032219	ARID4A	14	-	Ensembl_v71	Yes	-	-	-	-	-	Alu	-	5891	37.48	7.21484
ENSG00000032389	TSSC1	2	-	Ensembl_v71	Yes	-	-	-	-	-	Alu	-	1795	48.27	7.68387
ENSG00000032444	PNPLA6	19	-	Ensembl_v71	Yes	-	-	-	-	-	Alu	-	4617	55.88	7.25914
ENSG00000032742	IFT88	13	-	Ensembl_v71	Yes	-	-	-	-	-	Alu	-	3171	38.86	8.17071
ENSG00000033011	ALG1	16	1	Ensembl_v71	Yes	Alu	mix	-	-	-	Alu	-	3946	49.38	-
ENSG00000033030	ZCCHC8	12	-	Ensembl_v71	Yes	Alu	mix	-	-	-	Alu	Alu	4393	42.68	8.27469
ENSG00000033050	ABCF2	7	1	Ensembl_v71	Yes	Alu	sense	-	-	-	Alu	-	3546	49.19	6.56518
ENSG00000033100	CHPF2	7	-	Ensembl_v71	Yes	-	-	-	-	-	Alu	-	4001	56.84	7.29884
ENSG00000033122	LRRC7	1	-	Ensembl_v71	Yes	-	-	-	-	-	Alu	-	6507	35.35	-
ENSG00000033170	FUT8	14	-	Ensembl_v71	Yes	-	-	-	-	-	Alu	Alu	5179	37.41	8.17956
ENSG00000033178	UBA6	4	-	Ensembl_v71	Yes	-	-	OtherSINE	-	-	Alu	-	6462	35.52	6.08052
ENSG00000033327	GAB2	11	-	Ensembl_v71	Yes	-	-	OtherSINE	LINE	-	Alu	-	6118	41.71	8.20741
ENSG00000033627	ATP6V0A1	17	-	Ensembl_v71	Yes	-	-	-	-	-	Alu	-	4208	45.47	7.30969
ENSG00000033800	PIAS1	15	-	Ensembl_v71	Yes	-	-	-	-	-	Alu	-	2932	37.51	-
ENSG00000033867	SLC4A7	3	-	Ensembl_v71	Yes	-	-	-	-	-	Alu	-	7767	36.85	5.62843
ENSG00000034053	APBA2	15	-	Ensembl_v71	Yes	-	-	-	-	-	Alu	-	4031	48.6	7.42142
ENSG00000034152	MAP2K3	17	-	Ensembl_v71	Yes	-	-	-	-	-	Alu	-	2319	56.97	7.82218
ENSG00000034239	EFCAB1	8	-	Ensembl_v71	Yes	-	-	-	LINE	LTR	Alu	-	2286	40.09	5.81878
ENSG00000034510	TMSB10	2	1	Ensembl_v71	Yes	-	-	-	-	-	-	-	492	63.32	12.4894
ENSG00000034533	ASTE1	3	-	Ensembl_v71	Yes	-	-	-	-	-	Alu	-	2664	39.7	7.07748
ENSG00000034677	RNF19A	8	-	Ensembl_v71	Yes	-	-	-	-	-	Alu	-	4425	38.61	6.31427
ENSG00000034693	PEX3	6	-	Ensembl_v71	Yes	-	-	-	-	-	Alu	-	2774	35.11	6.89506
ENSG00000034713	GABARAPL2	16	2	Ensembl_v71	Yes	-	-	-	-	-	Alu	-	1031	47.18	10.4214
ENSG00000034971	MYOC	1	-	Ensembl_v71	Yes	-	-	-	-	-	Alu	-	2083	45.71	5.52577
ENSG00000035115	SH3YL1	2	-	Ensembl_v71	Yes	-	-	-	LINE	-	Alu	-	3540	40.78	8.27877
ENSG00000035141	FAM136A	2	11	Ensembl_v71	Yes	-	-	-	-	-	Alu	-	1824	48.46	-
ENSG00000035403	VCL	10	-	Ensembl_v71	Yes	-	-	-	-	-	Alu	-	5647	41.27	7.34888
ENSG00000035499	DEPDC1B	5	-	Ensembl_v71	Yes	-	-	-	LINE	-	Alu	-	2516	38.63	-
ENSG00000035664	DAPK2	15	-	Ensembl_v71	Yes	Alu	sense	-	-	-	Alu	-	2603	46.89	-
ENSG00000035681	NSMAF	8	-	Ensembl_v71	Yes	-	-	-	-	-	Alu	-	3582	38.41	-
ENSG00000035687	ADSS	1	1	Ensembl_v71	Yes	-	-	-	-	-	Alu	-	2791	38.3	-
ENSG00000035720	STAP1	4	-	Ensembl_v71	Yes	-	-	-	-	-	Alu	-	1524	37.8	5.27262
ENSG00000035862	TIMP2	17	-	Ensembl_v71	Yes	-	-	-	-	-	Alu	-	3670	52.6	-
ENSG00000035928	RFC1	4	-	Ensembl_v71	Yes	-	-	-	-	-	Alu	-	4899	39.26	-
ENSG00000036054	TBC1D23	3	-	Ensembl_v71	Yes	-	-	-	-	-	Alu	-	3886	36.46	-
ENSG00000036257	CUL3	2	-	Ensembl_v71	Yes	-	-	OtherSINE	-	-	Alu	-	6790	37.23	-
ENSG00000036448	MYOM2	8	-	Ensembl_v71	Yes	-	-	-	-	-	Alu	-	5018	46.58	7.14666
ENSG00000036473	OTC	X	-	Ensembl_v71	Yes	-	-	-	-	-	Alu	-	1647	39.3	4.96875
ENSG00000036530	CYP46A1	14	-	Ensembl_v71	Yes	-	-	-	LINE	-	Alu	-	2253	47.28	5.93667
ENSG00000036549	ZZZ3	1	-	Ensembl_v71	Yes	-	-	-	-	-	Alu	-	4344	37.17	7.72002
ENSG00000036565	SLC18A1	8	-	Ensembl_v71	Yes	-	-	-	-	-	Alu	-	2974	44	5.08447
ENSG00000036672	USP2	11	7	Ensembl_v71	Yes	-	-	-	-	-	Alu	-	3748	54.64	5.45342
ENSG00000036828	CASR	3	-	Ensembl_v71	Yes	-	-	OtherSINE	-	-	Alu	-	5011	41.03	5.26184
ENSG00000037042	TUBG2	17	-	Ensembl_v71	Yes	-	-	-	-	-	Alu	-	1841	51.9	-
ENSG00000037241	RPL26L1	5	1	Ensembl_v71	Yes	-	-	-	-	-	Alu	-	742	46.12	10.0113
ENSG00000037280	FLT4	5	-	Ensembl_v71	Yes	-	-	-	-	-	Alu	-	5857	60.24	5.41099
ENSG00000037474	NSUN2	5	-	Ensembl_v71	Yes	-	-	-	-	-	Alu	-	3389	43.29	-
ENSG00000037637	FBXO42	1	-	Ensembl_v71	Yes	-	-	-	-	-	Alu	-	6202	43.85	7.25077
ENSG00000037749	MFAP3	5	-	Ensembl_v71	Yes	Alu	antisense	OtherSINE	-	-	Alu	-	5346	43.54	6.73561
ENSG00000037757	MRI1	19	-	Ensembl_v71	Yes	Alu	mix	OtherSINE	-	-	Alu	-	3027	52.16	-
ENSG00000037897	METTL1	12	1	Ensembl_v71	Yes	-	-	-	-	-	Alu	-	2066	54.22	-
ENSG00000037965	HOXC8	12	-	Ensembl_v71	Yes	-	-	-	LINE	-	-	-	3371	51.66	5.75016
ENSG00000038002	AGA	4	-	Ensembl_v71	Yes	-	-	-	-	-	Alu	-	2113	39.89	7.28583
ENSG00000038210	PI4K2B	4	1	Ensembl_v71	Yes	-	-	-	-	-	Alu	-	3601	41.17	-
ENSG00000038219	BOD1L1	4	-	Ensembl_v71	Yes	-	-	-	-	-	Alu	-	10565	38.88	-
ENSG00000038274	MAT2B	5	-	Ensembl_v71	Yes	Alu	sense	-	-	-	Alu	-	3409	38.25	10.6997
ENSG00000038295	TLL1	4	-	Ensembl_v71	Yes	-	-	OtherSINE	-	-	Alu	-	7284	35.72	4.18293
ENSG00000038358	EDC4	16	-	Ensembl_v71	Yes	-	-	-	-	-	Alu	-	4811	57.32	-
ENSG00000038382	TRIO	5	-	Ensembl_v71	Yes	-	-	-	-	-	Alu	-	11100	43.35	5.74297
ENSG00000038427	VCAN	5	-	Ensembl_v71	Yes	-	-	-	-	-	Alu	-	12625	37.22	7.25649
ENSG00000038532	CLEC16A	16	-	Ensembl_v71	Yes	-	-	-	-	-	Alu	-	6891	48.06	6.50744
ENSG00000038945	MSR1	8	-	Ensembl_v71	Yes	-	-	OtherSINE	LINE	-	Alu	-	3572	35.52	4.80924
ENSG00000039068	CDH1	16	-	Ensembl_v71	Yes	Alu	antisense	-	-	-	Alu	-	4875	46.89	-
ENSG00000039123	SKIV2L2	5	-	Ensembl_v71	Yes	Alu	antisense	-	LINE	-	Alu	-	4192	36.85	8.82013
ENSG00000039139	DNAH5	5	-	Ensembl_v71	Yes	-	-	-	LINE	-	Alu	-	15633	38.97	-
ENSG00000039319	ZFYVE16	5	-	Ensembl_v71	Yes	-	-	-	LINE	-	Alu	-	7420	37.65	7.93792
ENSG00000039523	FAM65A	16	-	Ensembl_v71	Yes	-	-	-	-	-	Alu	-	4260	57.05	7.81222
ENSG00000039537	C6	5	-	Ensembl_v71	Yes	-	-	-	LINE	-	Alu	-	3749	36.68	5.87999
ENSG00000039560	RAI14	5	-	Ensembl_v71	Yes	-	-	-	-	-	Alu	-	5362	42.13	8.34087
ENSG00000039600	SOX30	5	-	Ensembl_v71	Yes	-	-	-	-	-	Alu	-	3280	40.71	6.63271
ENSG00000039650	PNKP	19	-	Ensembl_v71	Yes	-	-	-	-	-	Alu	-	1721	59.9	7.1172
ENSG00000039987	BEST2	19	-	Ensembl_v71	Yes	-	-	OtherSINE	-	-	Alu	-	2183	57.95	5.13759
ENSG00000040199	PHLPP2	16	-	Ensembl_v71	Yes	Alu	antisense	-	-	-	Alu	Alu	8467	41.82	6.97132
ENSG00000040275	SPDL1	5	-	Ensembl_v71	Yes	-	-	-	-	-	Alu	-	2683	37.28	7.45356
ENSG00000040341	STAU2	8	1	Ensembl_v71	Yes	Alu	antisense	-	-	-	Alu	-	4061	38.25	7.61022
ENSG00000040487	PQLC2	1	-	Ensembl_v71	Yes	Alu	sense	OtherSINE	-	-	Alu	-	2279	54.93	5.89133
ENSG00000040531	CTNS	17	-	Ensembl_v71	Yes	Alu	sense	-	-	-	Alu	-	2866	54.27	7.8326
ENSG00000040608	RTN4R	22	-	Ensembl_v71	Yes	-	-	-	-	-	Alu	-	2157	60.45	-
ENSG00000040633	PHF23	17	-	Ensembl_v71	Yes	-	-	-	-	-	-	-	2041	59.51	-
ENSG00000040731	CDH10	5	-	Ensembl_v71	Yes	-	-	-	-	-	Alu	-	3440	34	6.17711
ENSG00000040933	INPP4A	2	-	Ensembl_v71	Yes	-	-	OtherSINE	-	-	Alu	-	6752	47.33	5.73403
ENSG00000041353	RAB27B	18	-	Ensembl_v71	Yes	-	-	OtherSINE	-	-	Alu	-	7281	37.74	4.95259
ENSG00000041357	PSMA4	15	-	Ensembl_v71	Yes	-	-	-	-	-	Alu	-	1254	42.14	9.63599
ENSG00000041515	MYO16	13	-	Ensembl_v71	Yes	-	-	-	-	-	Alu	-	7436	38.48	6.62192
ENSG00000041802	LSG1	3	-	Ensembl_v71	Yes	Alu	sense	-	LINE	-	Alu	-	3572	41.69	8.34011
ENSG00000041880	PARP3	3	-	Ensembl_v71	Yes	-	-	-	LINE	-	-	-	2472	59.19	6.10388
ENSG00000041982	TNC	9	-	Ensembl_v71	Yes	Alu	sense	OtherSINE	-	-	Alu	-	8605	41.86	5.98061
ENSG00000041988	THAP3	1	1	Ensembl_v71	Yes	-	-	-	-	-	Alu	-	2104	56.77	6.42293
ENSG00000042062	FAM65C	20	-	Ensembl_v71	Yes	-	-	-	-	-	Alu	-	4377	51.6	-
ENSG00000042088	TDP1	14	-	Ensembl_v71	Yes	-	-	OtherSINE	-	-	Alu	-	3763	42.14	8.25495
ENSG00000042286	AIFM2	10	-	Ensembl_v71	Yes	Alu	antisense	-	LINE	-	Alu	-	3240	50.25	-
ENSG00000042304	C2orf83	2	-	Ensembl_v71	Yes	Alu	antisense	-	-	-	Alu	-	2086	43.18	5.41419
ENSG00000042317	SPATA7	14	-	Ensembl_v71	Yes	-	-	-	-	-	Alu	-	2301	37.9	7.29183
ENSG00000042429	MED17	11	-	Ensembl_v71	Yes	Alu	mix	OtherSINE	-	-	Alu	-	4874	39.81	7.4887
ENSG00000042445	RETSAT	2	-	Ensembl_v71	Yes	-	-	-	-	-	Alu	-	3328	51.7	7.74817
ENSG00000042493	CAPG	2	-	Ensembl_v71	Yes	-	-	-	-	-	Alu	-	1604	51.32	-
ENSG00000042753	AP2S1	19	-	Ensembl_v71	Yes	-	-	-	-	-	Alu	-	935	52.87	8.56576
ENSG00000042781	USH2A	1	-	Ensembl_v71	Yes	-	-	-	-	-	Alu	-	18955	36.36	4.3463
ENSG00000042813	ZPBP	7	-	Ensembl_v71	Yes	-	-	-	-	-	Alu	-	1227	36.38	8.16911
ENSG00000042832	TG	8	-	Ensembl_v71	Yes	-	-	-	-	-	Alu	-	8453	45.9	6.11674
ENSG00000042980	ADAM28	8	-	Ensembl_v71	Yes	-	-	-	LINE	LTR	Alu	-	7052	35.71	5.12879
ENSG00000043039	BARX2	11	-	Ensembl_v71	Yes	-	-	-	-	-	Alu	-	1810	42.73	6.18552
ENSG00000043093	DCUN1D1	3	1	Ensembl_v71	Yes	-	-	OtherSINE	LINE	-	Alu	-	7954	39.56	8.10874
ENSG00000043143	PHF15	5	-	Ensembl_v71	Yes	-	-	-	-	-	Alu	-	6463	53.79	6.40566
ENSG00000043355	ZIC2	13	-	Ensembl_v71	Yes	-	-	-	-	-	-	-	2991	56.66	-
ENSG00000043462	LCP2	5	-	Ensembl_v71	Yes	-	-	-	-	LTR	Alu	-	4678	44.64	4.84305
ENSG00000043514	TRIT1	1	-	Ensembl_v71	Yes	-	-	-	-	-	Alu	-	2146	42.46	-
ENSG00000044012	GUCA2B	1	-	Ensembl_v71	Yes	-	-	-	-	-	-	-	597	59.94	4.56689
ENSG00000044090	CUL7	6	-	Ensembl_v71	Yes	-	-	-	-	-	Alu	-	5527	54.7	7.01826
ENSG00000044115	CTNNA1	5	1	Ensembl_v71	Yes	-	-	-	-	-	Alu	Alu	3778	44.15	7.53663
ENSG00000044446	PHKA2	X	-	Ensembl_v71	Yes	-	-	-	-	-	Alu	-	5559	45.75	-
ENSG00000044459	CNTLN	9	-	Ensembl_v71	Yes	Alu	sense	OtherSINE	LINE	-	Alu	-	5576	36.43	6.71919
ENSG00000044524	EPHA3	3	-	Ensembl_v71	Yes	-	-	-	-	LTR	Alu	-	5837	34.6	4.99934
ENSG00000044574	HSPA5	9	2	Ensembl_v71	Yes	Alu	mix	-	-	-	Alu	-	3908	43.98	10.8616
ENSG00000046604	DSG2	18	-	Ensembl_v71	Yes	Alu	sense	-	LINE	-	Alu	-	5831	39.27	8.17658
ENSG00000046647	GEMIN8	X	3	Ensembl_v71	Yes	Alu	sense	OtherSINE	-	-	Alu	-	3259	40.79	6.11872
ENSG00000046651	OFD1	X	1	Ensembl_v71	Yes	-	-	-	-	-	Alu	-	3736	39.8	8.42499
ENSG00000046653	GPM6B	X	-	Ensembl_v71	Yes	-	-	-	-	-	Alu	-	3957	41.5	6.82563
ENSG00000046889	PREX2	8	-	Ensembl_v71	Yes	Alu	antisense	OtherSINE	LINE	-	Alu	-	10750	37.16	4.77033
ENSG00000047056	WDR37	10	-	Ensembl_v71	Yes	-	-	-	-	LTR	Alu	-	4611	45.5	7.85605
ENSG00000047188	YTHDC2	5	-	Ensembl_v71	Yes	-	-	-	LINE	-	Alu	-	6316	34.67	6.80544
ENSG00000047230	CTPS2	X	-	Ensembl_v71	Yes	-	-	-	LINE	LTR	Alu	-	4319	43.51	5.60827
ENSG00000047249	ATP6V1H	8	-	Ensembl_v71	Yes	-	-	-	-	-	Alu	-	2365	39.2	8.9719
ENSG00000047315	POLR2B	4	-	Ensembl_v71	Yes	-	-	-	-	-	Alu	-	4108	40.19	10.0574
ENSG00000047346	FAM214A	15	-	Ensembl_v71	Yes	-	-	-	-	-	Alu	-	4231	37.21	-
ENSG00000047365	ARAP2	4	-	Ensembl_v71	Yes	-	-	-	-	-	Alu	-	7514	35.53	-
ENSG00000047410	TPR	1	-	Ensembl_v71	Yes	-	-	-	-	-	Alu	-	9727	34.16	8.3872
ENSG00000047457	CP	3	-	Ensembl_v71	Yes	-	-	-	-	-	Alu	-	4676	37.35	5.55728
ENSG00000047578	KIAA0556	16	-	Ensembl_v71	Yes	-	-	-	-	-	Alu	-	6640	47.84	7.16571
ENSG00000047579	DTNBP1	6	-	Ensembl_v71	Yes	-	-	-	-	-	Alu	-	1963	39.93	-
ENSG00000047597	XK	X	-	Ensembl_v71	Yes	-	-	OtherSINE	-	-	Alu	-	5206	39.54	6.47294
ENSG00000047617	ANO2	12	-	Ensembl_v71	Yes	-	-	-	-	-	Alu	-	3729	44.4	5.21025
ENSG00000047621	C12orf4	12	-	Ensembl_v71	Yes	-	-	-	-	-	Alu	-	3830	36.55	7.64434
ENSG00000047634	SCML1	X	-	Ensembl_v71	Yes	-	-	-	-	-	Alu	-	2934	38.87	8.2669
ENSG00000047644	WWC3	X	-	Ensembl_v71	Yes	Alu	antisense	-	-	-	Alu	-	6647	46.21	8.59658
ENSG00000047648	ARHGAP6	X	-	Ensembl_v71	Yes	-	-	-	-	-	Alu	-	5118	39.22	5.02746
ENSG00000047662	FAM184B	4	-	Ensembl_v71	Yes	Alu	sense	-	LINE	LTR	Alu	-	6622	44.05	-
ENSG00000047849	MAP4	3	-	Ensembl_v71	Yes	Alu	antisense	-	LINE	-	Alu	-	8920	43.44	8.92005
ENSG00000047932	GOPC	6	-	Ensembl_v71	Yes	-	-	-	-	-	Alu	-	4640	38.21	-
ENSG00000047936	ROS1	6	-	Ensembl_v71	Yes	-	-	-	-	-	Alu	-	7435	37.24	-
ENSG00000048028	USP28	11	-	Ensembl_v71	Yes	Alu	antisense	-	-	-	Alu	-	4669	41.45	-
ENSG00000048052	HDAC9	7	-	Ensembl_v71	Yes	-	-	-	-	-	Alu	-	4659	36.13	6.94074
ENSG00000048140	TSPAN17	5	-	Ensembl_v71	Yes	-	-	OtherSINE	-	-	Alu	-	2810	58.7	-
ENSG00000048162	NOP16	5	-	Ensembl_v71	Yes	Alu	antisense	-	-	-	Alu	-	1256	49.32	7.77185
ENSG00000048342	CC2D2A	4	-	Ensembl_v71	Yes	Alu	sense	-	-	LTR	Alu	-	5257	40.21	-
ENSG00000048392	RRM2B	8	-	Ensembl_v71	Yes	-	-	OtherSINE	-	-	Alu	-	4932	37.99	-
ENSG00000048405	ZNF800	7	-	Ensembl_v71	Yes	-	-	-	-	-	Alu	-	4358	37.8	-
ENSG00000048462	TNFRSF17	16	-	Ensembl_v71	Yes	-	-	-	-	-	Alu	-	994	40.48	4.72371
ENSG00000048471	SNX29	16	-	Ensembl_v71	Yes	Alu	mix	-	-	-	Alu	-	8171	47.13	-
ENSG00000048540	LMO3	12	-	Ensembl_v71	Yes	-	-	-	-	-	-	-	3850	35.63	6.32867
ENSG00000048544	MRPS10	6	-	Ensembl_v71	Yes	Alu	sense	-	-	-	Alu	-	2110	41.04	8.39152
ENSG00000048545	GUCA1A	6	-	Ensembl_v71	Yes	-	-	-	LINE	-	Alu	-	2233	51.23	-
ENSG00000048649	RSF1	11	-	Ensembl_v71	Yes	-	-	-	-	-	Alu	-	11550	39.04	7.24366
ENSG00000048707	VPS13D	1	-	Ensembl_v71	Yes	-	-	-	-	-	Alu	-	16341	42.33	-
ENSG00000048740	CELF2	10	-	Ensembl_v71	Yes	-	-	-	-	-	Alu	-	9256	42.7	6.75879
ENSG00000048828	FAM120A	9	-	Ensembl_v71	Yes	-	-	-	-	-	Alu	-	5118	42.4	6.62136
ENSG00000048991	R3HDM1	2	-	Ensembl_v71	Yes	-	-	-	-	-	Alu	-	4722	37.98	7.76948
ENSG00000049089	COL9A2	1	-	Ensembl_v71	Yes	-	-	-	-	-	Alu	-	2862	57.43	6.31924
ENSG00000049130	KITLG	12	-	Ensembl_v71	Yes	-	-	OtherSINE	-	-	Alu	-	5460	36.84	5.03535
ENSG00000049167	ERCC8	5	-	Ensembl_v71	Yes	-	-	-	-	-	Alu	-	2236	37.16	7.64266
ENSG00000049192	ADAMTS6	5	-	Ensembl_v71	Yes	-	-	-	-	-	Alu	-	7311	35.91	5.47821
ENSG00000049239	H6PD	1	-	Ensembl_v71	Yes	Alu	mix	-	LINE	-	Alu	-	9146	52.29	6.35402
ENSG00000049245	VAMP3	1	-	Ensembl_v71	Yes	-	-	-	-	-	Alu	-	2225	42.77	-
ENSG00000049246	PER3	1	-	Ensembl_v71	Yes	-	-	-	-	-	Alu	-	6279	40.53	8.01599
ENSG00000049247	UTS2	1	-	Ensembl_v71	Yes	-	-	-	-	-	Alu	-	1601	40.81	4.352
ENSG00000049249	TNFRSF9	1	-	Ensembl_v71	Yes	Alu	antisense	-	-	-	Alu	-	1923	43.31	5.54981
ENSG00000049283	EPN3	17	-	Ensembl_v71	Yes	-	-	OtherSINE	-	LTR	Alu	-	4071	58.71	-
ENSG00000049323	LTBP1	2	-	Ensembl_v71	Yes	-	-	-	-	LTR	Alu	-	6333	40.25	8.68569
ENSG00000049449	RCN1	11	2	Ensembl_v71	Yes	-	-	-	-	-	Alu	-	2572	43.38	-
ENSG00000049540	ELN	7	-	Ensembl_v71	Yes	-	-	-	-	-	Alu	-	3789	54.95	6.38459
ENSG00000049541	RFC2	7	-	Ensembl_v71	Yes	Alu	sense	-	-	-	Alu	-	1695	48.95	7.24557
ENSG00000049618	ARID1B	6	-	Ensembl_v71	Yes	-	-	OtherSINE	LINE	-	Alu	-	9648	40.83	-
ENSG00000049656	CLPTM1L	5	-	Ensembl_v71	Yes	-	-	-	-	-	Alu	-	2500	56.17	-
ENSG00000049759	NEDD4L	18	-	Ensembl_v71	Yes	Alu	antisense	-	-	-	Alu	-	8482	43.36	7.59826
ENSG00000049768	FOXP3	X	-	Ensembl_v71	Yes	-	-	-	-	-	Alu	-	2397	53.48	5.65662
ENSG00000049769	PPP1R3F	X	-	Ensembl_v71	Yes	-	-	-	-	-	Alu	-	3448	47.82	-
ENSG00000049860	HEXB	5	-	Ensembl_v71	Yes	-	-	-	-	-	Alu	-	2021	42.11	8.62749
ENSG00000049883	PTCD2	5	2	Ensembl_v71	Yes	-	-	OtherSINE	-	-	Alu	-	2128	40.04	5.97238
ENSG00000050030	KIAA2022	X	-	Ensembl_v71	Yes	-	-	OtherSINE	LINE	-	Alu	-	11759	39.49	-
ENSG00000050130	JKAMP	14	1	Ensembl_v71	Yes	-	-	-	-	-	Alu	-	2429	36.78	-
ENSG00000050165	DKK3	11	-	Ensembl_v71	Yes	-	-	OtherSINE	-	-	Alu	-	2769	49.18	8.04668
ENSG00000050327	ARHGEF5	7	-	Ensembl_v71	Yes	-	-	-	LINE	-	Alu	-	5544	48.06	7.11501
ENSG00000050344	NFE2L3	7	1	Ensembl_v71	Yes	-	-	-	-	-	Alu	-	3720	44.64	6.18882
ENSG00000050393	CCDC90A	6	1	Ensembl_v71	Yes	Alu	mix	-	-	-	Alu	-	5472	41.24	-
ENSG00000050405	LIMA1	12	-	Ensembl_v71	Yes	-	-	-	-	-	Alu	Alu	3920	42.32	9.91245
ENSG00000050426	LETMD1	12	-	Ensembl_v71	Yes	-	-	-	-	-	Alu	-	2190	45.34	7.88591
ENSG00000050438	SLC4A8	12	-	Ensembl_v71	Yes	Alu	mix	-	LINE	-	Alu	-	11794	42.58	5.79368
ENSG00000050555	LAMC3	9	-	Ensembl_v71	Yes	Alu	antisense	-	-	-	Alu	-	6133	53.69	6.42019
ENSG00000050628	PTGER3	1	-	Ensembl_v71	Yes	-	-	-	LINE	-	Alu	-	7759	38.05	4.88814
ENSG00000050730	TNIP3	4	-	Ensembl_v71	Yes	Alu	sense	-	-	-	Alu	-	2429	37.14	-
ENSG00000050748	MAPK9	5	-	Ensembl_v71	Yes	-	-	-	-	-	Alu	-	4815	43.58	6.80234
ENSG00000050767	COL23A1	5	-	Ensembl_v71	Yes	-	-	-	-	-	Alu	-	3080	50.62	-
ENSG00000050820	BCAR1	16	-	Ensembl_v71	Yes	-	-	-	-	-	Alu	-	4659	59.64	-
ENSG00000051009	FAM160A2	11	-	Ensembl_v71	Yes	-	-	-	-	-	Alu	-	3507	44.55	-
ENSG00000051108	HERPUD1	16	-	Ensembl_v71	Yes	-	-	-	-	-	Alu	-	1964	43.09	9.05893
ENSG00000051128	HOMER3	19	-	Ensembl_v71	Yes	-	-	-	-	-	Alu	Alu	1979	56.77	-
ENSG00000051180	RAD51	15	-	Ensembl_v71	Yes	Alu	sense	-	-	-	Alu	-	2266	43.5	7.45101
ENSG00000051341	POLQ	3	-	Ensembl_v71	Yes	-	-	-	-	-	Alu	-	8787	39.03	6.0807
ENSG00000051382	PIK3CB	3	-	Ensembl_v71	Yes	-	-	OtherSINE	LINE	-	Alu	-	5931	40.59	-
ENSG00000051523	CYBA	16	-	Ensembl_v71	Yes	-	-	OtherSINE	LINE	-	Alu	-	1415	61.89	6.43658
ENSG00000051596	THOC3	5	-	Ensembl_v71	Yes	-	-	-	LINE	-	Alu	-	1796	43.01	-
ENSG00000051620	HEBP2	6	-	Ensembl_v71	Yes	-	-	-	-	-	-	-	1282	47.12	8.70728
ENSG00000051825	MPHOSPH9	12	-	Ensembl_v71	Yes	Alu	antisense	-	LINE	-	Alu	-	5799	42.99	6.6711
ENSG00000052126	PLEKHA5	12	-	Ensembl_v71	Yes	Alu	mix	-	LINE	-	Alu	-	6591	38.1	8.61732
ENSG00000052344	PRSS8	16	-	Ensembl_v71	Yes	-	-	-	-	-	Alu	-	1940	59.08	5.30336
ENSG00000052723	SIKE1	1	-	Ensembl_v71	Yes	Alu	antisense	OtherSINE	LINE	LTR	Alu	-	5506	36.9	6.6513
ENSG00000052749	RRP12	10	-	Ensembl_v71	Yes	-	-	-	-	-	Alu	-	4449	51.62	6.26064
ENSG00000052795	FNIP2	4	-	Ensembl_v71	Yes	-	-	-	-	-	Alu	-	6925	40.56	-
ENSG00000052802	MSMO1	4	1	Ensembl_v71	Yes	Alu	antisense	-	-	-	Alu	-	2269	37.1	9.82357
ENSG00000052841	TTC17	11	-	Ensembl_v71	Yes	-	-	-	LINE	-	Alu	-	4525	37.89	7.24477
ENSG00000052850	ALX4	11	-	Ensembl_v71	Yes	-	-	OtherSINE	-	-	Alu	-	5750	52.84	5.52819
ENSG00000053108	FSTL4	5	-	Ensembl_v71	Yes	-	-	-	-	-	Alu	-	5419	46.69	5.33007
ENSG00000053254	FOXN3	14	1	Ensembl_v71	Yes	-	-	-	-	-	Alu	-	7907	44.31	7.50581
ENSG00000053328	METTL24	6	-	Ensembl_v71	Yes	-	-	-	-	-	Alu	-	1119	40.64	-
ENSG00000053371	AKR7A2	1	1	Ensembl_v71	Yes	Alu	mix	-	-	-	Alu	-	2619	52.87	-
ENSG00000053372	MRTO4	1	2	Ensembl_v71	Yes	Alu	mix	-	-	-	Alu	-	2315	53.49	7.99342
ENSG00000053438	NNAT	20	-	Ensembl_v71	Yes	-	-	-	LINE	-	-	-	1338	54.08	7.3543
ENSG00000053501	USE1	19	1	Ensembl_v71	Yes	Alu	sense	-	-	-	-	-	1776	55.26	6.96546
ENSG00000053524	MCF2L2	3	-	Ensembl_v71	Yes	Alu	antisense	-	-	-	Alu	-	4980	42.39	4.74245
ENSG00000053702	NRIP2	12	-	Ensembl_v71	Yes	Alu	sense	-	-	-	Alu	-	2746	51.39	6.34008
ENSG00000053747	LAMA3	18	-	Ensembl_v71	Yes	Alu	sense	-	LINE	-	Alu	-	10661	42.46	6.45382
ENSG00000053770	AP5M1	14	-	Ensembl_v71	Yes	-	-	-	-	-	Alu	-	3110	35.8	7.13418
ENSG00000053900	ANAPC4	4	-	Ensembl_v71	Yes	-	-	-	-	-	Alu	-	2701	37.97	-
ENSG00000053918	KCNQ1	11	-	Ensembl_v71	Yes	-	-	-	-	-	Alu	-	3262	51.55	6.45405
ENSG00000054116	TRAPPC3	1	-	Ensembl_v71	Yes	-	-	-	-	-	Alu	-	1578	47.19	-
ENSG00000054118	THRAP3	1	-	Ensembl_v71	Yes	-	-	-	-	-	Alu	-	4447	43.72	5.73914
ENSG00000054148	PHPT1	9	-	Ensembl_v71	Yes	-	-	-	-	-	-	-	1273	66.23	-
ENSG00000054179	ENTPD2	9	-	Ensembl_v71	Yes	-	-	-	-	-	-	-	2156	65.74	5.34032
ENSG00000054219	LY75	2	-	Ensembl_v71	Yes	Alu	antisense	-	-	-	Alu	-	6886	38.38	-
ENSG00000054267	ARID4B	1	-	Ensembl_v71	Yes	-	-	-	-	-	Alu	-	6067	39.95	-
ENSG00000054277	OPN3	1	-	Ensembl_v71	Yes	-	-	-	-	LTR	Alu	-	2632	39.62	-
ENSG00000054282	SDCCAG8	1	-	Ensembl_v71	Yes	-	-	-	-	-	Alu	-	2632	39.81	-
ENSG00000054356	PTPRN	2	-	Ensembl_v71	Yes	-	-	-	-	-	Alu	-	3801	53.59	5.5844
ENSG00000054392	HHAT	1	-	Ensembl_v71	Yes	-	-	OtherSINE	-	-	Alu	-	3641	42.26	6.71316
ENSG00000054523	KIF1B	1	-	Ensembl_v71	Yes	Alu	mix	-	-	-	Alu	-	10669	41.99	9.53498
ENSG00000054611	TBC1D22A	22	-	Ensembl_v71	Yes	-	-	-	-	-	Alu	Alu	3797	49.4	6.95841
ENSG00000054654	SYNE2	14	-	Ensembl_v71	Yes	-	-	-	-	-	Alu	-	21882	40.76	9.07214
ENSG00000054690	PLEKHH1	14	-	Ensembl_v71	Yes	Alu	antisense	-	-	-	Alu	-	6604	48.02	-
ENSG00000054793	ATP9A	20	-	Ensembl_v71	Yes	-	-	-	-	-	Alu	-	8106	46.69	7.17787
ENSG00000054796	SPO11	20	-	Ensembl_v71	Yes	-	-	-	-	-	Alu	-	1834	36.78	5.1695
ENSG00000054803	CBLN4	20	-	Ensembl_v71	Yes	-	-	-	-	-	Alu	-	3107	44.01	-
ENSG00000054938	CHRDL2	11	-	Ensembl_v71	Yes	-	-	-	-	-	Alu	-	1867	51.57	-
ENSG00000054965	FAM168A	11	-	Ensembl_v71	Yes	-	-	OtherSINE	-	-	Alu	-	7296	41.55	6.75982
ENSG00000054967	RELT	11	-	Ensembl_v71	Yes	-	-	-	-	-	Alu	-	3535	59.84	-
ENSG00000054983	GALC	14	-	Ensembl_v71	Yes	-	-	-	-	-	Alu	-	3897	39.12	7.44497
ENSG00000055044	NOP58	2	-	Ensembl_v71	Yes	-	-	-	-	-	Alu	-	2046	41.15	-
ENSG00000055070	SZRD1	1	1	Ensembl_v71	Yes	-	-	-	-	-	Alu	-	3695	48.1	8.01919
ENSG00000055118	KCNH2	7	-	Ensembl_v71	Yes	-	-	-	-	-	Alu	-	4717	59.57	6.89981
ENSG00000055130	CUL1	7	-	Ensembl_v71	Yes	-	-	-	-	-	Alu	-	3226	41.22	9.24098
ENSG00000055147	FAM114A2	5	-	Ensembl_v71	Yes	-	-	-	-	-	Alu	-	4443	37.35	7.64844
ENSG00000055163	CYFIP2	5	-	Ensembl_v71	Yes	-	-	-	-	-	Alu	-	6791	44.29	-
ENSG00000055208	TAB2	6	-	Ensembl_v71	Yes	-	-	-	-	-	Alu	-	4553	38.87	-
ENSG00000055211	GINM1	6	-	Ensembl_v71	Yes	Alu	sense	-	LINE	-	Alu	-	2024	42.05	-
ENSG00000055332	EIF2AK2	2	-	Ensembl_v71	Yes	Alu	mix	-	LINE	LTR	Alu	-	10042	41.14	-
ENSG00000055483	USP36	17	-	Ensembl_v71	Yes	-	-	-	LINE	-	Alu	-	5234	50.03	6.13898
ENSG00000055609	MLL3	7	-	Ensembl_v71	Yes	-	-	OtherSINE	-	-	Alu	Alu	17029	38.65	-
ENSG00000055732	MCOLN3	1	-	Ensembl_v71	Yes	-	-	-	-	LTR	Alu	-	2953	40.77	-
ENSG00000055813	CCDC85A	2	-	Ensembl_v71	Yes	-	-	-	-	-	Alu	-	3983	38.49	-
ENSG00000055917	PUM2	2	-	Ensembl_v71	Yes	-	-	-	-	-	Alu	-	6360	37.42	9.04445
ENSG00000055950	MRPL43	10	-	Ensembl_v71	Yes	-	-	-	-	-	Alu	-	2151	53.18	-
ENSG00000055955	ITIH4	3	-	Ensembl_v71	Yes	-	-	OtherSINE	-	-	Alu	-	3336	55.65	5.97876
ENSG00000055957	ITIH1	3	-	Ensembl_v71	Yes	-	-	-	-	-	Alu	-	2923	54.92	6.74724
ENSG00000056050	C4orf27	4	-	Ensembl_v71	Yes	-	-	-	-	-	Alu	-	1233	38.6	9.34955
ENSG00000056097	ZFR	5	-	Ensembl_v71	Yes	-	-	-	-	-	Alu	-	4746	38.33	7.53319
ENSG00000056277	ZNF280C	X	-	Ensembl_v71	Yes	Alu	antisense	-	-	-	Alu	-	4634	38.02	-
ENSG00000056291	NPFFR2	4	-	Ensembl_v71	Yes	-	-	-	-	-	Alu	-	2056	36.77	-
ENSG00000056487	PHF21B	22	-	Ensembl_v71	Yes	-	-	-	-	-	Alu	-	3671	52.73	-
ENSG00000056558	TRAF1	9	-	Ensembl_v71	Yes	-	-	OtherSINE	LINE	-	Alu	-	6324	49.95	5.82326
ENSG00000056586	RC3H2	9	-	Ensembl_v71	Yes	Alu	sense	-	-	-	Alu	-	9248	40.5	-
ENSG00000056661	PCGF2	17	-	Ensembl_v71	Yes	-	-	-	-	-	Alu	-	3062	57.06	-
ENSG00000056736	IL17RB	3	-	Ensembl_v71	Yes	-	-	-	-	-	Alu	-	2072	45.37	6.54038
ENSG00000056972	TRAF3IP2	6	-	Ensembl_v71	Yes	Alu	mix	OtherSINE	-	-	Alu	-	5128	44.45	6.46278
ENSG00000056998	GYG2	X	1	Ensembl_v71	Yes	-	-	-	-	-	Alu	-	3411	43.67	6.49624
ENSG00000057019	DCBLD2	3	-	Ensembl_v71	Yes	-	-	-	-	-	Alu	-	6122	38.58	7.27377
ENSG00000057149	SERPINB3	18	-	Ensembl_v71	Yes	-	-	-	-	-	-	-	1793	38.05	-
ENSG00000057252	SOAT1	1	-	Ensembl_v71	Yes	Alu	mix	-	LINE	-	Alu	-	6835	39.59	6.67272
ENSG00000057294	PKP2	12	1	Ensembl_v71	Yes	-	-	-	-	-	Alu	-	4439	40.8	5.76008
ENSG00000057468	MSH4	1	-	Ensembl_v71	Yes	-	-	-	-	-	Alu	-	3293	37.01	-
ENSG00000057593	F7	13	-	Ensembl_v71	Yes	-	-	-	-	-	-	-	3144	61.36	5.76244
ENSG00000057608	GDI2	10	1	Ensembl_v71	Yes	-	-	-	-	-	Alu	-	2441	43.74	10.0951
ENSG00000057657	PRDM1	6	-	Ensembl_v71	Yes	-	-	-	-	-	Alu	-	5165	41.29	6.16961
ENSG00000057663	ATG5	6	-	Ensembl_v71	Yes	-	-	-	-	-	Alu	-	3244	36.83	7.46861
ENSG00000057704	TMCC3	12	-	Ensembl_v71	Yes	Alu	antisense	-	LINE	-	Alu	-	5877	43.11	-
ENSG00000057757	PITHD1	1	-	Ensembl_v71	Yes	-	-	-	-	-	Alu	-	1641	44.59	-
ENSG00000057935	MTA3	2	1	Ensembl_v71	Yes	-	-	-	-	LTR	Alu	-	5832	43.08	-
ENSG00000058056	USP13	3	-	Ensembl_v71	Yes	Alu	antisense	OtherSINE	-	-	Alu	-	8323	42.73	-
ENSG00000058063	ATP11B	3	-	Ensembl_v71	Yes	-	-	-	-	-	Alu	-	7347	36.02	6.83257
ENSG00000058085	LAMC2	1	-	Ensembl_v71	Yes	-	-	-	LINE	-	Alu	-	5623	43.28	5.6434
ENSG00000058091	CDK14	7	-	Ensembl_v71	Yes	-	-	-	-	-	Alu	-	5163	37.97	6.95967
ENSG00000058262	SEC61A1	3	-	Ensembl_v71	Yes	-	-	OtherSINE	-	-	Alu	-	3656	47.3	8.5654
ENSG00000058272	PPP1R12A	12	-	Ensembl_v71	Yes	-	-	-	-	-	Alu	-	5726	36.07	8.00461
ENSG00000058335	RASGRF1	15	-	Ensembl_v71	Yes	-	-	OtherSINE	LINE	LTR	Alu	-	6414	49.95	5.44023
ENSG00000058404	CAMK2B	7	-	Ensembl_v71	Yes	-	-	-	-	-	Alu	-	4586	55.17	5.57196
ENSG00000058453	CROCC	1	2	Ensembl_v71	Yes	-	-	-	-	-	Alu	-	6656	49.14	6.1579
ENSG00000058600	POLR3E	16	-	Ensembl_v71	Yes	-	-	-	-	-	Alu	-	3745	51.65	8.34281
ENSG00000058668	ATP2B4	1	-	Ensembl_v71	Yes	-	-	-	-	-	Alu	-	8968	46.5	-
ENSG00000058673	ZC3H11A	1	2	Ensembl_v71	Yes	-	-	-	-	-	Alu	-	7979	40.85	9.44147
ENSG00000058729	RIOK2	5	-	Ensembl_v71	Yes	Alu	sense	OtherSINE	LINE	-	Alu	-	3980	36.71	8.00135
ENSG00000058799	YIPF1	1	-	Ensembl_v71	Yes	-	-	-	-	-	Alu	-	1873	43.57	8.91244
ENSG00000058804	TMEM48	1	-	Ensembl_v71	Yes	-	-	-	-	-	Alu	-	5134	40.26	6.25043
ENSG00000058866	DGKG	3	-	Ensembl_v71	Yes	-	-	OtherSINE	-	-	Alu	-	5818	44.7	5.85032
ENSG00000059122	FLYWCH1	16	1	Ensembl_v71	Yes	-	-	-	LINE	LTR	Alu	-	5141	52.33	-
ENSG00000059145	UNKL	16	-	Ensembl_v71	Yes	Alu	sense	-	-	-	Alu	-	5134	57.82	-
ENSG00000059377	TBXAS1	7	-	Ensembl_v71	Yes	-	-	-	-	-	Alu	-	2385	44.8	5.19609
ENSG00000059378	PARP12	7	-	Ensembl_v71	Yes	-	-	-	-	-	Alu	Alu	3805	45.81	-
ENSG00000059573	ALDH18A1	10	-	Ensembl_v71	Yes	-	-	-	-	-	Alu	-	3470	43.15	7.24834
ENSG00000059588	TARBP1	1	-	Ensembl_v71	Yes	-	-	-	-	-	Alu	-	5130	40.27	8.15078
ENSG00000059691	PET112	4	-	Ensembl_v71	Yes	-	-	-	LINE	-	Alu	-	2385	43.81	7.42384
ENSG00000059728	MXD1	2	-	Ensembl_v71	Yes	-	-	-	-	-	Alu	-	5630	40.74	5.82292
ENSG00000059758	CDK17	12	-	Ensembl_v71	Yes	-	-	-	LINE	-	Alu	-	4722	37.82	7.10527
ENSG00000059769	DNAJC25	9	-	Ensembl_v71	Yes	-	-	-	-	-	Alu	-	2268	43.46	-
ENSG00000059804	SLC2A3	12	2	Ensembl_v71	Yes	Alu	sense	-	LINE	-	Alu	-	3915	44.63	-
ENSG00000059915	PSD	10	-	Ensembl_v71	Yes	-	-	-	-	-	Alu	-	4185	59.67	5.71817
ENSG00000060069	CTDP1	18	-	Ensembl_v71	Yes	-	-	-	-	-	Alu	-	3765	53.38	7.02537
ENSG00000060138	CSDA	12	1	Ensembl_v71	Yes	-	-	-	-	-	Alu	-	1976	39.09	8.75846
ENSG00000060140	STYK1	12	-	Ensembl_v71	Yes	-	-	OtherSINE	-	-	Alu	-	3022	39.44	4.67972
ENSG00000060237	WNK1	12	-	Ensembl_v71	Yes	-	-	-	-	-	Alu	-	11232	38.72	7.0843
ENSG00000060339	CCAR1	10	-	Ensembl_v71	Yes	Alu	sense	-	-	-	Alu	-	4769	41.75	-
ENSG00000060491	OGFR	20	-	Ensembl_v71	Yes	-	-	-	-	-	Alu	Alu	4506	63.45	6.36524
ENSG00000060558	GNA15	19	-	Ensembl_v71	Yes	-	-	-	-	-	Alu	-	2133	52.55	4.84475
ENSG00000060566	CREB3L3	19	-	Ensembl_v71	Yes	-	-	-	-	-	Alu	-	2624	52.71	-
ENSG00000060642	PIGV	1	-	Ensembl_v71	Yes	-	-	-	-	-	Alu	-	2750	48.34	7.85171
ENSG00000060656	PTPRU	1	-	Ensembl_v71	Yes	-	-	OtherSINE	-	-	Alu	-	5632	51.58	6.7307
ENSG00000060688	SNRNP40	1	1	Ensembl_v71	Yes	-	-	-	-	-	Alu	-	1638	42.04	8.51504
ENSG00000060709	RIMBP2	12	-	Ensembl_v71	Yes	-	-	-	-	-	Alu	-	6335	48.94	5.54801
ENSG00000060718	COL11A1	1	-	Ensembl_v71	Yes	-	-	-	-	-	Alu	-	7327	33.13	6.36717
ENSG00000060749	QSER1	11	-	Ensembl_v71	Yes	-	-	-	-	-	Alu	-	9335	38.54	5.64099
ENSG00000060762	MPC1	6	1	Ensembl_v71	Yes	-	-	-	-	-	Alu	-	977	38.9	-
ENSG00000060971	ACAA1	3	-	Ensembl_v71	Yes	-	-	-	-	-	Alu	-	1840	51.46	7.66446
ENSG00000060982	BCAT1	12	-	Ensembl_v71	Yes	-	-	-	LINE	-	Alu	-	9682	40.09	6.40269
ENSG00000061273	HDAC7	12	-	Ensembl_v71	Yes	-	-	-	-	-	Alu	-	4301	54.88	-
ENSG00000061337	LZTS1	8	-	Ensembl_v71	Yes	Alu	antisense	-	-	-	Alu	-	5706	50.43	-
ENSG00000061455	PRDM6	5	-	Ensembl_v71	Yes	-	-	-	-	-	Alu	-	3052	40.19	-
ENSG00000061492	WNT8A	5	-	Ensembl_v71	Yes	-	-	OtherSINE	-	-	Alu	-	1543	47.97	-
ENSG00000061656	SPAG4	20	-	Ensembl_v71	Yes	-	-	-	-	-	Alu	-	1453	59.4	6.45235
ENSG00000061676	NCKAP1	2	-	Ensembl_v71	Yes	-	-	-	-	-	Alu	-	5015	35.82	8.05419
ENSG00000061794	MRPS35	12	-	Ensembl_v71	Yes	-	-	-	-	-	Alu	-	1919	38.64	-
ENSG00000061918	GUCY1B3	4	-	Ensembl_v71	Yes	-	-	-	LINE	-	Alu	-	3266	36.52	5.87705
ENSG00000061936	SFSWAP	12	-	Ensembl_v71	Yes	-	-	-	-	-	Alu	-	3414	46.45	7.24031
ENSG00000061938	TNK2	3	-	Ensembl_v71	Yes	-	-	-	-	-	Alu	-	4552	58.27	6.2257
ENSG00000061987	MON2	12	-	Ensembl_v71	Yes	Alu	antisense	-	-	-	Alu	-	10457	36.26	6.07846
ENSG00000062038	CDH3	16	-	Ensembl_v71	Yes	-	-	-	-	-	Alu	Alu	4276	49.26	-
ENSG00000062096	ARSF	X	-	Ensembl_v71	Yes	-	-	-	-	-	Alu	-	2167	40.73	5.57642
ENSG00000062194	GPBP1	5	1	Ensembl_v71	Yes	-	-	-	-	-	Alu	-	4683	40.02	-
ENSG00000062282	DGAT2	11	-	Ensembl_v71	Yes	-	-	-	-	-	Alu	-	2465	52.02	-
ENSG00000062370	ZNF112	19	-	Ensembl_v71	Yes	-	-	-	LINE	-	Alu	-	3737	38.32	-
ENSG00000062485	CS	12	4	Ensembl_v71	Yes	-	-	-	-	-	Alu	-	3057	46.16	10.0765
ENSG00000062524	LTK	15	-	Ensembl_v71	Yes	-	-	-	-	-	Alu	-	3143	57.9	5.54055
ENSG00000062582	MRPS24	7	1	Ensembl_v71	Yes	-	-	-	-	-	-	-	715	50.93	-
ENSG00000062598	ELMO2	20	-	Ensembl_v71	Yes	-	-	-	-	-	Alu	-	3683	44.15	7.86973
ENSG00000062650	WAPAL	10	-	Ensembl_v71	Yes	-	-	-	-	-	Alu	-	6333	39.87	7.69056
ENSG00000062716	VMP1	17	-	Ensembl_v71	Yes	-	-	-	-	-	Alu	-	2712	39.75	-
ENSG00000062725	APPBP2	17	-	Ensembl_v71	Yes	Alu	antisense	-	-	-	Alu	-	6468	39.7	7.23691
ENSG00000062822	POLD1	19	-	Ensembl_v71	Yes	-	-	-	-	-	Alu	-	3467	55.06	5.87329
ENSG00000063015	SEZ6	17	-	Ensembl_v71	Yes	-	-	-	-	-	Alu	-	4471	54.21	-
ENSG00000063046	EIF4B	12	8	Ensembl_v71	Yes	-	-	-	-	-	Alu	-	4148	42.8	-
ENSG00000063127	SLC6A16	19	-	Ensembl_v71	Yes	-	-	-	LINE	-	Alu	-	2983	43.07	6.79654
ENSG00000063169	GLTSCR1	19	-	Ensembl_v71	Yes	-	-	-	-	-	Alu	-	5741	51.89	6.99913
ENSG00000063176	SPHK2	19	-	Ensembl_v71	Yes	-	-	-	LINE	-	Alu	-	3092	56.78	6.1325
ENSG00000063177	RPL18	19	13	Ensembl_v71	Yes	-	-	-	-	-	Alu	-	1036	56.83	-
ENSG00000063180	CA11	19	-	Ensembl_v71	Yes	-	-	-	-	-	Alu	-	1844	53.83	-
ENSG00000063241	ISOC2	19	-	Ensembl_v71	Yes	-	-	-	-	-	Alu	-	1566	56.69	7.68456
ENSG00000063244	U2AF2	19	-	Ensembl_v71	Yes	-	-	-	-	-	Alu	-	3148	56.03	6.90191
ENSG00000063245	EPN1	19	-	Ensembl_v71	Yes	-	-	-	-	-	Alu	-	2964	54.85	6.97516
ENSG00000063322	MED29	19	-	Ensembl_v71	Yes	Alu	sense	-	LINE	LTR	Alu	-	3653	52.36	-
ENSG00000063438	AHRR	5	-	Ensembl_v71	Yes	Alu	sense	-	-	-	Alu	-	5676	52.27	-
ENSG00000063515	GSC2	22	-	Ensembl_v71	Yes	-	-	-	-	-	-	-	1033	70.67	-
ENSG00000063587	ZNF275	X	-	Ensembl_v71	Yes	-	-	OtherSINE	LINE	LTR	Alu	-	6418	49.08	-
ENSG00000063601	MTMR1	X	-	Ensembl_v71	Yes	-	-	OtherSINE	LINE	-	Alu	-	4516	42.48	6.99561
ENSG00000063660	GPC1	2	-	Ensembl_v71	Yes	-	-	-	-	-	-	-	3711	64.63	7.21139
ENSG00000063761	ADCK1	14	-	Ensembl_v71	Yes	-	-	-	-	-	Alu	-	2249	47.63	-
ENSG00000063854	HAGH	16	-	Ensembl_v71	Yes	-	-	-	-	-	Alu	-	1744	53.33	8.0832
ENSG00000063978	RNF4	4	2	Ensembl_v71	Yes	-	-	-	-	-	Alu	Alu	4123	47.38	8.76161
ENSG00000064012	CASP8	2	-	Ensembl_v71	Yes	Alu	mix	-	-	-	Alu	-	2930	43.9	5.38663
ENSG00000064042	LIMCH1	4	-	Ensembl_v71	Yes	-	-	-	LINE	-	Alu	-	6182	40.5	-
ENSG00000064102	ASUN	12	-	Ensembl_v71	Yes	-	-	-	-	-	Alu	-	2988	36.38	7.61652
ENSG00000064115	TM7SF3	12	-	Ensembl_v71	Yes	Alu	sense	-	LINE	-	Alu	-	4346	40.51	-
ENSG00000064195	DLX3	17	-	Ensembl_v71	Yes	-	-	-	-	-	-	-	2613	57.41	-
ENSG00000064199	SPA17	11	1	Ensembl_v71	Yes	Alu	sense	-	LINE	LTR	Alu	Alu	4949	37.97	7.72616
ENSG00000064201	TSPAN32	11	-	Ensembl_v71	Yes	-	-	-	LINE	-	Alu	-	1376	63.03	6.07744
ENSG00000064205	WISP2	20	-	Ensembl_v71	Yes	-	-	-	-	-	-	-	1600	51.46	5.6364
ENSG00000064218	DMRT3	9	-	Ensembl_v71	Yes	-	-	-	-	-	Alu	-	2200	43.73	-
ENSG00000064225	ST3GAL6	3	-	Ensembl_v71	Yes	Alu	sense	-	LINE	-	Alu	-	3571	38.88	5.67327
ENSG00000064270	ATP2C2	16	-	Ensembl_v71	Yes	-	-	-	-	-	Alu	-	3472	48.83	5.45362
ENSG00000064300	NGFR	17	-	Ensembl_v71	Yes	-	-	OtherSINE	-	-	Alu	-	3420	56.74	6.00393
ENSG00000064309	CDON	11	10	Ensembl_v71	Yes	Alu	antisense	OtherSINE	-	-	Alu	-	9138	39.95	6.50364
ENSG00000064313	TAF2	8	-	Ensembl_v71	Yes	-	-	-	-	-	Alu	-	5049	37.5	8.36964
ENSG00000064393	HIPK2	7	-	Ensembl_v71	Yes	-	-	OtherSINE	-	-	Alu	-	15245	45.52	-
ENSG00000064419	TNPO3	7	-	Ensembl_v71	Yes	-	-	-	-	-	Alu	-	4422	39.78	8.49877
ENSG00000064490	RFXANK	19	-	Ensembl_v71	Yes	-	-	-	-	-	Alu	-	1455	54.72	7.26479
ENSG00000064545	TMEM161A	19	-	Ensembl_v71	Yes	-	-	-	-	-	Alu	-	1930	51.6	7.90293
ENSG00000064547	LPAR2	19	-	Ensembl_v71	Yes	-	-	-	-	-	Alu	-	2546	58.96	6.70774
ENSG00000064601	CTSA	20	-	Ensembl_v71	Yes	-	-	-	-	-	Alu	-	2300	56.04	8.19329
ENSG00000064607	SUGP2	19	-	Ensembl_v71	Yes	Alu	sense	-	-	-	Alu	-	5546	50	7.47916
ENSG00000064651	SLC12A2	5	-	Ensembl_v71	Yes	Alu	antisense	-	-	-	Alu	-	6885	35.24	7.12917
ENSG00000064652	SNX24	5	-	Ensembl_v71	Yes	-	-	-	-	-	Alu	-	2158	40.32	-
ENSG00000064655	EYA2	20	-	Ensembl_v71	Yes	-	-	-	-	-	Alu	-	2702	45.44	6.23226
ENSG00000064666	CNN2	19	16	Ensembl_v71	Yes	Alu	antisense	-	-	-	Alu	-	2548	60.01	8.26089
ENSG00000064687	ABCA7	19	-	Ensembl_v71	Yes	-	-	-	-	-	Alu	-	6834	60.48	5.96871
ENSG00000064692	SNCAIP	5	-	Ensembl_v71	Yes	-	-	-	-	-	Alu	-	4986	39.26	7.31154
ENSG00000064703	DDX20	1	-	Ensembl_v71	Yes	-	-	-	-	-	Alu	-	4332	40.24	-
ENSG00000064726	BTBD1	15	-	Ensembl_v71	Yes	-	-	-	-	-	Alu	-	3308	39.53	9.58955
ENSG00000064763	FAR2	12	-	Ensembl_v71	Yes	-	-	-	-	-	Alu	-	3838	38.9	6.90961
ENSG00000064787	BCAS1	20	-	Ensembl_v71	Yes	Alu	sense	OtherSINE	LINE	LTR	Alu	-	6112	40.75	5.80398
ENSG00000064835	POU1F1	3	-	Ensembl_v71	Yes	-	-	-	-	-	Alu	-	1491	32.4	4.19926
ENSG00000064886	CHI3L2	1	-	Ensembl_v71	Yes	-	-	-	-	-	Alu	-	2169	44.63	5.78679
ENSG00000064932	SBNO2	19	-	Ensembl_v71	Yes	-	-	-	-	-	Alu	-	4948	63.17	6.75146
ENSG00000064933	PMS1	2	-	Ensembl_v71	Yes	Alu	antisense	-	LINE	-	Alu	-	3225	36.7	8.73418
ENSG00000064961	HMG20B	19	-	Ensembl_v71	Yes	-	-	-	-	-	Alu	-	1596	65.34	6.39168
ENSG00000064989	CALCRL	2	-	Ensembl_v71	Yes	-	-	-	-	LTR	Alu	-	6155	33.09	6.71982
ENSG00000064995	TAF11	6	15	Ensembl_v71	Yes	Alu	antisense	-	-	-	Alu	-	1580	41.49	8.37033
ENSG00000064999	ANKS1A	6	-	Ensembl_v71	Yes	-	-	-	-	-	Alu	-	6355	44.93	-
ENSG00000065000	AP3D1	19	-	Ensembl_v71	Yes	-	-	-	-	-	Alu	-	5073	56.41	7.81001
ENSG00000065029	ZNF76	6	-	Ensembl_v71	Yes	-	-	OtherSINE	-	-	Alu	-	2716	48.23	7.72074
ENSG00000065054	SLC9A3R2	16	-	Ensembl_v71	Yes	-	-	-	-	-	Alu	-	2194	64.6	5.2152
ENSG00000065057	NTHL1	16	-	Ensembl_v71	Yes	-	-	-	-	-	Alu	-	1067	61.44	-
ENSG00000065060	UHRF1BP1	6	-	Ensembl_v71	Yes	Alu	sense	-	LINE	-	Alu	-	9570	42.62	-
ENSG00000065135	GNAI3	1	-	Ensembl_v71	Yes	Alu	mix	-	-	-	Alu	-	4748	38.75	8.22511
ENSG00000065150	IPO5	13	-	Ensembl_v71	Yes	-	-	OtherSINE	-	-	Alu	-	6019	40.27	8.58393
ENSG00000065154	OAT	10	-	Ensembl_v71	Yes	-	-	-	-	-	Alu	-	2102	42.49	10.1526
ENSG00000065183	WDR3	1	-	Ensembl_v71	Yes	-	-	OtherSINE	-	-	Alu	-	3877	36.95	8.66614
ENSG00000065243	PKN2	1	-	Ensembl_v71	Yes	-	-	-	-	-	Alu	-	6121	36.25	-
ENSG00000065268	WDR18	19	-	Ensembl_v71	Yes	-	-	-	-	-	Alu	-	1551	62.14	-
ENSG00000065308	TRAM2	6	-	Ensembl_v71	Yes	Alu	sense	-	LINE	-	Alu	-	6908	46.6	7.86152
ENSG00000065320	NTN1	17	-	Ensembl_v71	Yes	-	-	OtherSINE	-	-	Alu	-	5954	49.77	5.32719
ENSG00000065325	GLP2R	17	-	Ensembl_v71	Yes	-	-	OtherSINE	LINE	LTR	Alu	-	4572	44.97	4.68307
ENSG00000065328	MCM10	10	-	Ensembl_v71	Yes	Alu	antisense	OtherSINE	-	-	Alu	-	4587	43.59	6.46185
ENSG00000065357	DGKA	12	-	Ensembl_v71	Yes	-	-	-	-	-	Alu	-	2909	48.71	6.00965
ENSG00000065361	ERBB3	12	-	Ensembl_v71	Yes	Alu	sense	OtherSINE	-	-	Alu	-	5919	49.92	5.91684
ENSG00000065371	ROPN1	3	-	Ensembl_v71	Yes	-	-	-	LINE	-	Alu	-	2056	42.25	6.96543
ENSG00000065413	ANKRD44	2	-	Ensembl_v71	Yes	-	-	OtherSINE	LINE	-	Alu	-	6104	40.24	-
ENSG00000065427	KARS	16	2	Ensembl_v71	Yes	-	-	-	-	-	Alu	-	2197	45.68	9.95156
ENSG00000065457	ADAT1	16	-	Ensembl_v71	Yes	Alu	sense	-	LINE	LTR	Alu	-	3545	44.65	7.29081
ENSG00000065485	PDIA5	3	-	Ensembl_v71	Yes	-	-	-	-	-	Alu	-	1873	45.21	7.78141
ENSG00000065491	TBC1D22B	6	-	Ensembl_v71	Yes	-	-	-	-	-	Alu	-	3477	43.34	4.68336
ENSG00000065518	NDUFB4	3	10	Ensembl_v71	Yes	-	-	-	-	-	Alu	-	1560	39.39	-
ENSG00000065526	SPEN	1	-	Ensembl_v71	Yes	-	-	-	-	-	Alu	-	12232	42.99	8.2179
ENSG00000065534	MYLK	3	-	Ensembl_v71	Yes	-	-	-	-	LTR	Alu	Alu	10027	45.34	8.13271
ENSG00000065548	ZC3H15	2	-	Ensembl_v71	Yes	-	-	-	-	-	Alu	-	2149	37.22	-
ENSG00000065559	MAP2K4	17	1	Ensembl_v71	Yes	-	-	-	-	-	Alu	-	3856	37.09	7.39741
ENSG00000065600	TMEM206	1	-	Ensembl_v71	Yes	-	-	-	-	-	Alu	-	2475	44.57	5.54419
ENSG00000065609	SNAP91	6	-	Ensembl_v71	Yes	-	-	-	-	-	Alu	-	4726	36.62	6.94655
ENSG00000065613	SLK	10	-	Ensembl_v71	Yes	-	-	-	-	-	Alu	-	7766	36.55	7.66257
ENSG00000065615	CYB5R4	6	-	Ensembl_v71	Yes	-	-	OtherSINE	-	-	Alu	-	2259	37.46	6.67038
ENSG00000065618	COL17A1	10	-	Ensembl_v71	Yes	-	-	-	-	-	Alu	-	5734	48.31	5.62407
ENSG00000065621	GSTO2	10	-	Ensembl_v71	Yes	Alu	antisense	-	-	-	Alu	-	1391	43.48	-
ENSG00000065665	SEC61A2	10	-	Ensembl_v71	Yes	-	-	-	-	-	Alu	-	2528	43.14	7.27053
ENSG00000065675	PRKCQ	10	-	Ensembl_v71	Yes	-	-	-	-	-	Alu	-	3295	43.1	6.62
ENSG00000065717	TLE2	19	-	Ensembl_v71	Yes	-	-	-	-	-	Alu	-	2722	54.67	7.11221
ENSG00000065802	ASB1	2	-	Ensembl_v71	Yes	-	-	OtherSINE	LINE	-	Alu	-	6994	47.31	-
ENSG00000065809	FAM107B	10	-	Ensembl_v71	Yes	-	-	-	-	-	Alu	-	3815	43.19	-
ENSG00000065833	ME1	6	-	Ensembl_v71	Yes	-	-	-	-	-	Alu	-	3519	36.91	6.43399
ENSG00000065882	TBC1D1	4	-	Ensembl_v71	Yes	-	-	-	LINE	-	Alu	-	5705	42.84	6.42585
ENSG00000065883	CDK13	7	-	Ensembl_v71	Yes	-	-	-	-	-	Alu	-	7298	38.87	5.89876
ENSG00000065911	MTHFD2	2	5	Ensembl_v71	Yes	Alu	antisense	-	LINE	-	Alu	-	4456	43.3	8.51205
ENSG00000065923	SLC9A7	X	-	Ensembl_v71	Yes	Alu	antisense	-	-	-	Alu	-	3838	41.02	4.84161
ENSG00000065970	FOXJ2	12	-	Ensembl_v71	Yes	-	-	OtherSINE	-	-	Alu	-	5523	47.57	8.0192
ENSG00000065978	YBX1	1	8	Ensembl_v71	Yes	-	-	-	-	-	Alu	-	1561	40.41	9.09585
ENSG00000065989	PDE4A	19	-	Ensembl_v71	Yes	-	-	-	-	-	Alu	-	4794	54.53	5.8151
ENSG00000066027	PPP2R5A	1	-	Ensembl_v71	Yes	-	-	-	-	-	Alu	-	3135	39.28	6.62226
ENSG00000066032	CTNNA2	2	-	Ensembl_v71	Yes	-	-	-	-	-	Alu	-	4349	38.65	-
ENSG00000066044	ELAVL1	19	-	Ensembl_v71	Yes	-	-	-	-	-	Alu	-	6075	52.21	8.69808
ENSG00000066056	TIE1	1	-	Ensembl_v71	Yes	-	-	-	-	-	Alu	-	4000	54.59	5.71408
ENSG00000066084	DIP2B	12	-	Ensembl_v71	Yes	-	-	-	-	-	Alu	-	8715	41.84	-
ENSG00000066117	SMARCD1	12	-	Ensembl_v71	Yes	-	-	-	-	-	Alu	-	3658	48.68	7.30855
ENSG00000066135	KDM4A	1	-	Ensembl_v71	Yes	-	-	-	-	-	Alu	-	4526	46.75	7.16213
ENSG00000066136	NFYC	1	-	Ensembl_v71	Yes	-	-	-	-	-	Alu	-	2380	42.65	-
ENSG00000066185	ZMYND12	1	-	Ensembl_v71	Yes	-	-	-	-	-	Alu	-	1782	42.83	-
ENSG00000066230	SLC9A3	5	3	Ensembl_v71	Yes	-	-	-	-	-	Alu	-	2777	61.34	5.45876
ENSG00000066248	NGEF	2	-	Ensembl_v71	Yes	-	-	-	LINE	-	Alu	-	3215	48.38	-
ENSG00000066279	ASPM	1	-	Ensembl_v71	Yes	-	-	-	-	-	Alu	-	10906	34.66	6.84721
ENSG00000066294	CD84	1	-	Ensembl_v71	Yes	Alu	sense	OtherSINE	LINE	-	Alu	-	8181	41.6	5.29148
ENSG00000066322	ELOVL1	1	-	Ensembl_v71	Yes	-	-	-	-	-	-	-	1631	58.52	7.20944
ENSG00000066336	SPI1	11	-	Ensembl_v71	Yes	-	-	-	-	-	Alu	-	1426	52.62	5.16088
ENSG00000066379	ZNRD1	6	-	Ensembl_v71	Yes	-	-	-	-	-	-	-	885	41.39	-
ENSG00000066382	MPPED2	11	-	Ensembl_v71	Yes	-	-	OtherSINE	LINE	LTR	Alu	-	5693	40.01	6.15434
ENSG00000066405	CLDN18	3	-	Ensembl_v71	Yes	Alu	mix	-	-	-	Alu	-	3520	42.94	5.69675
ENSG00000066422	ZBTB11	3	-	Ensembl_v71	Yes	Alu	sense	-	-	-	Alu	-	6020	40.45	7.45299
ENSG00000066427	ATXN3	14	1	Ensembl_v71	Yes	Alu	mix	-	-	-	Alu	-	6950	41.5	5.80956
ENSG00000066455	GOLGA5	14	-	Ensembl_v71	Yes	-	-	-	-	-	Alu	-	2982	39.61	8.40709
ENSG00000066468	FGFR2	10	-	Ensembl_v71	Yes	-	-	-	-	-	Alu	-	4657	45.41	5.97071
ENSG00000066557	LRRC40	1	-	Ensembl_v71	Yes	-	-	-	-	-	Alu	-	2958	35.14	8.13642
ENSG00000066583	ISOC1	5	-	Ensembl_v71	Yes	-	-	-	-	-	Alu	-	1942	38.93	7.81041
ENSG00000066629	EML1	14	-	Ensembl_v71	Yes	-	-	-	-	-	Alu	-	4536	45.19	5.82359
ENSG00000066651	TRMT11	6	1	Ensembl_v71	Yes	-	-	-	-	-	Alu	-	1967	36.02	7.57797
ENSG00000066654	THUMPD1	16	-	Ensembl_v71	Yes	-	-	-	-	-	Alu	-	4416	41.76	7.995
ENSG00000066697	MSANTD3	9	1	Ensembl_v71	Yes	-	-	-	-	-	Alu	-	1895	43.88	-
ENSG00000066735	KIF26A	14	-	Ensembl_v71	Yes	-	-	-	-	-	-	-	6757	63.77	-
ENSG00000066739	ATG2B	14	-	Ensembl_v71	Yes	-	-	-	-	-	Alu	-	11628	37.1	6.79322
ENSG00000066777	ARFGEF1	8	-	Ensembl_v71	Yes	Alu	antisense	OtherSINE	LINE	-	Alu	-	7225	38.36	8.38554
ENSG00000066813	ACSM2B	16	-	Ensembl_v71	Yes	-	-	OtherSINE	-	-	Alu	-	2935	39.17	-
ENSG00000066827	ZFAT	8	-	Ensembl_v71	Yes	-	-	-	-	-	Alu	-	4710	44.79	-
ENSG00000066855	MTFR1	8	-	Ensembl_v71	Yes	-	-	-	-	-	Alu	-	2740	40.22	7.73914
ENSG00000066923	STAG3	7	-	Ensembl_v71	Yes	-	-	-	-	-	Alu	-	4450	47.11	7.9505
ENSG00000066926	FECH	18	1	Ensembl_v71	Yes	Alu	mix	-	LINE	LTR	Alu	-	7295	42.66	6.95016
ENSG00000066933	MYO9A	15	-	Ensembl_v71	Yes	-	-	OtherSINE	-	-	Alu	-	12409	37.93	7.81164
ENSG00000067048	DDX3Y	Y	1	Ensembl_v71	Yes	-	-	-	-	-	Alu	-	4648	37.69	7.34376
ENSG00000067057	PFKP	10	-	Ensembl_v71	Yes	-	-	-	-	-	Alu	-	2781	51.44	8.56213
ENSG00000067064	IDI1	10	3	Ensembl_v71	Yes	-	-	-	-	-	Alu	-	2301	43.32	9.73511
ENSG00000067066	SP100	2	-	Ensembl_v71	Yes	Alu	antisense	-	LINE	LTR	Alu	-	5455	39.2	5.5272
ENSG00000067082	KLF6	10	-	Ensembl_v71	Yes	-	-	-	LINE	-	-	-	4679	48.08	6.65237
ENSG00000067113	PPAP2A	5	-	Ensembl_v71	Yes	-	-	-	-	-	Alu	-	1688	39.62	-
ENSG00000067141	NEO1	15	-	Ensembl_v71	Yes	-	-	-	-	-	Alu	-	7342	38.73	8.29213
ENSG00000067167	TRAM1	8	-	Ensembl_v71	Yes	-	-	-	-	-	Alu	-	3394	38.27	-
ENSG00000067177	PHKA1	X	-	Ensembl_v71	Yes	-	-	-	-	-	Alu	-	6177	37.87	6.0519
ENSG00000067182	TNFRSF1A	12	-	Ensembl_v71	Yes	-	-	OtherSINE	-	-	Alu	-	2258	54.07	8.3171
ENSG00000067191	CACNB1	17	-	Ensembl_v71	Yes	-	-	-	-	-	Alu	-	3742	54.39	5.57964
ENSG00000067208	EVI5	1	-	Ensembl_v71	Yes	Alu	mix	OtherSINE	-	-	Alu	-	7403	38.19	6.12752
ENSG00000067221	STOML1	15	-	Ensembl_v71	Yes	-	-	-	-	-	Alu	-	2169	55.06	6.89718
ENSG00000067225	PKM	15	3	Ensembl_v71	Yes	-	-	-	-	-	Alu	-	2853	48.38	9.63265
ENSG00000067248	DHX29	5	1	Ensembl_v71	Yes	-	-	-	-	-	Alu	-	4502	37.08	7.60015
ENSG00000067334	DNTTIP2	1	-	Ensembl_v71	Yes	-	-	-	LINE	-	Alu	-	4363	38.94	9.74245
ENSG00000067365	METTL22	16	-	Ensembl_v71	Yes	-	-	-	-	-	Alu	-	1570	49.53	-
ENSG00000067369	TP53BP1	15	-	Ensembl_v71	Yes	-	-	-	-	-	Alu	-	6346	41.71	9.25957
ENSG00000067445	TRO	X	-	Ensembl_v71	Yes	-	-	-	-	-	-	-	4918	51.41	6.36445
ENSG00000067533	RRP15	1	-	Ensembl_v71	Yes	Alu	antisense	OtherSINE	LINE	-	Alu	-	7771	37.64	-
ENSG00000067560	RHOA	3	2	Ensembl_v71	Yes	-	-	-	-	-	Alu	-	2031	46.57	11.1927
ENSG00000067596	DHX8	17	-	Ensembl_v71	Yes	Alu	antisense	-	-	LTR	Alu	-	5558	46.36	7.25625
ENSG00000067606	PRKCZ	1	-	Ensembl_v71	Yes	-	-	-	-	-	Alu	-	2359	56.44	7.92856
ENSG00000067646	ZFY	Y	-	Ensembl_v71	Yes	-	-	-	-	-	Alu	-	5259	37.41	4.92378
ENSG00000067704	IARS2	1	-	Ensembl_v71	Yes	-	-	-	-	-	Alu	-	3557	39.21	-
ENSG00000067715	SYT1	12	-	Ensembl_v71	Yes	-	-	-	-	-	Alu	-	4841	35.61	5.60986
ENSG00000067798	NAV3	12	-	Ensembl_v71	Yes	-	-	-	-	-	Alu	-	9821	34.97	5.56969
ENSG00000067829	IDH3G	X	1	Ensembl_v71	Yes	-	-	-	-	-	Alu	-	1740	58.77	7.92859
ENSG00000067836	ROGDI	16	-	Ensembl_v71	Yes	-	-	-	-	-	-	-	1776	63.26	7.97367
ENSG00000067840	PDZD4	X	-	Ensembl_v71	Yes	-	-	-	LINE	-	Alu	-	3745	56.35	-
ENSG00000067842	ATP2B3	X	-	Ensembl_v71	Yes	-	-	-	-	-	Alu	-	6742	58.21	4.89204
ENSG00000067900	ROCK1	18	-	Ensembl_v71	Yes	-	-	-	-	-	Alu	-	6650	36.92	-
ENSG00000067955	CBFB	16	-	Ensembl_v71	Yes	Alu	antisense	-	-	-	Alu	-	3136	40.45	7.91319
ENSG00000067992	PDK3	X	-	Ensembl_v71	Yes	Alu	antisense	OtherSINE	LINE	-	Alu	-	12795	40.95	6.34563
ENSG00000068001	HYAL2	3	-	Ensembl_v71	Yes	-	-	-	-	-	-	-	4054	61.05	7.63633
ENSG00000068024	HDAC4	2	-	Ensembl_v71	Yes	-	-	-	-	-	Alu	-	8980	51.33	-
ENSG00000068028	RASSF1	3	-	Ensembl_v71	Yes	-	-	-	-	-	Alu	-	1979	54.56	7.27586
ENSG00000068078	FGFR3	4	-	Ensembl_v71	Yes	-	-	-	-	-	-	-	4310	65.82	7.51061
ENSG00000068079	IFI35	17	-	Ensembl_v71	Yes	-	-	-	-	-	Alu	-	1260	50.97	-
ENSG00000068097	HEATR6	17	-	Ensembl_v71	Yes	-	-	-	-	-	Alu	-	3935	40.4	7.20155
ENSG00000068120	COASY	17	-	Ensembl_v71	Yes	-	-	-	-	-	-	-	2574	57.56	8.25165
ENSG00000068137	PLEKHH3	17	-	Ensembl_v71	Yes	-	-	-	-	-	-	-	3076	62.07	4.53748
ENSG00000068305	MEF2A	15	-	Ensembl_v71	Yes	-	-	-	-	-	Alu	-	5824	39.28	7.21254
ENSG00000068308	OTUD5	X	-	Ensembl_v71	Yes	-	-	-	-	-	Alu	-	2941	49.97	-
ENSG00000068323	TFE3	X	-	Ensembl_v71	Yes	-	-	-	-	-	Alu	-	3467	52.52	7.9673
ENSG00000068354	TBC1D25	X	1	Ensembl_v71	Yes	-	-	-	-	-	Alu	-	4042	48.17	-
ENSG00000068366	ACSL4	X	-	Ensembl_v71	Yes	-	-	-	-	-	Alu	-	5351	39.16	6.97519
ENSG00000068383	INPP5A	10	-	Ensembl_v71	Yes	-	-	-	-	-	Alu	-	2962	54.13	9.17284
ENSG00000068394	GPKOW	X	-	Ensembl_v71	Yes	-	-	-	-	-	Alu	-	1746	51.16	7.764
ENSG00000068400	GRIPAP1	X	-	Ensembl_v71	Yes	Alu	sense	-	-	-	Alu	-	3255	50.23	-
ENSG00000068438	FTSJ1	X	-	Ensembl_v71	Yes	-	-	-	-	-	Alu	-	2091	50.5	7.30272
ENSG00000068489	PRR11	17	-	Ensembl_v71	Yes	Alu	sense	-	-	-	Alu	-	2332	44.47	-
ENSG00000068615	REEP1	2	-	Ensembl_v71	Yes	-	-	-	-	-	Alu	-	3868	46.05	8.51749
ENSG00000068650	ATP11A	13	-	Ensembl_v71	Yes	-	-	-	-	-	Alu	-	8858	50.33	5.82135
ENSG00000068654	POLR1A	2	-	Ensembl_v71	Yes	Alu	mix	OtherSINE	LINE	-	Alu	-	12749	46.69	-
ENSG00000068697	LAPTM4A	2	-	Ensembl_v71	Yes	-	-	-	-	-	Alu	-	1783	41.61	-
ENSG00000068724	TTC7A	2	-	Ensembl_v71	Yes	-	-	-	-	-	Alu	-	5167	50.88	-
ENSG00000068745	IP6K2	3	-	Ensembl_v71	Yes	-	-	-	-	-	Alu	-	2319	47.61	7.95966
ENSG00000068784	SRBD1	2	-	Ensembl_v71	Yes	-	-	-	-	-	Alu	-	3717	36.55	8.77008
ENSG00000068793	CYFIP1	15	-	Ensembl_v71	Yes	-	-	-	-	-	Alu	-	6863	48.83	8.1587
ENSG00000068796	KIF2A	5	-	Ensembl_v71	Yes	-	-	-	-	-	Alu	-	4261	38.86	7.90603
ENSG00000068831	RASGRP2	11	-	Ensembl_v71	Yes	-	-	-	-	-	Alu	-	2983	55.63	6.38435
ENSG00000068878	PSME4	2	-	Ensembl_v71	Yes	-	-	-	-	-	Alu	-	7101	37.98	8.98687
ENSG00000068885	IFT80	3	1	Ensembl_v71	Yes	-	-	-	LINE	-	Alu	-	4542	36.52	-
ENSG00000068903	SIRT2	19	-	Ensembl_v71	Yes	-	-	-	-	-	Alu	Alu	2086	53.54	7.83352
ENSG00000068912	ERLEC1	2	-	Ensembl_v71	Yes	-	-	OtherSINE	-	-	Alu	-	2605	38.1	-
ENSG00000068971	PPP2R5B	11	-	Ensembl_v71	Yes	-	-	-	-	-	Alu	-	2766	54.42	-
ENSG00000068976	PYGM	11	-	Ensembl_v71	Yes	-	-	-	-	-	Alu	-	3633	56.99	5.84727
ENSG00000068985	PAGE1	X	-	Ensembl_v71	Yes	-	-	-	-	-	Alu	-	680	40.44	5.46954
ENSG00000069011	PITX1	5	-	Ensembl_v71	Yes	-	-	-	-	-	-	-	3216	59.4	-
ENSG00000069018	TRPC7	5	-	Ensembl_v71	Yes	-	-	-	-	-	Alu	-	2987	41.83	-
ENSG00000069020	MAST4	5	-	Ensembl_v71	Yes	Alu	sense	-	-	-	Alu	-	10733	39.2	-
ENSG00000069122	GPR116	6	-	Ensembl_v71	Yes	-	-	-	-	-	Alu	-	5822	41.65	6.15908
ENSG00000069188	SDK2	17	-	Ensembl_v71	Yes	-	-	-	-	-	Alu	-	10796	52.3	-
ENSG00000069206	ADAM7	8	-	Ensembl_v71	Yes	-	-	-	LINE	-	Alu	-	3397	36.76	4.63291
ENSG00000069248	NUP133	1	-	Ensembl_v71	Yes	-	-	OtherSINE	-	-	Alu	-	4170	40.19	-
ENSG00000069275	NUCKS1	1	-	Ensembl_v71	Yes	-	-	-	-	-	Alu	-	6496	39.57	-
ENSG00000069329	VPS35	16	-	Ensembl_v71	Yes	Alu	antisense	-	-	LTR	Alu	-	6780	38.85	10.3287
ENSG00000069345	DNAJA2	16	-	Ensembl_v71	Yes	-	-	-	-	-	Alu	-	3097	42.74	-
ENSG00000069399	BCL3	19	-	Ensembl_v71	Yes	-	-	-	-	-	Alu	-	2038	58.73	-
ENSG00000069424	KCNAB2	1	-	Ensembl_v71	Yes	-	-	-	-	-	Alu	-	4298	56.05	6.24039
ENSG00000069431	ABCC9	12	-	Ensembl_v71	Yes	-	-	-	LINE	-	Alu	-	8325	35.98	5.21929
ENSG00000069482	GAL	11	-	Ensembl_v71	Yes	-	-	-	-	-	-	-	818	57.14	-
ENSG00000069493	CLEC2D	12	-	Ensembl_v71	Yes	-	-	OtherSINE	LINE	LTR	Alu	-	5366	37.54	5.12652
ENSG00000069509	FUNDC1	X	2	Ensembl_v71	Yes	-	-	-	-	-	Alu	-	1196	41.18	-
ENSG00000069535	MAOB	X	-	Ensembl_v71	Yes	-	-	OtherSINE	-	-	Alu	-	2611	39.31	7.65109
ENSG00000069667	RORA	15	-	Ensembl_v71	Yes	-	-	-	LINE	-	Alu	-	10998	41.64	6.06974
ENSG00000069696	DRD4	11	-	Ensembl_v71	Yes	-	-	-	-	-	Alu	-	1378	67.02	5.45588
ENSG00000069702	TGFBR3	1	-	Ensembl_v71	Yes	-	-	-	-	-	Alu	Alu	6475	42.29	7.16413
ENSG00000069712	KIAA1107	1	-	Ensembl_v71	Yes	-	-	-	-	-	Alu	-	4622	34.59	6.20349
ENSG00000069764	PLA2G10	16	1	Ensembl_v71	Yes	-	-	-	-	-	Alu	-	1020	47.91	5.82865
ENSG00000069812	HES2	1	-	Ensembl_v71	Yes	Alu	sense	OtherSINE	LINE	LTR	Alu	-	4262	57.51	4.88157
ENSG00000069849	ATP1B3	3	2	Ensembl_v71	Yes	-	-	-	-	-	Alu	-	1924	40.61	-
ENSG00000069869	NEDD4	15	-	Ensembl_v71	Yes	-	-	OtherSINE	LINE	-	Alu	-	7235	38.51	5.74715
ENSG00000069943	PIGB	15	-	Ensembl_v71	Yes	-	-	-	-	-	Alu	-	2227	39.99	7.43961
ENSG00000069956	MAPK6	15	3	Ensembl_v71	Yes	-	-	-	LINE	-	Alu	-	4238	43.19	10.1233
ENSG00000069966	GNB5	15	-	Ensembl_v71	Yes	Alu	sense	-	-	-	Alu	-	3091	45.18	7.17383
ENSG00000069974	RAB27A	15	-	Ensembl_v71	Yes	Alu	sense	-	LINE	-	Alu	-	3459	41.6	6.88578
ENSG00000069998	CECR5	22	-	Ensembl_v71	Yes	-	-	-	-	-	Alu	-	1809	50.12	8.06102
ENSG00000070010	UFD1L	22	1	Ensembl_v71	Yes	-	-	-	-	-	Alu	-	1783	46.94	9.07373
ENSG00000070018	LRP6	12	-	Ensembl_v71	Yes	-	-	-	-	-	Alu	-	10088	38.54	-
ENSG00000070019	GUCY2C	12	-	Ensembl_v71	Yes	-	-	-	-	-	Alu	-	3850	39.57	4.49631
ENSG00000070031	SCT	11	-	RefSeq	Yes	-	-	-	-	-	-	-	514	73.35	5.45497
ENSG00000070047	PHRF1	11	-	Ensembl_v71	Yes	-	-	-	-	-	Alu	-	5539	56.31	-
ENSG00000070061	IKBKAP	9	-	Ensembl_v71	Yes	-	-	-	LINE	LTR	Alu	-	6129	39.91	7.16839
ENSG00000070081	NUCB2	11	-	Ensembl_v71	Yes	-	-	-	-	-	Alu	Alu	2274	41.44	8.32378
ENSG00000070087	PFN2	3	-	Ensembl_v71	Yes	-	-	-	-	-	Alu	-	2261	39.59	10.6044
ENSG00000070159	PTPN3	9	-	Ensembl_v71	Yes	Alu	antisense	OtherSINE	-	-	Alu	Alu	8765	45.34	6.91431
ENSG00000070182	SPTB	14	-	Ensembl_v71	Yes	-	-	-	-	-	Alu	-	10074	48.21	6.38737
ENSG00000070190	DAPP1	4	-	Ensembl_v71	Yes	Alu	sense	-	-	-	Alu	-	2955	38.71	-
ENSG00000070193	FGF10	5	-	Ensembl_v71	Yes	-	-	-	-	-	-	-	2193	35.67	-
ENSG00000070214	SLC44A1	9	-	Ensembl_v71	Yes	Alu	antisense	OtherSINE	-	-	Alu	-	10511	38.86	4.73382
ENSG00000070269	C14orf101	14	-	Ensembl_v71	Yes	-	-	-	-	-	Alu	-	4278	39.13	6.59114
ENSG00000070366	SMG6	17	-	Ensembl_v71	Yes	-	-	-	-	-	Alu	-	6331	45.75	-
ENSG00000070367	EXOC5	14	-	Ensembl_v71	Yes	Alu	mix	OtherSINE	-	-	Alu	-	8522	36	6.24131
ENSG00000070371	CLTCL1	22	-	Ensembl_v71	Yes	-	-	-	-	-	Alu	-	5513	46.42	7.58912
ENSG00000070388	FGF22	19	-	Ensembl_v71	Yes	-	-	-	-	-	Alu	-	927	68.05	-
ENSG00000070404	FSTL3	19	-	Ensembl_v71	Yes	-	-	-	-	-	Alu	-	2525	64.96	6.63739
ENSG00000070413	DGCR2	22	-	Ensembl_v71	Yes	-	-	-	-	-	Alu	-	4504	48.63	7.17583
ENSG00000070423	RNF126	19	1	Ensembl_v71	Yes	-	-	-	-	-	Alu	-	1665	63.55	-
ENSG00000070444	MNT	17	-	Ensembl_v71	Yes	-	-	-	-	-	Alu	-	4996	61.67	8.31777
ENSG00000070476	ZXDC	3	-	Ensembl_v71	Yes	-	-	OtherSINE	-	-	Alu	-	4826	48.68	6.67926
ENSG00000070495	JMJD6	17	-	Ensembl_v71	Yes	Alu	sense	-	-	-	Alu	-	5298	48.79	7.33067
ENSG00000070501	POLB	8	-	Ensembl_v71	Yes	-	-	-	-	-	Alu	-	1351	40.44	-
ENSG00000070526	ST6GALNAC1	17	-	Ensembl_v71	Yes	-	-	OtherSINE	-	-	Alu	-	2570	48.62	-
ENSG00000070540	WIPI1	17	-	Ensembl_v71	Yes	-	-	-	-	-	Alu	-	1939	46.58	-
ENSG00000070601	FRMPD1	9	-	Ensembl_v71	Yes	-	-	-	LINE	-	Alu	-	5465	44.15	5.49501
ENSG00000070610	GBA2	9	-	Ensembl_v71	Yes	-	-	-	LINE	-	Alu	-	3757	51.55	-
ENSG00000070614	NDST1	5	-	Ensembl_v71	Yes	-	-	OtherSINE	LINE	-	Alu	-	8030	52.04	6.60292
ENSG00000070669	ASNS	7	2	Ensembl_v71	Yes	-	-	-	-	-	Alu	-	2362	38.42	-
ENSG00000070718	AP3M2	8	1	Ensembl_v71	Yes	-	-	-	-	-	Alu	Alu	3683	41.4	8.39363
ENSG00000070729	CNGB1	16	-	Ensembl_v71	Yes	Alu	sense	-	-	-	Alu	-	4364	50.36	5.41048
ENSG00000070731	ST6GALNAC2	17	1	Ensembl_v71	Yes	-	-	-	-	-	Alu	-	2170	53.34	8.19717
ENSG00000070748	CHAT	10	-	Ensembl_v71	Yes	-	-	-	-	-	Alu	-	2528	47.82	-
ENSG00000070756	PABPC1	8	7	Ensembl_v71	Yes	-	-	-	-	-	Alu	-	3485	40.75	11.5403
ENSG00000070759	TESK2	1	-	Ensembl_v71	Yes	-	-	-	-	-	Alu	-	3093	42.23	6.73925
ENSG00000070761	C16orf80	16	-	Ensembl_v71	Yes	-	-	-	-	-	Alu	-	1350	44.93	9.13586
ENSG00000070770	CSNK2A2	16	-	Ensembl_v71	Yes	-	-	-	-	-	Alu	-	4978	41.31	-
ENSG00000070778	PTPN21	14	-	Ensembl_v71	Yes	-	-	-	-	-	Alu	-	6215	41.28	5.77711
ENSG00000070785	EIF2B3	1	-	Ensembl_v71	Yes	-	-	-	-	-	Alu	-	2027	42.52	8.66845
ENSG00000070808	CAMK2A	5	-	Ensembl_v71	Yes	-	-	OtherSINE	-	-	Alu	-	5322	52.11	5.79065
ENSG00000070814	TCOF1	5	-	Ensembl_v71	Yes	-	-	OtherSINE	LINE	-	Alu	-	5206	52.45	7.1005
ENSG00000070831	CDC42	1	6	Ensembl_v71	Yes	-	-	-	-	-	Alu	-	2308	41.82	7.57559
ENSG00000070882	OSBPL3	7	-	Ensembl_v71	Yes	-	-	-	-	-	Alu	-	6786	40.72	6.43923
ENSG00000070886	EPHA8	1	-	Ensembl_v71	Yes	-	-	OtherSINE	LINE	-	Alu	-	4996	56.79	-
ENSG00000070915	SLC12A3	16	-	Ensembl_v71	Yes	Alu	antisense	-	-	-	Alu	-	5567	52.83	6.03565
ENSG00000070950	RAD18	3	-	Ensembl_v71	Yes	-	-	-	LINE	LTR	Alu	-	5886	40.44	-
ENSG00000070961	ATP2B1	12	-	Ensembl_v71	Yes	-	-	OtherSINE	-	-	Alu	-	7032	36.37	7.68805
ENSG00000070985	TRPM5	11	-	Ensembl_v71	Yes	-	-	-	-	-	Alu	-	3946	63.7	-
ENSG00000071051	NCK2	2	-	Ensembl_v71	Yes	-	-	-	-	-	Alu	-	2683	44.54	9.47524
ENSG00000071054	MAP4K4	2	-	Ensembl_v71	Yes	-	-	-	-	-	Alu	-	7658	41.04	8.75482
ENSG00000071073	MGAT4A	2	-	Ensembl_v71	Yes	Alu	mix	-	-	LTR	Alu	-	8382	40.01	-
ENSG00000071082	RPL31	2	62	Ensembl_v71	Yes	Alu	antisense	-	LINE	-	Alu	-	2328	42.84	9.48704
ENSG00000071127	WDR1	4	-	Ensembl_v71	Yes	-	-	-	-	-	Alu	-	3160	54.98	-
ENSG00000071189	SNX13	7	-	Ensembl_v71	Yes	-	-	OtherSINE	LINE	-	Alu	-	6816	35.09	6.21162
ENSG00000071203	MS4A12	11	-	Ensembl_v71	Yes	-	-	-	-	-	Alu	-	1182	39.32	5.02667
ENSG00000071205	ARHGAP10	4	-	Ensembl_v71	Yes	-	-	-	-	-	Alu	-	3299	40.94	6.66459
ENSG00000071242	RPS6KA2	6	-	Ensembl_v71	Yes	-	-	-	LINE	-	Alu	-	5992	46.48	7.10978
ENSG00000071243	ING3	7	-	Ensembl_v71	Yes	-	-	-	LINE	-	Alu	-	3777	35.55	7.54201
ENSG00000071246	VASH1	14	-	Ensembl_v71	Yes	-	-	-	LINE	-	Alu	-	6030	54.83	7.00046
ENSG00000071282	LMCD1	3	-	Ensembl_v71	Yes	-	-	-	-	-	Alu	-	2261	44.05	7.66317
ENSG00000071462	WBSCR22	7	-	Ensembl_v71	Yes	Alu	sense	-	-	-	Alu	-	1230	54.07	9.69036
ENSG00000071537	SEL1L	14	-	Ensembl_v71	Yes	-	-	-	LINE	-	Alu	-	7943	38.48	-
ENSG00000071539	TRIP13	5	1	Ensembl_v71	Yes	-	-	-	-	-	Alu	-	2672	50.49	8.46142
ENSG00000071553	ATP6AP1	X	-	Ensembl_v71	Yes	-	-	-	-	-	Alu	-	2100	56.77	8.6112
ENSG00000071564	TCF3	19	1	Ensembl_v71	Yes	-	-	-	-	-	Alu	-	4723	59.57	-
ENSG00000071575	TRIB2	2	-	Ensembl_v71	Yes	-	-	-	-	-	Alu	-	4408	47.68	8.48945
ENSG00000071626	DAZAP1	19	-	Ensembl_v71	Yes	-	-	-	-	-	Alu	-	2304	58.73	7.67525
ENSG00000071655	MBD3	19	-	Ensembl_v71	Yes	-	-	-	-	-	Alu	-	2782	58.18	7.46952
ENSG00000071677	PRLH	2	-	RefSeq	Yes	-	-	-	-	-	-	-	264	65.28	-
ENSG00000071794	HLTF	3	-	Ensembl_v71	Yes	-	-	OtherSINE	-	-	Alu	-	5351	35.95	9.6422
ENSG00000071859	FAM50A	X	-	Ensembl_v71	Yes	-	-	-	-	-	Alu	-	1369	60.49	-
ENSG00000071889	FAM3A	X	-	Ensembl_v71	Yes	-	-	-	LINE	-	Alu	-	2904	55.15	7.31276
ENSG00000071894	CPSF1	8	1	Ensembl_v71	Yes	-	-	-	-	-	Alu	-	4510	60.12	7.26155
ENSG00000071909	MYO3B	2	-	Ensembl_v71	Yes	Alu	sense	-	LINE	-	Alu	-	6230	40.21	-
ENSG00000071967	CYBRD1	2	-	Ensembl_v71	Yes	-	-	OtherSINE	-	-	Alu	-	4390	41.28	6.18651
ENSG00000071991	CDH19	18	-	Ensembl_v71	Yes	-	-	OtherSINE	LINE	LTR	Alu	-	6341	32.3	-
ENSG00000071994	PDCD2	6	3	Ensembl_v71	Yes	-	-	OtherSINE	LINE	-	-	-	3378	41.64	7.26225
ENSG00000072041	SLC6A15	12	-	Ensembl_v71	Yes	-	-	OtherSINE	LINE	-	Alu	-	4841	34.55	5.27003
ENSG00000072042	RDH11	14	-	Ensembl_v71	Yes	Alu	sense	-	-	-	Alu	-	2588	42.66	7.7975
ENSG00000072062	PRKACA	19	-	Ensembl_v71	Yes	-	-	-	LINE	-	Alu	-	2689	53.35	-
ENSG00000072071	LPHN1	19	-	Ensembl_v71	Yes	-	-	-	-	-	Alu	-	7874	56.38	-
ENSG00000072080	SPP2	2	-	Ensembl_v71	Yes	-	-	-	-	-	Alu	-	1024	41.71	5.53394
ENSG00000072110	ACTN1	14	-	Ensembl_v71	Yes	-	-	-	-	-	Alu	-	3809	50.81	7.70342
ENSG00000072121	ZFYVE26	14	-	Ensembl_v71	Yes	-	-	-	-	-	Alu	-	9675	43	6.58101
ENSG00000072133	RPS6KA6	X	-	Ensembl_v71	Yes	Alu	sense	-	-	-	Alu	-	8223	35.29	5.47931
ENSG00000072134	EPN2	17	-	Ensembl_v71	Yes	-	-	-	-	-	Alu	Alu	4871	48.72	6.72344
ENSG00000072135	PTPN18	2	-	Ensembl_v71	Yes	Alu	antisense	-	-	LTR	Alu	-	3669	47.65	6.71043
ENSG00000072163	LIMS2	2	-	Ensembl_v71	Yes	-	-	-	-	-	Alu	-	2500	56.36	6.34351
ENSG00000072182	ASIC4	2	-	Ensembl_v71	Yes	-	-	-	-	-	Alu	-	2857	56.96	6.44928
ENSG00000072195	SPEG	2	-	Ensembl_v71	Yes	-	-	-	-	-	Alu	-	10782	57.68	6.36204
ENSG00000072201	LNX1	4	-	Ensembl_v71	Yes	-	-	-	-	-	Alu	-	3757	41.42	-
ENSG00000072210	ALDH3A2	17	-	Ensembl_v71	Yes	Alu	sense	-	-	-	Alu	-	3928	44.22	8.24117
ENSG00000072274	TFRC	3	-	Ensembl_v71	Yes	-	-	-	-	-	Alu	-	5241	42.47	9.38145
ENSG00000072310	SREBF1	17	-	Ensembl_v71	Yes	Alu	sense	-	-	-	Alu	-	5012	58.04	6.60563
ENSG00000072315	TRPC5	X	-	Ensembl_v71	Yes	-	-	-	-	-	Alu	-	5840	40.24	4.48024
ENSG00000072364	AFF4	5	-	Ensembl_v71	Yes	-	-	-	-	-	Alu	-	9580	40.42	5.8189
ENSG00000072401	UBE2D1	10	-	Ensembl_v71	Yes	-	-	-	-	-	Alu	-	2680	36.05	6.14571
ENSG00000072415	MPP5	14	-	Ensembl_v71	Yes	-	-	-	-	-	Alu	-	5608	37.63	6.23754
ENSG00000072422	RHOBTB1	10	-	Ensembl_v71	Yes	-	-	-	-	-	Alu	-	4587	38.94	7.56411
ENSG00000072501	SMC1A	X	-	Ensembl_v71	Yes	-	-	OtherSINE	LINE	LTR	Alu	-	9784	45.52	-
ENSG00000072506	HSD17B10	X	-	Ensembl_v71	Yes	-	-	-	-	-	Alu	-	963	52.04	8.76473
ENSG00000072518	MARK2	11	6	Ensembl_v71	Yes	-	-	-	-	-	Alu	-	4748	49.65	5.63272
ENSG00000072571	HMMR	5	-	Ensembl_v71	Yes	-	-	-	-	-	Alu	-	3144	36.98	8.2063
ENSG00000072609	CHFR	12	-	Ensembl_v71	Yes	-	-	-	-	-	Alu	-	3291	48.69	7.76366
ENSG00000072657	TRHDE	12	-	Ensembl_v71	Yes	-	-	-	-	-	Alu	-	5618	36.2	5.2272
ENSG00000072682	P4HA2	5	-	Ensembl_v71	Yes	-	-	-	-	-	Alu	-	3349	49.39	7.98607
ENSG00000072694	FCGR2B	1	-	Ensembl_v71	Yes	-	-	-	LINE	-	Alu	-	2174	44.75	-
ENSG00000072736	NFATC3	16	-	Ensembl_v71	Yes	-	-	-	-	LTR	Alu	-	6453	41.53	6.81834
ENSG00000072756	TRNT1	3	1	Ensembl_v71	Yes	-	-	-	-	-	Alu	-	2291	38.89	-
ENSG00000072778	ACADVL	17	-	Ensembl_v71	Yes	-	-	-	-	-	-	-	2371	58.5	8.52433
ENSG00000072786	STK10	5	-	Ensembl_v71	Yes	Alu	mix	-	-	-	Alu	-	6060	49.03	7.23488
ENSG00000072803	FBXW11	5	1	Ensembl_v71	Yes	-	-	-	-	-	Alu	-	4575	39.72	7.43242
ENSG00000072818	ACAP1	17	-	Ensembl_v71	Yes	-	-	-	-	-	Alu	-	2523	54.56	5.98715
ENSG00000072832	CRMP1	4	-	Ensembl_v71	Yes	-	-	-	-	-	Alu	-	3155	48.98	7.47044
ENSG00000072840	EVC	4	-	Ensembl_v71	Yes	Alu	antisense	-	-	LTR	Alu	-	6431	47.77	6.63811
ENSG00000072849	DERL2	17	1	Ensembl_v71	Yes	Alu	antisense	-	LINE	LTR	-	-	4209	41.38	9.21354
ENSG00000072858	SIDT1	3	-	Ensembl_v71	Yes	Alu	sense	-	-	-	Alu	-	5080	40.79	-
ENSG00000072864	NDE1	16	-	Ensembl_v71	Yes	Alu	antisense	-	LINE	-	Alu	-	3936	48.54	7.47538
ENSG00000072952	MRVI1	11	-	Ensembl_v71	Yes	-	-	OtherSINE	LINE	-	Alu	-	6376	45.65	-
ENSG00000072954	TMEM38A	19	1	Ensembl_v71	Yes	Alu	sense	OtherSINE	LINE	-	Alu	-	2649	49.93	-
ENSG00000072958	AP1M1	19	-	Ensembl_v71	Yes	-	-	-	-	-	Alu	-	2635	53.07	-
ENSG00000073008	PVR	19	-	Ensembl_v71	Yes	Alu	mix	-	LINE	LTR	Alu	-	3325	50.38	6.01916
ENSG00000073009	IKBKG	X	-	Ensembl_v71	Yes	Alu	antisense	-	LINE	LTR	Alu	-	5465	55.97	-
ENSG00000073050	XRCC1	19	-	Ensembl_v71	Yes	-	-	-	-	-	Alu	-	2802	50.94	7.79181
ENSG00000073060	SCARB1	12	-	Ensembl_v71	Yes	Alu	antisense	OtherSINE	LINE	-	Alu	-	3329	51.45	6.12336
ENSG00000073067	CYP2W1	7	-	Ensembl_v71	Yes	-	-	-	-	-	-	-	2361	66.81	5.70583
ENSG00000073111	MCM2	3	-	Ensembl_v71	Yes	-	-	-	-	-	Alu	-	3619	50.74	-
ENSG00000073146	MOV10L1	22	-	Ensembl_v71	Yes	-	-	-	-	-	Alu	-	3966	47.64	-
ENSG00000073150	PANX2	22	-	Ensembl_v71	Yes	-	-	-	-	-	Alu	-	3069	64.18	-
ENSG00000073169	SELO	22	-	Ensembl_v71	Yes	-	-	-	-	-	Alu	-	2327	55.78	-
ENSG00000073282	TP63	3	-	Ensembl_v71	Yes	-	-	-	-	-	Alu	-	4927	37.13	5.48309
ENSG00000073331	ALPK1	4	-	Ensembl_v71	Yes	-	-	-	LINE	LTR	Alu	-	5441	40.45	6.9201
ENSG00000073350	LLGL2	17	-	Ensembl_v71	Yes	-	-	-	-	-	Alu	-	3590	56.06	5.80864
ENSG00000073417	PDE8A	15	-	Ensembl_v71	Yes	-	-	-	-	-	Alu	-	3984	41.8	7.61957
ENSG00000073464	CLCN4	X	-	Ensembl_v71	Yes	-	-	-	-	LTR	Alu	-	6789	45.22	5.44802
ENSG00000073536	NLE1	17	-	Ensembl_v71	Yes	-	-	OtherSINE	-	-	Alu	-	5286	52.13	6.20039
ENSG00000073578	SDHA	5	-	Ensembl_v71	Yes	-	-	-	-	-	Alu	-	2405	46.07	9.51052
ENSG00000073584	SMARCE1	17	7	Ensembl_v71	Yes	Alu	antisense	-	-	-	Alu	-	5840	37.72	9.5253
ENSG00000073598	FNDC8	17	-	Ensembl_v71	Yes	-	-	-	-	-	Alu	-	1388	48.35	6.0082
ENSG00000073605	GSDMB	17	-	Ensembl_v71	Yes	-	-	-	-	-	Alu	-	1646	48.85	5.98531
ENSG00000073614	KDM5A	12	-	Ensembl_v71	Yes	Alu	sense	-	-	-	Alu	-	10763	39.46	-
ENSG00000073670	ADAM11	17	-	Ensembl_v71	Yes	-	-	-	-	-	Alu	-	4571	59.28	5.92943
ENSG00000073711	PPP2R3A	3	-	Ensembl_v71	Yes	Alu	sense	-	LINE	-	Alu	-	6795	39.07	7.25895
ENSG00000073712	FERMT2	14	-	Ensembl_v71	Yes	-	-	-	-	-	Alu	-	3372	39.3	7.66876
ENSG00000073734	ABCB11	2	-	Ensembl_v71	Yes	-	-	-	LINE	-	Alu	-	4775	36.93	4.7901
ENSG00000073737	DHRS9	2	-	Ensembl_v71	Yes	-	-	-	-	-	Alu	-	2882	39.63	6.12274
ENSG00000073754	CD5L	1	-	Ensembl_v71	Yes	-	-	-	-	-	Alu	-	2248	39.69	5.00924
ENSG00000073756	PTGS2	1	-	Ensembl_v71	Yes	-	-	OtherSINE	-	-	-	-	4514	34.87	5.40242
ENSG00000073792	IGF2BP2	3	4	Ensembl_v71	Yes	-	-	-	-	-	Alu	-	3688	42.54	8.72957
ENSG00000073803	MAP3K13	3	1	Ensembl_v71	Yes	Alu	mix	OtherSINE	-	-	Alu	-	9945	40.07	5.30706
ENSG00000073849	ST6GAL1	3	-	Ensembl_v71	Yes	-	-	OtherSINE	LINE	-	Alu	-	4645	44.38	5.67705
ENSG00000073861	TBX21	17	-	Ensembl_v71	Yes	-	-	-	-	-	Alu	-	2589	53.22	6.13519
ENSG00000073910	FRY	13	-	Ensembl_v71	Yes	-	-	-	-	-	Alu	-	10735	38.87	6.05304
ENSG00000073921	PICALM	11	-	Ensembl_v71	Yes	-	-	-	-	-	Alu	-	4169	37.33	7.12831
ENSG00000073969	NSF	17	-	Ensembl_v71	Yes	-	-	-	-	-	Alu	-	3995	38.62	8.47909
ENSG00000074047	GLI2	2	-	Ensembl_v71	Yes	-	-	-	-	-	Alu	-	6799	52.42	5.64043
ENSG00000074054	CLASP1	2	-	Ensembl_v71	Yes	-	-	-	-	-	Alu	-	8118	41.05	7.51104
ENSG00000074071	MRPS34	16	-	Ensembl_v71	Yes	-	-	-	-	-	-	-	1040	65.4	-
ENSG00000074181	NOTCH3	19	-	Ensembl_v71	Yes	-	-	-	LINE	-	Alu	-	8089	55.04	6.92676
ENSG00000074201	CLNS1A	11	1	Ensembl_v71	Yes	-	-	OtherSINE	-	-	Alu	-	2993	41.76	-
ENSG00000074211	PPP2R2C	4	-	Ensembl_v71	Yes	-	-	-	LINE	-	Alu	-	4315	51.48	-
ENSG00000074219	TEAD2	19	-	Ensembl_v71	Yes	-	-	-	-	-	Alu	-	2440	53.57	-
ENSG00000074266	EED	11	1	Ensembl_v71	Yes	-	-	-	-	-	Alu	-	2427	37.1	6.57853
ENSG00000074276	CDHR2	5	-	Ensembl_v71	Yes	-	-	-	-	-	Alu	-	4509	53.78	6.84988
ENSG00000074317	SNCB	5	-	Ensembl_v71	Yes	-	-	-	-	-	-	-	1467	56.89	5.94594
ENSG00000074319	TSG101	11	-	Ensembl_v71	Yes	-	-	-	LINE	-	Alu	-	2101	39.7	9.72969
ENSG00000074356	C17orf85	17	-	Ensembl_v71	Yes	Alu	mix	-	LINE	-	Alu	-	8197	43.79	-
ENSG00000074370	ATP2A3	17	-	Ensembl_v71	Yes	-	-	-	-	-	Alu	-	4898	56.88	6.28956
ENSG00000074410	CA12	15	-	Ensembl_v71	Yes	Alu	sense	-	LINE	-	Alu	-	6413	48.45	5.80394
ENSG00000074416	MGLL	3	-	Ensembl_v71	Yes	-	-	-	-	-	Alu	-	4941	49.31	6.20573
ENSG00000074527	NTN4	12	-	Ensembl_v71	Yes	-	-	-	-	-	Alu	-	3634	40.1	-
ENSG00000074582	BCS1L	2	-	Ensembl_v71	Yes	-	-	-	-	-	-	-	2015	54.42	7.56743
ENSG00000074590	NUAK1	12	-	Ensembl_v71	Yes	-	-	-	-	-	Alu	-	6828	45.97	7.95607
ENSG00000074603	DPP8	15	-	Ensembl_v71	Yes	Alu	sense	OtherSINE	-	-	Alu	-	8699	40.97	9.41532
ENSG00000074621	SLC24A1	15	-	Ensembl_v71	Yes	Alu	antisense	-	-	-	Alu	-	5768	44.73	-
ENSG00000074657	ZNF532	18	3	Ensembl_v71	Yes	-	-	OtherSINE	-	-	Alu	-	6696	43.34	8.59382
ENSG00000074660	SCARF1	17	-	Ensembl_v71	Yes	Alu	antisense	-	LINE	-	Alu	-	3443	58.07	5.36087
ENSG00000074695	LMAN1	18	-	Ensembl_v71	Yes	-	-	-	-	-	Alu	-	5521	37.33	5.18315
ENSG00000074696	PTPLAD1	15	-	Ensembl_v71	Yes	Alu	sense	-	-	-	Alu	-	3225	42.55	-
ENSG00000074706	IPCEF1	6	-	Ensembl_v71	Yes	Alu	antisense	OtherSINE	-	-	Alu	-	6689	40.14	5.54487
ENSG00000074755	ZZEF1	17	-	Ensembl_v71	Yes	-	-	-	LINE	-	Alu	-	11456	44.49	6.50753
ENSG00000074771	NOX3	6	-	Ensembl_v71	Yes	-	-	-	-	-	Alu	-	2044	40.79	4.40141
ENSG00000074800	ENO1	1	1	Ensembl_v71	Yes	-	-	-	-	-	Alu	-	2204	50.23	9.40213
ENSG00000074803	SLC12A1	15	-	Ensembl_v71	Yes	-	-	-	LINE	-	Alu	-	4717	38.11	4.71959
ENSG00000074842	C19orf10	19	-	Ensembl_v71	Yes	-	-	-	-	-	Alu	-	1067	54.74	8.56666
ENSG00000074855	ANO8	19	-	Ensembl_v71	Yes	-	-	-	-	-	Alu	-	4162	62.67	-
ENSG00000074935	TUBE1	6	-	Ensembl_v71	Yes	-	-	-	-	-	Alu	-	2314	34.64	-
ENSG00000074964	ARHGEF10L	1	-	Ensembl_v71	Yes	-	-	-	-	-	Alu	-	4502	54.36	7.17584
ENSG00000074966	TXK	4	-	Ensembl_v71	Yes	-	-	-	-	-	Alu	-	2914	39.46	4.64546
ENSG00000075035	WSCD2	12	-	Ensembl_v71	Yes	-	-	-	-	-	Alu	-	4710	46.99	5.35287
ENSG00000075043	KCNQ2	20	-	Ensembl_v71	Yes	-	-	-	-	-	Alu	-	3275	62.2	-
ENSG00000075073	TACR2	10	-	Ensembl_v71	Yes	-	-	-	-	-	Alu	-	2416	51.99	5.56282
ENSG00000075089	ACTR6	12	-	Ensembl_v71	Yes	-	-	-	-	-	Alu	Alu	2491	41	7.70817
ENSG00000075131	TIPIN	15	3	Ensembl_v71	Yes	Alu	antisense	-	-	LTR	Alu	-	1744	44.05	7.44228
ENSG00000075142	SRI	7	-	Ensembl_v71	Yes	Alu	antisense	OtherSINE	LINE	-	Alu	-	2036	39.53	8.24516
ENSG00000075151	EIF4G3	1	-	Ensembl_v71	Yes	-	-	-	-	-	Alu	-	6515	39.36	-
ENSG00000075188	NUP37	12	-	Ensembl_v71	Yes	-	-	-	-	-	Alu	-	1286	36.53	8.82716
ENSG00000075213	SEMA3A	7	-	Ensembl_v71	Yes	-	-	-	-	-	Alu	-	5672	34.35	6.07111
ENSG00000075218	GTSE1	22	-	Ensembl_v71	Yes	Alu	sense	-	-	-	Alu	-	3112	50.13	-
ENSG00000075223	SEMA3C	7	-	Ensembl_v71	Yes	-	-	OtherSINE	-	-	Alu	-	5189	35.82	6.50799
ENSG00000075234	TTC38	22	-	Ensembl_v71	Yes	-	-	OtherSINE	-	-	Alu	-	2616	54.16	6.87214
ENSG00000075239	ACAT1	11	-	Ensembl_v71	Yes	-	-	-	LINE	-	Alu	-	2149	42.49	-
ENSG00000075240	GRAMD4	22	-	Ensembl_v71	Yes	-	-	-	-	-	Alu	-	4484	57.68	7.34679
ENSG00000075275	CELSR1	22	-	Ensembl_v71	Yes	-	-	-	-	-	Alu	-	11389	53.93	5.25824
ENSG00000075290	WNT8B	10	-	Ensembl_v71	Yes	-	-	-	-	-	Alu	-	2112	42.74	5.29304
ENSG00000075292	ZNF638	2	-	Ensembl_v71	Yes	-	-	-	-	LTR	Alu	-	6842	38.16	9.16435
ENSG00000075303	SLC25A40	7	-	Ensembl_v71	Yes	-	-	-	LINE	-	Alu	-	4045	35.47	5.67636
ENSG00000075336	TIMM21	18	-	Ensembl_v71	Yes	Alu	antisense	-	-	-	Alu	-	2524	42.43	-
ENSG00000075340	ADD2	2	-	Ensembl_v71	Yes	-	-	OtherSINE	LINE	-	Alu	-	5856	44.81	6.41165
ENSG00000075388	FGF4	11	-	Ensembl_v71	Yes	-	-	-	-	-	-	-	1220	66.44	6.78609
ENSG00000075391	RASAL2	1	-	Ensembl_v71	Yes	-	-	OtherSINE	LINE	-	Alu	-	10898	36.99	4.98067
ENSG00000075399	VPS9D1	16	-	Ensembl_v71	Yes	-	-	-	-	-	Alu	-	2791	59.54	7.05446
ENSG00000075407	ZNF37A	10	-	Ensembl_v71	Yes	Alu	sense	-	LINE	LTR	Alu	-	7027	38.86	-
ENSG00000075413	MARK3	14	-	Ensembl_v71	Yes	-	-	-	-	-	Alu	-	3546	42.15	7.94439
ENSG00000075415	SLC25A3	12	1	Ensembl_v71	Yes	-	-	-	-	-	Alu	-	1919	41.8	-
ENSG00000075420	FNDC3B	3	-	Ensembl_v71	Yes	Alu	antisense	OtherSINE	-	-	Alu	-	7904	39.76	6.54493
ENSG00000075426	FOSL2	2	-	Ensembl_v71	Yes	-	-	OtherSINE	-	-	-	-	6708	51.8	5.99175
ENSG00000075429	CACNG5	17	-	Ensembl_v71	Yes	-	-	-	-	-	Alu	-	1311	47.17	-
ENSG00000075461	CACNG4	17	-	Ensembl_v71	Yes	-	-	-	-	-	Alu	-	3430	52.37	5.70173
ENSG00000075539	FRYL	4	-	Ensembl_v71	Yes	-	-	-	-	-	Alu	-	11706	36.94	7.59777
ENSG00000075568	TMEM131	2	-	Ensembl_v71	Yes	-	-	-	-	-	Alu	-	6657	39.29	8.59624
ENSG00000075618	FSCN1	7	1	Ensembl_v71	Yes	-	-	-	-	-	Alu	-	2812	59.62	7.7023
ENSG00000075624	ACTB	7	9	Ensembl_v71	Yes	-	-	-	-	-	Alu	-	1917	56.7	-
ENSG00000075643	MOCOS	18	-	Ensembl_v71	Yes	Alu	mix	-	LINE	-	Alu	-	6160	42.76	6.25397
ENSG00000075651	PLD1	3	-	Ensembl_v71	Yes	-	-	OtherSINE	LINE	-	Alu	-	6025	38.86	5.53437
ENSG00000075673	ATP12A	13	1	Ensembl_v71	Yes	-	-	-	-	-	Alu	-	3750	49.33	5.517
ENSG00000075702	WDR62	19	-	Ensembl_v71	Yes	Alu	antisense	OtherSINE	LINE	-	Alu	-	4682	51.45	7.06792
ENSG00000075711	DLG1	3	-	Ensembl_v71	Yes	-	-	-	-	-	Alu	-	5034	36.59	6.34654
ENSG00000075785	RAB7A	3	-	Ensembl_v71	Yes	-	-	-	-	-	Alu	-	2244	44.06	-
ENSG00000075790	BCAP29	7	-	Ensembl_v71	Yes	Alu	sense	OtherSINE	LINE	LTR	Alu	-	5773	37.42	-
ENSG00000075826	SEC31B	10	-	Ensembl_v71	Yes	-	-	-	-	-	Alu	-	4631	46.47	6.68257
ENSG00000075856	SART3	12	-	Ensembl_v71	Yes	-	-	-	-	-	Alu	-	4377	42.65	7.72374
ENSG00000075884	ARHGAP15	2	-	Ensembl_v71	Yes	-	-	-	LINE	-	Alu	-	2968	36.48	6.58582
ENSG00000075886	TUBA3D	2	-	Ensembl_v71	Yes	-	-	-	-	-	Alu	-	1646	52.09	-
ENSG00000075891	PAX2	10	-	Ensembl_v71	Yes	-	-	-	-	-	Alu	-	4209	51.23	5.75206
ENSG00000075914	EXOSC7	3	-	Ensembl_v71	Yes	-	-	-	-	-	Alu	-	1059	46.87	8.49285
ENSG00000075945	KIFAP3	1	-	Ensembl_v71	Yes	-	-	-	-	-	Alu	-	4120	34.27	8.80256
ENSG00000075975	MKRN2	3	-	Ensembl_v71	Yes	-	-	-	-	-	Alu	-	2859	45.18	-
ENSG00000076003	MCM6	2	-	Ensembl_v71	Yes	-	-	-	-	-	Alu	-	3791	40.28	9.01167
ENSG00000076043	REXO2	11	-	Ensembl_v71	Yes	-	-	-	-	-	Alu	-	1171	39.61	10.4923
ENSG00000076053	RBM7	11	1	Ensembl_v71	Yes	Alu	mix	-	LINE	-	Alu	-	6725	38.27	8.29584
ENSG00000076067	RBMS2	12	1	Ensembl_v71	Yes	Alu	antisense	-	-	-	Alu	-	8504	43.87	-
ENSG00000076108	BAZ2A	12	-	Ensembl_v71	Yes	-	-	-	-	-	Alu	-	8934	48.64	6.94364
ENSG00000076201	PTPN23	3	-	Ensembl_v71	Yes	-	-	-	-	-	Alu	-	5283	51.53	-
ENSG00000076242	MLH1	3	-	Ensembl_v71	Yes	-	-	-	-	-	Alu	-	2752	42.01	9.02115
ENSG00000076248	UNG	12	4	Ensembl_v71	Yes	-	-	OtherSINE	-	-	Alu	-	2166	47.32	9.6127
ENSG00000076258	FMO4	1	-	Ensembl_v71	Yes	-	-	-	LINE	LTR	Alu	-	2252	40.13	-
ENSG00000076321	KLHL20	1	-	Ensembl_v71	Yes	-	-	-	-	-	Alu	-	3505	38.32	6.17467
ENSG00000076344	RGS11	16	-	Ensembl_v71	Yes	-	-	-	-	-	Alu	-	2390	64.56	5.27668
ENSG00000076351	SLC46A1	17	-	Ensembl_v71	Yes	Alu	sense	OtherSINE	-	LTR	-	Alu	6487	52.4	-
ENSG00000076356	PLXNA2	1	-	Ensembl_v71	Yes	-	-	-	LINE	-	Alu	-	11457	47.98	5.44529
ENSG00000076382	SPAG5	17	-	Ensembl_v71	Yes	-	-	-	-	-	Alu	-	4040	46.5	7.76856
ENSG00000076513	ANKRD13A	12	-	Ensembl_v71	Yes	-	-	-	-	-	Alu	-	4148	44	-
ENSG00000076554	TPD52	8	-	Ensembl_v71	Yes	Alu	antisense	-	-	-	Alu	-	3918	40.35	6.59763
ENSG00000076555	ACACB	12	-	Ensembl_v71	Yes	Alu	antisense	-	-	-	Alu	-	9360	46.78	7.03519
ENSG00000076604	TRAF4	17	-	Ensembl_v71	Yes	-	-	-	-	-	-	-	2921	59.64	6.65525
ENSG00000076641	PAG1	8	-	Ensembl_v71	Yes	Alu	sense	OtherSINE	-	-	Alu	-	4387	40.56	-
ENSG00000076650	GPATCH1	19	-	Ensembl_v71	Yes	-	-	-	-	-	Alu	-	3492	45.71	6.6318
ENSG00000076662	ICAM3	19	-	Ensembl_v71	Yes	-	-	-	-	-	Alu	-	2024	56.15	6.81825
ENSG00000076685	NT5C2	10	-	Ensembl_v71	Yes	Alu	sense	-	-	-	Alu	-	5263	40.04	7.80914
ENSG00000076706	MCAM	11	-	Ensembl_v71	Yes	Alu	sense	-	-	-	Alu	Alu	3311	59.59	-
ENSG00000076716	GPC4	X	-	Ensembl_v71	Yes	-	-	-	-	-	Alu	-	4960	41.25	6.45831
ENSG00000076770	MBNL3	X	-	Ensembl_v71	Yes	-	-	OtherSINE	-	-	Alu	-	11539	36.96	6.5443
ENSG00000076826	CAMSAP3	19	-	Ensembl_v71	Yes	-	-	-	-	-	Alu	-	4201	58.66	-
ENSG00000076864	RAP1GAP	1	-	Ensembl_v71	Yes	-	-	OtherSINE	-	-	Alu	-	3426	56.62	7.06775
ENSG00000076924	XAB2	19	-	Ensembl_v71	Yes	-	-	-	-	-	Alu	-	2682	60.82	7.2217
ENSG00000076928	ARHGEF1	19	-	Ensembl_v71	Yes	-	-	OtherSINE	-	-	Alu	-	3393	58.26	6.55351
ENSG00000076944	STXBP2	19	-	Ensembl_v71	Yes	-	-	-	-	-	Alu	-	1941	61.17	6.98656
ENSG00000076984	MAP2K7	19	-	Ensembl_v71	Yes	-	-	-	-	-	Alu	-	3497	63.14	5.61713
ENSG00000077009	NMRK2	19	-	Ensembl_v71	Yes	-	-	-	-	-	Alu	-	1142	57.79	-
ENSG00000077044	DGKD	2	-	Ensembl_v71	Yes	-	-	-	-	-	Alu	-	6297	47.76	8.64442
ENSG00000077063	CTTNBP2	7	-	Ensembl_v71	Yes	-	-	-	-	-	Alu	-	5980	38.77	-
ENSG00000077080	ACTL6B	7	-	Ensembl_v71	Yes	-	-	-	-	-	Alu	-	1550	53.08	5.41197
ENSG00000077092	RARB	3	-	Ensembl_v71	Yes	-	-	-	-	-	Alu	-	3142	40.14	6.06473
ENSG00000077097	TOP2B	3	-	Ensembl_v71	Yes	-	-	-	-	-	Alu	-	5389	35.14	8.62788
ENSG00000077147	TM9SF3	10	-	Ensembl_v71	Yes	-	-	-	-	-	Alu	-	6141	37.03	-
ENSG00000077150	NFKB2	10	-	Ensembl_v71	Yes	-	-	-	-	-	Alu	-	3138	61.37	5.44731
ENSG00000077152	UBE2T	1	-	Ensembl_v71	Yes	-	-	-	-	-	Alu	-	935	40.71	-
ENSG00000077157	PPP1R12B	1	-	Ensembl_v71	Yes	Alu	mix	OtherSINE	LINE	-	Alu	-	11111	39.63	6.54932
ENSG00000077232	DNAJC10	2	-	Ensembl_v71	Yes	Alu	sense	-	-	-	Alu	-	5272	36.28	7.55156
ENSG00000077235	GTF3C1	16	-	Ensembl_v71	Yes	-	-	-	-	-	Alu	-	7124	49.42	7.74753
ENSG00000077238	IL4R	16	-	Ensembl_v71	Yes	-	-	-	-	-	Alu	-	3821	49.92	7.46931
ENSG00000077254	USP33	1	-	Ensembl_v71	Yes	Alu	antisense	-	-	-	Alu	-	4502	38.35	8.00879
ENSG00000077264	PAK3	X	-	Ensembl_v71	Yes	-	-	-	-	-	Alu	-	2754	39.22	6.0869
ENSG00000077274	CAPN6	X	-	Ensembl_v71	Yes	-	-	-	LINE	-	Alu	-	3604	41.36	5.02872
ENSG00000077279	DCX	X	-	Ensembl_v71	Yes	Alu	antisense	OtherSINE	-	-	Alu	-	9405	39.48	5.36774
ENSG00000077312	SNRPA	19	-	Ensembl_v71	Yes	-	-	-	-	-	Alu	-	1646	50.77	-
ENSG00000077327	SPAG6	10	-	Ensembl_v71	Yes	-	-	-	-	-	Alu	-	2989	38.38	6.7011
ENSG00000077348	EXOSC5	19	-	Ensembl_v71	Yes	-	-	-	-	-	Alu	-	1118	52.53	6.61639
ENSG00000077380	DYNC1I2	2	1	Ensembl_v71	Yes	-	-	OtherSINE	-	-	Alu	-	4414	36.49	9.89921
ENSG00000077420	APBB1IP	10	-	Ensembl_v71	Yes	-	-	-	-	-	Alu	-	2771	41.55	4.5479
ENSG00000077454	LRCH4	7	-	Ensembl_v71	Yes	-	-	-	-	-	Alu	-	3201	61.42	7.15348
ENSG00000077458	FAM76B	11	-	Ensembl_v71	Yes	-	-	-	-	-	Alu	-	3958	34.6	-
ENSG00000077463	SIRT6	19	-	Ensembl_v71	Yes	-	-	-	-	-	Alu	-	1657	57.91	7.27269
ENSG00000077498	TYR	11	-	Ensembl_v71	Yes	-	-	-	-	-	Alu	-	2485	35.29	6.35656
ENSG00000077514	POLD3	11	-	Ensembl_v71	Yes	-	-	-	-	-	Alu	-	3824	41.72	8.27071
ENSG00000077522	ACTN2	1	-	Ensembl_v71	Yes	-	-	-	-	-	Alu	-	4926	43.06	5.56858
ENSG00000077549	CAPZB	1	-	Ensembl_v71	Yes	-	-	-	-	-	Alu	-	2068	49.22	-
ENSG00000077585	GPR137B	1	-	Ensembl_v71	Yes	-	-	-	-	-	Alu	-	2046	43.62	-
ENSG00000077616	NAALAD2	11	-	Ensembl_v71	Yes	-	-	-	LINE	-	Alu	-	3600	34.98	7.32524
ENSG00000077684	PHF17	4	-	Ensembl_v71	Yes	Alu	antisense	-	-	-	Alu	-	5771	44.21	8.54117
ENSG00000077713	SLC25A43	X	1	Ensembl_v71	Yes	Alu	antisense	-	-	-	Alu	-	2783	45.34	-
ENSG00000077721	UBE2A	X	-	Ensembl_v71	Yes	-	-	-	-	-	-	-	2643	39.63	8.88381
ENSG00000077782	FGFR1	8	-	Ensembl_v71	Yes	Alu	sense	OtherSINE	-	-	Alu	-	5963	50.55	6.82139
ENSG00000077800	FKBP6	7	-	Ensembl_v71	Yes	-	-	-	-	-	Alu	-	1640	47.78	-
ENSG00000077809	GTF2I	7	-	Ensembl_v71	Yes	-	-	-	-	-	Alu	-	4548	42.77	8.08336
ENSG00000077935	SMC1B	22	-	Ensembl_v71	Yes	-	-	-	-	-	Alu	-	4266	39.89	-
ENSG00000077942	FBLN1	22	-	Ensembl_v71	Yes	-	-	-	LINE	-	Alu	-	2947	53.12	6.85303
ENSG00000077943	ITGA8	10	-	Ensembl_v71	Yes	Alu	sense	-	-	-	Alu	-	6755	40.02	6.67364
ENSG00000077984	CST7	20	-	Ensembl_v71	Yes	-	-	-	-	-	Alu	-	940	56.46	5.14195
ENSG00000078018	MAP2	2	-	Ensembl_v71	Yes	-	-	-	-	-	Alu	-	9711	35.9	6.5813
ENSG00000078043	PIAS2	18	1	Ensembl_v71	Yes	Alu	antisense	-	-	-	Alu	-	5909	38.51	6.76927
ENSG00000078053	AMPH	7	-	Ensembl_v71	Yes	-	-	-	-	-	Alu	-	3426	39.15	6.30874
ENSG00000078061	ARAF	X	-	Ensembl_v71	Yes	-	-	OtherSINE	LINE	-	Alu	-	2571	51.23	-
ENSG00000078070	MCCC1	3	-	Ensembl_v71	Yes	-	-	-	-	-	Alu	Alu	2774	41.62	7.94953
ENSG00000078081	LAMP3	3	-	Ensembl_v71	Yes	Alu	antisense	OtherSINE	-	-	Alu	-	3375	44.17	6.39631
ENSG00000078098	FAP	2	-	Ensembl_v71	Yes	-	-	-	-	-	Alu	-	2788	36.7	6.63087
ENSG00000078114	NEBL	10	-	Ensembl_v71	Yes	-	-	-	-	-	Alu	-	9231	39.04	-
ENSG00000078124	ACER3	11	-	Ensembl_v71	Yes	Alu	mix	-	-	-	Alu	-	7378	38.74	-
ENSG00000078140	UBE2K	4	-	Ensembl_v71	Yes	-	-	-	-	-	Alu	-	5259	42.02	8.10701
ENSG00000078142	PIK3C3	18	-	Ensembl_v71	Yes	Alu	sense	OtherSINE	LINE	LTR	Alu	Alu	9443	35.33	6.91683
ENSG00000078177	N4BP2	4	-	Ensembl_v71	Yes	Alu	sense	-	LINE	-	Alu	-	9744	40.52	-
ENSG00000078237	C12orf5	12	-	Ensembl_v71	Yes	Alu	mix	-	LINE	-	Alu	-	8237	40.43	7.66823
ENSG00000078246	TULP3	12	-	Ensembl_v71	Yes	-	-	-	-	-	Alu	-	3106	45	-
ENSG00000078269	SYNJ2	6	-	Ensembl_v71	Yes	-	-	-	-	-	Alu	Alu	7416	49.67	6.16008
ENSG00000078295	ADCY2	5	-	Ensembl_v71	Yes	-	-	OtherSINE	-	-	Alu	-	6575	40.92	5.4002
ENSG00000078304	PPP2R5C	14	1	Ensembl_v71	Yes	Alu	antisense	OtherSINE	-	-	Alu	-	4481	44.63	8.27838
ENSG00000078328	RBFOX1	16	-	Ensembl_v71	Yes	-	-	-	-	-	Alu	-	4775	41.37	6.06112
ENSG00000078369	GNB1	1	-	Ensembl_v71	Yes	-	-	-	-	-	Alu	-	3200	46.68	9.45327
ENSG00000078399	HOXA9	7	-	Ensembl_v71	Yes	-	-	-	-	-	-	-	2076	54.79	-
ENSG00000078401	EDN1	6	-	Ensembl_v71	Yes	-	-	-	-	-	-	-	2112	42.83	6.12337
ENSG00000078403	MLLT10	10	-	Ensembl_v71	Yes	-	-	-	-	-	Alu	-	5137	39.66	6.25597
ENSG00000078487	ZCWPW1	7	-	Ensembl_v71	Yes	-	-	-	-	-	Alu	-	2485	44.82	8.13866
ENSG00000078549	ADCYAP1R1	7	-	Ensembl_v71	Yes	-	-	OtherSINE	-	-	Alu	-	6593	51.88	5.3892
ENSG00000078579	FGF20	8	-	Ensembl_v71	Yes	-	-	-	-	-	Alu	-	1688	39.24	4.85941
ENSG00000078596	ITM2A	X	-	Ensembl_v71	Yes	-	-	-	-	-	-	-	1851	36.96	7.70024
ENSG00000078618	NRD1	1	-	Ensembl_v71	Yes	-	-	-	-	-	Alu	-	4040	39.33	9.65385
ENSG00000078668	VDAC3	8	2	Ensembl_v71	Yes	-	-	-	-	-	Alu	-	1557	40.42	-
ENSG00000078674	PCM1	8	-	Ensembl_v71	Yes	Alu	sense	-	-	-	Alu	-	8788	36.57	-
ENSG00000078687	TNRC6C	17	-	Ensembl_v71	Yes	-	-	-	LINE	-	Alu	-	9794	42.91	-
ENSG00000078699	CBFA2T2	20	-	Ensembl_v71	Yes	Alu	mix	-	LINE	-	Alu	Alu	7737	42.36	6.57994
ENSG00000078725	DBC1	9	-	Ensembl_v71	Yes	-	-	-	LINE	-	Alu	-	3202	40.76	-
ENSG00000078747	ITCH	20	-	Ensembl_v71	Yes	Alu	sense	-	-	-	Alu	-	6401	40.53	7.6253
ENSG00000078795	PKD2L2	5	-	Ensembl_v71	Yes	-	-	-	-	-	Alu	Alu	2333	39.33	5.17103
ENSG00000078804	TP53INP2	20	-	Ensembl_v71	Yes	-	-	-	-	-	Alu	-	4184	55.18	-
ENSG00000078808	SDF4	1	-	Ensembl_v71	Yes	-	-	-	-	-	Alu	-	2167	61.35	7.22115
ENSG00000078814	MYH7B	20	-	Ensembl_v71	Yes	-	-	-	-	-	Alu	-	6530	57.85	5.0384
ENSG00000078898	BPIFB2	20	-	Ensembl_v71	Yes	-	-	-	-	-	Alu	-	1936	55	-
ENSG00000078900	TP73	1	-	Ensembl_v71	Yes	-	-	OtherSINE	-	-	Alu	-	5188	59.52	5.06461
ENSG00000078902	TOLLIP	11	-	Ensembl_v71	Yes	-	-	-	-	-	Alu	-	3666	57.48	6.89324
ENSG00000078967	UBE2D4	7	6	Ensembl_v71	Yes	Alu	sense	OtherSINE	-	-	Alu	-	3998	45.79	6.87227
ENSG00000079101	CLUL1	18	-	Ensembl_v71	Yes	-	-	-	LINE	-	Alu	-	2449	41.52	6.50417
ENSG00000079102	RUNX1T1	8	-	Ensembl_v71	Yes	-	-	-	-	-	Alu	-	7769	38.11	6.58729
ENSG00000079112	CDH17	8	-	Ensembl_v71	Yes	Alu	antisense	-	-	-	Alu	-	3693	40.61	6.26549
ENSG00000079134	THOC1	18	-	Ensembl_v71	Yes	-	-	-	-	-	Alu	-	2133	37.31	9.1095
ENSG00000079150	FKBP7	2	-	Ensembl_v71	Yes	-	-	-	-	LTR	Alu	-	2904	37.58	-
ENSG00000079156	OSBPL6	2	-	Ensembl_v71	Yes	-	-	-	-	-	Alu	-	7315	39.35	-
ENSG00000079215	SLC1A3	5	-	Ensembl_v71	Yes	-	-	OtherSINE	-	-	Alu	-	4188	40.36	-
ENSG00000079246	XRCC5	2	-	Ensembl_v71	Yes	-	-	-	-	-	Alu	-	3761	39.46	9.91147
ENSG00000079257	LXN	3	1	Ensembl_v71	Yes	Alu	sense	-	-	-	Alu	-	1116	36.96	7.23252
ENSG00000079263	SP140	2	-	Ensembl_v71	Yes	-	-	-	-	LTR	Alu	-	3270	41.09	5.23324
ENSG00000079277	MKNK1	1	-	Ensembl_v71	Yes	-	-	-	-	-	Alu	-	2827	48.24	-
ENSG00000079308	TNS1	2	-	Ensembl_v71	Yes	-	-	-	-	-	Alu	-	10331	52.38	7.0468
ENSG00000079313	REXO1	19	1	Ensembl_v71	Yes	-	-	-	-	-	Alu	-	4581	60.93	-
ENSG00000079332	SAR1A	10	2	Ensembl_v71	Yes	-	-	-	-	-	Alu	-	3227	40.56	-
ENSG00000079335	CDC14A	1	-	Ensembl_v71	Yes	-	-	OtherSINE	-	-	Alu	-	4287	38.39	5.75684
ENSG00000079337	RAPGEF3	12	-	Ensembl_v71	Yes	-	-	OtherSINE	LINE	-	Alu	-	6239	54.44	6.44236
ENSG00000079385	CEACAM1	19	-	Ensembl_v71	Yes	-	-	-	-	-	Alu	-	3528	47.52	5.51052
ENSG00000079387	SENP1	12	-	Ensembl_v71	Yes	-	-	-	-	-	Alu	-	4948	38.62	-
ENSG00000079393	DUSP13	10	-	Ensembl_v71	Yes	-	-	-	-	-	Alu	-	1788	54.86	6.2692
ENSG00000079432	CIC	19	13	Ensembl_v71	Yes	-	-	-	-	-	Alu	-	8218	61.52	7.84936
ENSG00000079435	LIPE	19	-	Ensembl_v71	Yes	-	-	-	-	-	Alu	-	3829	54.96	5.88115
ENSG00000079459	FDFT1	8	-	Ensembl_v71	Yes	-	-	-	-	-	Alu	-	2176	44.36	11.1019
ENSG00000079462	PAFAH1B3	19	-	Ensembl_v71	Yes	-	-	-	-	-	Alu	-	1108	53.73	7.48876
ENSG00000079482	OPHN1	X	-	Ensembl_v71	Yes	-	-	OtherSINE	LINE	-	Alu	-	7879	39.75	11.3932
ENSG00000079557	AFM	4	-	Ensembl_v71	Yes	-	-	-	-	-	Alu	-	2032	36.24	4.90478
ENSG00000079616	KIF22	16	-	Ensembl_v71	Yes	-	-	-	-	-	Alu	-	2505	50.19	-
ENSG00000079689	SCGN	6	-	Ensembl_v71	Yes	-	-	-	-	-	Alu	-	1492	39.56	6.64972
ENSG00000079691	LRRC16A	6	-	Ensembl_v71	Yes	-	-	-	-	-	Alu	-	5431	39.54	-
ENSG00000079739	PGM1	1	-	Ensembl_v71	Yes	-	-	-	-	-	Alu	-	2657	42.42	8.78446
ENSG00000079785	DDX1	2	-	Ensembl_v71	Yes	-	-	-	-	-	Alu	-	2817	39.49	9.74796
ENSG00000079805	DNM2	19	-	Ensembl_v71	Yes	Alu	sense	-	-	-	Alu	-	3684	53.07	6.15389
ENSG00000079819	EPB41L2	6	-	Ensembl_v71	Yes	-	-	-	-	-	Alu	-	4457	38.6	8.98978
ENSG00000079841	RIMS1	6	-	Ensembl_v71	Yes	-	-	-	-	-	Alu	-	7836	35.57	5.33146
ENSG00000079931	MOXD1	6	-	Ensembl_v71	Yes	-	-	OtherSINE	-	-	Alu	-	3059	37.08	7.00707
ENSG00000079950	STX7	6	-	Ensembl_v71	Yes	-	-	-	-	-	Alu	-	4270	37.41	8.12193
ENSG00000079974	RABL2B	22	-	Ensembl_v71	Yes	Alu	mix	-	-	-	Alu	Alu	2428	50.05	7.54665
ENSG00000079999	KEAP1	19	-	Ensembl_v71	Yes	-	-	-	-	-	Alu	-	2955	54.01	7.64829
ENSG00000080007	DDX43	6	2	Ensembl_v71	Yes	-	-	-	-	-	Alu	-	2707	40.88	7.33502
ENSG00000080031	PTPRH	19	-	Ensembl_v71	Yes	-	-	-	-	-	Alu	-	3935	52.63	6.4211
ENSG00000080166	DCT	13	-	Ensembl_v71	Yes	-	-	OtherSINE	-	-	Alu	-	4568	39.91	5.56062
ENSG00000080189	SLC35C2	20	1	Ensembl_v71	Yes	-	-	OtherSINE	-	-	Alu	-	2520	54.08	6.94163
ENSG00000080200	CRYBG3	3	-	Ensembl_v71	Yes	-	-	-	-	-	Alu	-	10767	36.83	-
ENSG00000080224	EPHA6	3	-	Ensembl_v71	Yes	-	-	-	-	-	Alu	-	3971	35.41	-
ENSG00000080293	SCTR	2	-	Ensembl_v71	Yes	-	-	-	-	-	Alu	-	1865	46.76	5.56261
ENSG00000080298	RFX3	9	-	Ensembl_v71	Yes	-	-	OtherSINE	-	-	Alu	-	9338	35	5.37449
ENSG00000080345	RIF1	2	-	Ensembl_v71	Yes	-	-	-	-	-	Alu	-	10180	38.04	-
ENSG00000080371	RAB21	12	-	Ensembl_v71	Yes	Alu	mix	-	-	-	Alu	-	6180	37.14	9.16066
ENSG00000080493	SLC4A4	4	-	Ensembl_v71	Yes	-	-	-	-	-	Alu	-	7640	37.49	5.91363
ENSG00000080503	SMARCA2	9	-	Ensembl_v71	Yes	-	-	-	-	-	Alu	-	5867	40.56	7.28715
ENSG00000080511	RDH8	19	-	Ensembl_v71	Yes	-	-	-	LINE	-	Alu	-	1715	50.99	5.03033
ENSG00000080546	SESN1	6	-	Ensembl_v71	Yes	-	-	-	-	-	Alu	-	3509	37.66	8.49185
ENSG00000080561	MID2	X	-	Ensembl_v71	Yes	-	-	OtherSINE	LINE	-	Alu	-	7345	40.11	6.97659
ENSG00000080572	PIH1D3	X	-	Ensembl_v71	Yes	Alu	sense	-	-	-	Alu	-	1926	36.94	-
ENSG00000080573	COL5A3	19	-	Ensembl_v71	Yes	-	-	-	-	-	Alu	-	6192	52.34	6.07303
ENSG00000080603	SRCAP	16	-	Ensembl_v71	Yes	-	-	-	-	-	Alu	-	10491	49.66	-
ENSG00000080608	KIAA0020	9	-	Ensembl_v71	Yes	-	-	-	-	-	Alu	-	2321	39.61	8.38489
ENSG00000080618	CPB2	13	-	Ensembl_v71	Yes	-	-	-	-	-	Alu	-	1766	39	-
ENSG00000080644	CHRNA3	15	-	Ensembl_v71	Yes	-	-	-	-	LTR	Alu	-	3318	47.02	6.36217
ENSG00000080709	KCNN2	5	-	Ensembl_v71	Yes	-	-	-	-	-	Alu	-	3216	38.35	5.84614
ENSG00000080802	CNOT4	7	1	Ensembl_v71	Yes	-	-	-	LINE	-	Alu	-	4642	37.19	6.31138
ENSG00000080815	PSEN1	14	-	Ensembl_v71	Yes	Alu	mix	-	LINE	-	Alu	Alu	6078	42.73	7.88872
ENSG00000080819	CPOX	3	-	Ensembl_v71	Yes	-	-	-	-	-	Alu	-	2825	38.07	7.07965
ENSG00000080822	CLDND1	3	-	Ensembl_v71	Yes	-	-	OtherSINE	-	-	-	-	2818	38.91	8.8122
ENSG00000080823	MOK	14	-	Ensembl_v71	Yes	-	-	-	-	-	Alu	-	1978	46.51	-
ENSG00000080824	HSP90AA1	14	3	Ensembl_v71	Yes	-	-	-	-	-	Alu	-	3887	47.25	11.9435
ENSG00000080839	RBL1	20	-	Ensembl_v71	Yes	Alu	sense	-	-	-	Alu	-	5684	43.07	6.47915
ENSG00000080845	DLGAP4	20	-	Ensembl_v71	Yes	-	-	-	-	-	Alu	-	5056	50.94	7.38998
ENSG00000080854	IGSF9B	11	-	Ensembl_v71	Yes	-	-	-	-	-	Alu	-	7309	56.66	-
ENSG00000080910	CFHR2	1	-	Ensembl_v71	Yes	-	-	-	-	-	Alu	-	1062	35.89	5.43143
ENSG00000080986	NDC80	18	-	Ensembl_v71	Yes	-	-	-	-	LTR	Alu	-	2209	36.36	7.39698
ENSG00000081014	AP4E1	15	-	Ensembl_v71	Yes	Alu	antisense	-	-	-	Alu	-	6758	37.92	4.71653
ENSG00000081019	RSBN1	1	-	Ensembl_v71	Yes	-	-	-	-	-	Alu	-	6621	37.22	6.61643
ENSG00000081026	MAGI3	1	-	Ensembl_v71	Yes	-	-	-	-	-	Alu	-	7221	37.11	-
ENSG00000081041	CXCL2	4	-	Ensembl_v71	Yes	-	-	-	-	-	-	-	1234	48.16	5.76041
ENSG00000081051	AFP	4	-	Ensembl_v71	Yes	-	-	-	-	-	Alu	-	2484	34.51	6.15887
ENSG00000081052	COL4A4	2	-	Ensembl_v71	Yes	-	-	OtherSINE	LINE	-	Alu	-	10341	40.93	-
ENSG00000081059	TCF7	5	-	Ensembl_v71	Yes	Alu	sense	-	-	-	Alu	-	3330	54.54	7.0287
ENSG00000081087	OSTM1	6	-	Ensembl_v71	Yes	Alu	mix	-	LINE	-	Alu	-	4467	42.48	8.01423
ENSG00000081138	CDH7	18	-	Ensembl_v71	Yes	Alu	antisense	-	-	-	Alu	-	3766	35.45	6.20891
ENSG00000081148	IMPG2	3	-	Ensembl_v71	Yes	Alu	antisense	-	-	-	Alu	-	8365	37.6	-
ENSG00000081154	PCNP	3	5	Ensembl_v71	Yes	-	-	-	-	-	Alu	-	2342	39.82	9.87213
ENSG00000081177	EXD2	14	-	Ensembl_v71	Yes	-	-	-	LINE	-	Alu	-	5191	41.44	8.104
ENSG00000081181	ARG2	14	1	Ensembl_v71	Yes	-	-	OtherSINE	-	-	Alu	-	2045	42.2	7.18179
ENSG00000081189	MEF2C	5	-	Ensembl_v71	Yes	-	-	-	-	-	Alu	-	6458	36.04	7.18458
ENSG00000081237	PTPRC	1	-	Ensembl_v71	Yes	-	-	-	-	-	Alu	-	5429	34.25	5.84619
ENSG00000081248	CACNA1S	1	-	Ensembl_v71	Yes	-	-	-	-	-	Alu	-	6168	51.6	4.74587
ENSG00000081277	PKP1	1	-	Ensembl_v71	Yes	-	-	-	LINE	-	Alu	-	5447	52.24	5.78226
ENSG00000081307	UBA5	3	-	Ensembl_v71	Yes	-	-	-	-	-	Alu	-	3705	36.76	7.99337
ENSG00000081320	STK17B	2	-	Ensembl_v71	Yes	Alu	antisense	-	-	LTR	Alu	-	5287	37.67	5.7447
ENSG00000081377	CDC14B	9	1	Ensembl_v71	Yes	-	-	-	-	-	Alu	-	5589	42.84	7.219
ENSG00000081386	ZNF510	9	-	Ensembl_v71	Yes	-	-	-	-	LTR	Alu	-	5616	38.98	6.8322
ENSG00000081479	LRP2	2	-	Ensembl_v71	Yes	Alu	antisense	-	-	-	Alu	-	15808	39.6	5.56644
ENSG00000081665	ZNF506	19	-	Ensembl_v71	Yes	Alu	antisense	-	LINE	-	Alu	-	2875	40.49	-
ENSG00000081692	JMJD4	1	-	Ensembl_v71	Yes	-	-	-	LINE	-	Alu	-	2612	61.26	6.06843
ENSG00000081721	DUSP12	1	-	Ensembl_v71	Yes	-	-	-	-	-	Alu	-	1271	39.87	-
ENSG00000081760	AACS	12	-	Ensembl_v71	Yes	-	-	-	-	-	Alu	Alu	6640	51.22	7.78345
ENSG00000081791	KIAA0141	5	-	Ensembl_v71	Yes	-	-	OtherSINE	LINE	-	Alu	-	4988	48.2	7.31542
ENSG00000081800	SLC13A1	7	-	Ensembl_v71	Yes	Alu	antisense	-	LINE	-	Alu	-	3815	35.73	4.24124
ENSG00000081803	CADPS2	7	-	Ensembl_v71	Yes	-	-	-	-	-	Alu	-	6086	36.55	-
ENSG00000081842	PCDHA6	5	-	Ensembl_v71	Yes	-	-	OtherSINE	-	-	Alu	-	5430	40.2	-
ENSG00000081853	PCDHGA2	5	-	Ensembl_v71	Yes	-	-	-	-	-	Alu	-	4817	45.17	-
ENSG00000081870	HSPB11	1	-	Ensembl_v71	Yes	-	-	-	-	-	Alu	-	915	40.17	7.59478
ENSG00000081913	PHLPP1	18	-	Ensembl_v71	Yes	-	-	-	-	-	Alu	-	6411	39.47	-
ENSG00000081923	ATP8B1	18	-	Ensembl_v71	Yes	Alu	sense	-	-	-	Alu	Alu	5935	42.99	7.98572
ENSG00000081985	IL12RB2	1	-	Ensembl_v71	Yes	-	-	-	-	-	Alu	-	4040	41.65	4.50464
ENSG00000082014	SMARCD3	7	-	Ensembl_v71	Yes	-	-	-	-	-	Alu	-	2018	56.14	8.01276
ENSG00000082068	WDR70	5	-	Ensembl_v71	Yes	-	-	OtherSINE	-	-	Alu	-	2983	39	8.18751
ENSG00000082074	FYB	5	-	Ensembl_v71	Yes	-	-	OtherSINE	-	LTR	Alu	-	4858	37.97	5.70717
ENSG00000082126	MPP4	2	-	Ensembl_v71	Yes	-	-	-	-	-	Alu	-	2475	41.38	-
ENSG00000082146	STRADB	2	1	Ensembl_v71	Yes	-	-	-	-	-	Alu	-	2328	38.23	-
ENSG00000082153	BZW1	2	-	Ensembl_v71	Yes	-	-	-	-	-	Alu	-	3400	41.96	9.78773
ENSG00000082175	PGR	11	-	Ensembl_v71	Yes	-	-	OtherSINE	LINE	LTR	Alu	-	13748	37.73	5.07706
ENSG00000082196	C1QTNF3	5	-	Ensembl_v71	Yes	Alu	antisense	-	-	-	Alu	-	2802	40.08	6.20969
ENSG00000082212	ME2	18	1	Ensembl_v71	Yes	Alu	mix	-	-	-	Alu	-	4638	38.58	8.32914
ENSG00000082213	C5orf22	5	-	Ensembl_v71	Yes	Alu	antisense	-	LINE	-	Alu	-	3799	39.88	7.65521
ENSG00000082258	CCNT2	2	-	Ensembl_v71	Yes	-	-	OtherSINE	-	-	Alu	-	6923	37.48	6.10484
ENSG00000082269	FAM135A	6	-	Ensembl_v71	Yes	-	-	OtherSINE	-	-	Alu	-	6415	36.09	4.16201
ENSG00000082293	COL19A1	6	-	Ensembl_v71	Yes	-	-	-	-	-	Alu	-	8725	36.57	-
ENSG00000082397	EPB41L3	18	-	Ensembl_v71	Yes	-	-	-	-	-	Alu	-	4777	39.83	6.43775
ENSG00000082438	COBLL1	2	-	Ensembl_v71	Yes	-	-	OtherSINE	LINE	LTR	Alu	-	9488	36.27	5.33917
ENSG00000082458	DLG3	X	-	Ensembl_v71	Yes	-	-	-	-	-	Alu	-	6109	46.89	7.6261
ENSG00000082482	KCNK2	1	-	Ensembl_v71	Yes	-	-	-	-	-	Alu	-	3597	36.37	-
ENSG00000082497	SERTAD4	1	-	Ensembl_v71	Yes	-	-	-	-	-	-	-	5219	43.15	-
ENSG00000082512	TRAF5	1	-	Ensembl_v71	Yes	Alu	antisense	-	-	-	Alu	-	3972	44.65	7.63577
ENSG00000082515	MRPL22	5	1	Ensembl_v71	Yes	-	-	OtherSINE	-	LTR	Alu	-	3190	38.83	8.93766
ENSG00000082516	GEMIN5	5	-	Ensembl_v71	Yes	-	-	-	-	-	Alu	-	5404	41.33	-
ENSG00000082556	OPRK1	8	-	Ensembl_v71	Yes	Alu	antisense	-	-	-	-	-	5014	42.12	4.94142
ENSG00000082641	NFE2L1	17	-	Ensembl_v71	Yes	-	-	-	-	-	Alu	-	4891	54.35	9.74658
ENSG00000082684	SEMA5B	3	-	Ensembl_v71	Yes	-	-	-	-	-	Alu	-	4933	50.16	-
ENSG00000082701	GSK3B	3	-	Ensembl_v71	Yes	-	-	-	-	-	Alu	-	7711	37.15	8.11098
ENSG00000082781	ITGB5	3	-	Ensembl_v71	Yes	-	-	OtherSINE	-	-	Alu	-	4372	46.61	7.5771
ENSG00000082805	ERC1	12	-	Ensembl_v71	Yes	Alu	sense	-	LINE	-	Alu	-	9451	39.35	5.11601
ENSG00000082898	XPO1	2	-	Ensembl_v71	Yes	-	-	-	-	-	Alu	-	4915	40.9	10.6562
ENSG00000082929	C4orf6	4	-	Ensembl_v71	Yes	-	-	-	-	-	-	-	888	45.25	6.05923
ENSG00000082996	RNF13	3	-	Ensembl_v71	Yes	-	-	-	-	-	Alu	-	2965	36.39	8.59567
ENSG00000083067	TRPM3	9	-	Ensembl_v71	Yes	-	-	OtherSINE	LINE	-	Alu	-	6288	38.04	-
ENSG00000083093	PALB2	16	-	Ensembl_v71	Yes	-	-	-	-	-	Alu	Alu	4069	43.54	7.5313
ENSG00000083097	DOPEY1	6	-	Ensembl_v71	Yes	-	-	-	-	-	Alu	-	8210	35.96	7.12282
ENSG00000083099	LYRM2	6	2	Ensembl_v71	Yes	Alu	mix	OtherSINE	LINE	-	Alu	-	5371	44.37	7.15088
ENSG00000083123	BCKDHB	6	-	Ensembl_v71	Yes	Alu	antisense	-	-	-	Alu	-	3692	36.82	6.70174
ENSG00000083168	KAT6A	8	-	Ensembl_v71	Yes	Alu	sense	-	-	-	Alu	-	9285	38.89	7.17971
ENSG00000083223	ZCCHC6	9	-	Ensembl_v71	Yes	-	-	-	-	-	Alu	-	5724	37.99	8.5181
ENSG00000083290	ULK2	17	-	Ensembl_v71	Yes	Alu	antisense	OtherSINE	LINE	-	Alu	-	9165	41.45	7.43984
ENSG00000083307	GRHL2	8	-	Ensembl_v71	Yes	-	-	-	-	-	Alu	-	5239	40.92	-
ENSG00000083312	TNPO1	5	1	Ensembl_v71	Yes	Alu	antisense	-	-	-	Alu	-	11183	37.25	9.53403
ENSG00000083444	PLOD1	1	-	Ensembl_v71	Yes	-	-	-	-	-	Alu	-	3047	53.54	7.4698
ENSG00000083454	P2RX5	17	-	Ensembl_v71	Yes	-	-	-	-	-	Alu	-	2341	57.94	-
ENSG00000083457	ITGAE	17	-	Ensembl_v71	Yes	-	-	-	-	-	Alu	-	3878	50.88	8.95261
ENSG00000083520	DIS3	13	-	Ensembl_v71	Yes	Alu	sense	OtherSINE	LINE	LTR	Alu	-	7371	36.24	6.22329
ENSG00000083535	PIBF1	13	-	Ensembl_v71	Yes	-	-	-	-	-	Alu	-	3146	37	7.83125
ENSG00000083544	TDRD3	13	-	Ensembl_v71	Yes	-	-	-	-	-	Alu	-	3029	36.41	6.64243
ENSG00000083635	NUFIP1	13	1	Ensembl_v71	Yes	-	-	-	LINE	-	Alu	-	3492	38.71	6.75308
ENSG00000083642	PDS5B	13	-	Ensembl_v71	Yes	-	-	-	-	-	Alu	-	7498	36.62	7.24991
ENSG00000083720	OXCT1	5	-	Ensembl_v71	Yes	-	-	-	-	-	Alu	-	3572	37.48	7.87105
ENSG00000083750	RRAGB	X	-	Ensembl_v71	Yes	-	-	-	-	-	Alu	-	2227	40.87	6.30246
ENSG00000083782	EPYC	12	-	Ensembl_v71	Yes	-	-	-	-	-	Alu	-	1553	34.86	4.41746
ENSG00000083799	CYLD	16	-	Ensembl_v71	Yes	-	-	OtherSINE	LINE	-	Alu	-	8730	36.42	6.28558
ENSG00000083807	SLC27A5	19	-	Ensembl_v71	Yes	-	-	-	-	-	Alu	-	2378	51.36	7.58175
ENSG00000083812	ZNF324	19	-	Ensembl_v71	Yes	-	-	OtherSINE	-	-	-	-	3795	59.31	-
ENSG00000083814	ZNF671	19	-	Ensembl_v71	Yes	-	-	-	-	-	Alu	-	2477	49.44	7.3709
ENSG00000083817	ZNF416	19	-	Ensembl_v71	Yes	-	-	-	-	LTR	-	-	2561	48.61	-
ENSG00000083828	ZNF586	19	-	Ensembl_v71	Yes	-	-	-	-	LTR	Alu	-	2285	46.13	-
ENSG00000083838	ZNF446	19	1	Ensembl_v71	Yes	-	-	-	-	-	-	-	3922	59.14	7.48155
ENSG00000083842	ZNF8	19	-	Ensembl_v71	Yes	-	-	-	-	-	Alu	-	2211	48.71	-
ENSG00000083844	ZNF264	19	-	Ensembl_v71	Yes	Alu	mix	-	-	-	-	-	2673	46.53	8.02307
ENSG00000083845	RPS5	19	8	Ensembl_v71	Yes	-	-	-	-	-	Alu	-	1520	51.15	-
ENSG00000083857	FAT1	4	-	Ensembl_v71	Yes	-	-	-	-	-	Alu	-	14786	41.53	-
ENSG00000083896	YTHDC1	4	-	Ensembl_v71	Yes	Alu	antisense	OtherSINE	-	-	Alu	-	6232	35.4	7.9086
ENSG00000083937	CHMP2B	3	-	Ensembl_v71	Yes	-	-	-	-	-	Alu	-	2643	34.78	8.08209
ENSG00000084070	SMAP2	1	-	Ensembl_v71	Yes	-	-	-	-	-	Alu	-	2946	41.95	-
ENSG00000084072	PPIE	1	-	Ensembl_v71	Yes	Alu	sense	OtherSINE	LINE	LTR	Alu	-	4392	45.04	7.37584
ENSG00000084073	ZMPSTE24	1	-	Ensembl_v71	Yes	-	-	-	-	-	Alu	-	3165	40.78	9.68383
ENSG00000084090	STARD7	2	-	Ensembl_v71	Yes	Alu	antisense	-	-	-	Alu	-	3368	42.97	10.9163
ENSG00000084092	NOA1	4	-	Ensembl_v71	Yes	-	-	-	-	-	Alu	Alu	3415	45.66	-
ENSG00000084093	REST	4	-	Ensembl_v71	Yes	-	-	-	-	-	-	-	7333	42.81	7.62882
ENSG00000084110	HAL	12	-	Ensembl_v71	Yes	-	-	-	-	-	Alu	-	3927	43.36	5.08321
ENSG00000084112	SSH1	12	-	Ensembl_v71	Yes	Alu	mix	-	-	-	Alu	-	8538	48.53	6.8678
ENSG00000084207	GSTP1	11	-	Ensembl_v71	Yes	-	-	-	-	-	-	-	986	63.05	-
ENSG00000084234	APLP2	11	-	Ensembl_v71	Yes	-	-	-	-	-	Alu	-	3827	43.6	8.80839
ENSG00000084444	KIAA1467	12	-	Ensembl_v71	Yes	Alu	antisense	-	LINE	LTR	Alu	-	4808	43.23	7.01382
ENSG00000084453	SLCO1A2	12	-	Ensembl_v71	Yes	-	-	-	LINE	-	Alu	-	7695	36.64	5.12764
ENSG00000084463	WBP11	12	1	Ensembl_v71	Yes	-	-	-	-	-	Alu	-	2749	37.58	8.80248
ENSG00000084623	EIF3I	1	2	Ensembl_v71	Yes	Alu	sense	-	-	-	Alu	-	1458	50.5	-
ENSG00000084628	NKAIN1	1	5	Ensembl_v71	Yes	-	-	OtherSINE	-	-	Alu	-	2930	50.46	-
ENSG00000084636	COL16A1	1	-	Ensembl_v71	Yes	Alu	sense	-	-	-	Alu	-	5736	56	6.81047
ENSG00000084652	TXLNA	1	-	Ensembl_v71	Yes	-	-	-	-	-	Alu	-	5012	50.3	8.29304
ENSG00000084674	APOB	2	-	Ensembl_v71	Yes	Alu	antisense	-	-	-	Alu	-	14121	42.96	5.74548
ENSG00000084676	NCOA1	2	-	Ensembl_v71	Yes	-	-	-	-	-	Alu	-	7405	37.1	8.35665
ENSG00000084693	AGBL5	2	-	Ensembl_v71	Yes	-	-	-	-	-	Alu	-	3254	48.47	8.54455
ENSG00000084710	EFR3B	2	-	Ensembl_v71	Yes	Alu	sense	OtherSINE	LINE	-	Alu	-	5162	48.29	-
ENSG00000084731	KIF3C	2	-	Ensembl_v71	Yes	-	-	-	-	-	Alu	-	5431	48.24	7.49183
ENSG00000084733	RAB10	2	-	Ensembl_v71	Yes	-	-	-	-	-	Alu	-	3785	40.62	-
ENSG00000084734	GCKR	2	-	Ensembl_v71	Yes	-	-	-	LINE	-	Alu	-	2197	45.33	5.73863
ENSG00000084754	HADHA	2	1	Ensembl_v71	Yes	Alu	sense	-	-	-	Alu	-	3037	41.93	7.76244
ENSG00000084764	MAPRE3	2	-	Ensembl_v71	Yes	-	-	-	-	-	Alu	-	1892	45.89	-
ENSG00000084774	CAD	2	-	Ensembl_v71	Yes	-	-	-	-	-	Alu	-	7265	51.17	-
ENSG00000085063	CD59	11	-	Ensembl_v71	Yes	-	-	OtherSINE	-	LTR	Alu	-	7801	44.03	9.94669
ENSG00000085117	CD82	11	-	Ensembl_v71	Yes	Alu	sense	-	-	-	Alu	-	2289	53.55	6.89148
ENSG00000085185	BCORL1	X	-	Ensembl_v71	Yes	-	-	-	-	-	Alu	-	7127	49.7	-
ENSG00000085224	ATRX	X	-	Ensembl_v71	Yes	-	-	-	-	-	Alu	-	11238	37.72	-
ENSG00000085231	TAF9	5	10	Ensembl_v71	Yes	Alu	sense	-	LINE	-	Alu	-	1648	41.64	-
ENSG00000085265	FCN1	9	-	Ensembl_v71	Yes	-	-	-	-	-	-	-	1313	56.4	5.00304
ENSG00000085274	MYNN	3	-	Ensembl_v71	Yes	-	-	-	-	-	Alu	-	5367	37.29	8.29384
ENSG00000085276	MECOM	3	-	Ensembl_v71	Yes	-	-	-	-	-	Alu	-	5740	37.45	4.77577
ENSG00000085365	SCAMP1	5	-	RefSeq	Yes	Alu	sense	-	LINE	-	Alu	-	6245	37.59	7.26087
ENSG00000085377	PREP	6	-	Ensembl_v71	Yes	-	-	OtherSINE	-	-	Alu	-	2943	40.95	7.65572
ENSG00000085382	HACE1	6	-	Ensembl_v71	Yes	-	-	-	-	-	Alu	-	4576	37.39	-
ENSG00000085415	SEH1L	18	-	Ensembl_v71	Yes	-	-	-	-	-	Alu	-	3513	43.55	8.90399
ENSG00000085433	WDR47	1	-	Ensembl_v71	Yes	-	-	-	-	-	Alu	-	4394	41.23	8.39323
ENSG00000085449	WDFY1	2	-	Ensembl_v71	Yes	-	-	-	-	-	Alu	-	4660	42.72	-
ENSG00000085465	OVGP1	1	-	Ensembl_v71	Yes	-	-	-	-	-	-	-	2258	45.7	6.47453
ENSG00000085491	SLC25A24	1	-	Ensembl_v71	Yes	-	-	-	-	-	Alu	-	4271	39.44	8.00343
ENSG00000085511	MAP3K4	6	-	Ensembl_v71	Yes	-	-	-	-	-	Alu	-	5501	38.79	7.97708
ENSG00000085514	PILRA	7	-	Ensembl_v71	Yes	Alu	sense	-	-	-	Alu	-	1313	48.68	4.99475
ENSG00000085552	IGSF9	1	-	Ensembl_v71	Yes	-	-	-	-	-	Alu	-	4048	55.8	-
ENSG00000085563	ABCB1	7	-	Ensembl_v71	Yes	-	-	-	-	-	Alu	-	4718	37.05	4.90333
ENSG00000085644	ZNF213	16	-	Ensembl_v71	Yes	-	-	-	-	-	Alu	-	3313	53.47	-
ENSG00000085662	AKR1B1	7	8	Ensembl_v71	Yes	-	-	-	-	-	Alu	-	1416	50.04	-
ENSG00000085719	CPNE3	8	-	Ensembl_v71	Yes	-	-	-	-	-	Alu	-	4883	38.39	8.00828
ENSG00000085721	RRN3	16	1	Ensembl_v71	Yes	-	-	-	-	-	Alu	-	3762	42.09	-
ENSG00000085733	CTTN	11	-	Ensembl_v71	Yes	-	-	-	-	-	Alu	-	3319	52.81	6.9285
ENSG00000085741	WNT11	11	-	Ensembl_v71	Yes	-	-	-	-	-	Alu	-	1930	57.84	6.80957
ENSG00000085760	MTIF2	2	2	Ensembl_v71	Yes	-	-	-	-	-	Alu	-	2965	39.6	7.76606
ENSG00000085788	DDHD2	8	-	Ensembl_v71	Yes	-	-	-	-	-	Alu	Alu	4921	42.25	8.71231
ENSG00000085831	TTC39A	1	-	Ensembl_v71	Yes	Alu	antisense	OtherSINE	LINE	LTR	Alu	-	6287	51.4	5.92106
ENSG00000085832	EPS15	1	-	Ensembl_v71	Yes	-	-	-	-	-	Alu	-	5225	38.05	9.21709
ENSG00000085840	ORC1	1	-	Ensembl_v71	Yes	Alu	antisense	-	-	-	Alu	-	3157	44.76	6.54849
ENSG00000085871	MGST2	4	-	Ensembl_v71	Yes	-	-	-	-	-	Alu	-	1278	43.46	8.46313
ENSG00000085872	CHERP	19	-	Ensembl_v71	Yes	-	-	-	-	-	Alu	-	4173	57.3	-
ENSG00000085978	ATG16L1	2	-	Ensembl_v71	Yes	-	-	-	-	-	Alu	-	3411	45.33	-
ENSG00000085982	USP40	2	-	Ensembl_v71	Yes	-	-	-	LINE	-	Alu	-	5692	38.86	-
ENSG00000085998	POMGNT1	1	-	Ensembl_v71	Yes	-	-	-	-	-	Alu	-	2953	49.39	7.47411
ENSG00000085999	RAD54L	1	-	Ensembl_v71	Yes	-	-	-	-	-	Alu	-	3164	46.5	-
ENSG00000086015	MAST2	1	-	Ensembl_v71	Yes	-	-	-	-	-	Alu	-	5756	41.32	6.95342
ENSG00000086061	DNAJA1	9	6	Ensembl_v71	Yes	-	-	-	-	-	Alu	-	2381	41.22	10.267
ENSG00000086062	B4GALT1	9	-	Ensembl_v71	Yes	-	-	-	-	-	Alu	-	4214	47.1	6.99356
ENSG00000086065	CHMP5	9	2	Ensembl_v71	Yes	-	-	OtherSINE	-	-	Alu	-	2070	41.53	-
ENSG00000086102	NFX1	9	-	Ensembl_v71	Yes	Alu	sense	-	LINE	-	Alu	-	4604	42.57	5.97007
ENSG00000086159	AQP6	12	-	Ensembl_v71	Yes	Alu	antisense	OtherSINE	LINE	-	-	-	2654	57.52	6.3208
ENSG00000086189	DIMT1	5	1	Ensembl_v71	Yes	-	-	OtherSINE	-	-	Alu	-	2859	39.95	7.60381
ENSG00000086200	IPO11	5	-	Ensembl_v71	Yes	-	-	-	-	-	Alu	-	4480	38.3	-
ENSG00000086205	FOLH1	11	-	Ensembl_v71	Yes	-	-	-	-	-	Alu	-	2737	35.64	6.1711
ENSG00000086232	EIF2AK1	7	-	Ensembl_v71	Yes	-	-	-	LINE	-	Alu	-	4465	44.71	7.43275
ENSG00000086288	NME8	7	-	Ensembl_v71	Yes	-	-	-	-	-	Alu	-	2327	37.47	5.5422
ENSG00000086289	EPDR1	7	2	Ensembl_v71	Yes	-	-	-	LINE	-	Alu	-	2614	38.37	-
ENSG00000086300	SNX10	7	-	Ensembl_v71	Yes	-	-	-	-	-	Alu	-	2638	42.65	7.53483
ENSG00000086475	SEPHS1	10	4	Ensembl_v71	Yes	-	-	-	-	-	Alu	-	3275	45.78	8.90651
ENSG00000086504	MRPL28	16	-	Ensembl_v71	Yes	-	-	-	-	-	-	-	1161	64.85	-
ENSG00000086506	HBQ1	16	-	Ensembl_v71	Yes	-	-	-	-	-	-	-	653	71.88	6.12768
ENSG00000086544	ITPKC	19	-	Ensembl_v71	Yes	-	-	-	LINE	-	Alu	-	3398	51.32	7.09983
ENSG00000086548	CEACAM6	19	-	Ensembl_v71	Yes	-	-	-	-	LTR	Alu	-	2700	45.92	5.6365
ENSG00000086570	FAT2	5	-	Ensembl_v71	Yes	-	-	-	LINE	-	Alu	-	14565	46.35	5.96635
ENSG00000086589	RBM22	5	12	Ensembl_v71	Yes	-	-	-	-	-	Alu	-	2352	43.27	8.72992
ENSG00000086598	TMED2	12	2	Ensembl_v71	Yes	-	-	OtherSINE	-	-	Alu	Alu	2552	42.28	8.36137
ENSG00000086619	ERO1LB	1	-	Ensembl_v71	Yes	-	-	OtherSINE	-	-	Alu	-	5070	37.49	-
ENSG00000086666	ZFAND6	15	1	Ensembl_v71	Yes	-	-	-	-	-	Alu	-	1827	38.17	8.12302
ENSG00000086696	HSD17B2	16	-	Ensembl_v71	Yes	-	-	-	-	-	Alu	-	1455	42.39	5.58204
ENSG00000086712	TXLNG	X	-	Ensembl_v71	Yes	-	-	-	-	-	Alu	-	4418	42.93	-
ENSG00000086717	PPEF1	X	-	Ensembl_v71	Yes	-	-	-	-	-	Alu	-	2890	41.71	6.07993
ENSG00000086730	LAT2	7	-	Ensembl_v71	Yes	Alu	mix	OtherSINE	LINE	-	Alu	Alu	2527	53.07	-
ENSG00000086758	HUWE1	X	-	Ensembl_v71	Yes	-	-	-	-	-	Alu	-	14796	41.19	-
ENSG00000086827	ZW10	11	-	Ensembl_v71	Yes	-	-	-	-	-	Alu	-	2992	39.15	7.31472
ENSG00000086848	ALG9	11	-	Ensembl_v71	Yes	Alu	antisense	OtherSINE	-	-	Alu	-	4485	40.69	8.50827
ENSG00000086967	MYBPC2	19	-	Ensembl_v71	Yes	-	-	-	-	-	Alu	-	3598	53.78	5.22138
ENSG00000086991	NOX4	11	-	Ensembl_v71	Yes	Alu	sense	-	-	-	Alu	-	4376	35.71	5.10821
ENSG00000087008	ACOX3	4	-	Ensembl_v71	Yes	-	-	-	-	-	Alu	-	2890	51.93	6.59362
ENSG00000087053	MTMR2	11	-	Ensembl_v71	Yes	-	-	-	LINE	-	Alu	-	4870	36.56	8.22738
ENSG00000087074	PPP1R15A	19	-	Ensembl_v71	Yes	-	-	-	-	-	Alu	-	2399	56.68	6.38985
ENSG00000087076	HSD17B14	19	-	Ensembl_v71	Yes	-	-	-	-	-	Alu	-	1277	51.49	6.24522
ENSG00000087077	TRIP6	7	-	Ensembl_v71	Yes	-	-	-	-	-	Alu	-	1942	56.45	6.407
ENSG00000087085	ACHE	7	-	Ensembl_v71	Yes	-	-	-	-	-	-	-	2978	64.48	5.43612
ENSG00000087086	FTL	19	14	Ensembl_v71	Yes	-	-	-	-	-	-	-	889	55.96	11.2808
ENSG00000087087	SRRT	7	-	Ensembl_v71	Yes	-	-	-	-	-	Alu	-	3032	53.16	7.33063
ENSG00000087088	BAX	19	-	Ensembl_v71	Yes	Alu	antisense	-	-	-	-	-	1358	53.57	6.65005
ENSG00000087095	NLK	17	-	Ensembl_v71	Yes	-	-	-	-	-	Alu	-	4047	37.3	-
ENSG00000087111	PIGS	17	-	Ensembl_v71	Yes	-	-	OtherSINE	-	-	Alu	-	2877	47.27	-
ENSG00000087116	ADAMTS2	5	-	Ensembl_v71	Yes	-	-	-	-	-	Alu	-	6772	53.87	-
ENSG00000087128	TMPRSS11E	4	-	Ensembl_v71	Yes	-	-	-	-	-	Alu	-	2136	36.69	-
ENSG00000087152	ATXN7L3	17	1	Ensembl_v71	Yes	-	-	-	-	-	Alu	-	3811	59.15	-
ENSG00000087157	PGS1	17	-	Ensembl_v71	Yes	-	-	-	-	-	Alu	-	2206	52.04	7.39891
ENSG00000087191	PSMC5	17	1	Ensembl_v71	Yes	-	-	-	-	-	-	-	1579	50.94	9.65826
ENSG00000087206	UIMC1	5	-	Ensembl_v71	Yes	-	-	-	-	-	Alu	-	2825	42.38	8.79272
ENSG00000087237	CETP	16	-	Ensembl_v71	Yes	-	-	-	-	-	Alu	-	1791	50.8	5.20389
ENSG00000087245	MMP2	16	-	Ensembl_v71	Yes	-	-	-	-	-	Alu	-	3741	45.67	-
ENSG00000087250	MT3	16	-	Ensembl_v71	Yes	-	-	-	-	-	-	-	599	61.39	7.32892
ENSG00000087253	LPCAT2	16	1	Ensembl_v71	Yes	Alu	antisense	-	-	-	Alu	-	5391	35.52	-
ENSG00000087258	GNAO1	16	-	Ensembl_v71	Yes	-	-	-	-	-	Alu	-	6229	49.47	5.79339
ENSG00000087263	OGFOD1	16	-	Ensembl_v71	Yes	Alu	mix	-	LINE	-	Alu	-	4647	40.39	8.65018
ENSG00000087266	SH3BP2	4	-	Ensembl_v71	Yes	Alu	mix	OtherSINE	LINE	-	Alu	-	9211	59.23	6.34062
ENSG00000087269	NOP14	4	-	Ensembl_v71	Yes	Alu	mix	-	-	-	Alu	-	3538	49.99	8.38341
ENSG00000087274	ADD1	4	-	Ensembl_v71	Yes	-	-	-	-	-	Alu	-	4743	44.84	8.46451
ENSG00000087299	L2HGDH	14	-	Ensembl_v71	Yes	Alu	mix	-	-	-	Alu	-	3446	40.78	4.83361
ENSG00000087301	TXNDC16	14	-	Ensembl_v71	Yes	-	-	-	-	-	Alu	-	4651	36.83	-
ENSG00000087302	C14orf166	14	2	Ensembl_v71	Yes	-	-	-	-	-	Alu	-	1080	35.82	-
ENSG00000087303	NID2	14	-	Ensembl_v71	Yes	-	-	-	-	-	Alu	-	5063	43.16	6.8477
ENSG00000087338	GMCL1	2	1	Ensembl_v71	Yes	Alu	sense	-	-	-	Alu	-	4191	37.77	7.79274
ENSG00000087365	SF3B2	11	-	Ensembl_v71	Yes	-	-	-	-	-	Alu	-	3254	48.41	9.44625
ENSG00000087448	KLHL42	12	-	Ensembl_v71	Yes	Alu	sense	-	LINE	-	Alu	-	6703	43.03	-
ENSG00000087460	GNAS	20	-	Ensembl_v71	Yes	-	-	-	-	-	Alu	-	4029	47.09	9.25834
ENSG00000087470	DNM1L	12	-	Ensembl_v71	Yes	Alu	sense	-	-	-	Alu	-	4654	38.22	8.05549
ENSG00000087494	PTHLH	12	-	Ensembl_v71	Yes	-	-	-	-	-	-	-	1891	40.26	5.08173
ENSG00000087495	PHACTR3	20	-	Ensembl_v71	Yes	-	-	-	-	-	Alu	-	2752	47.63	-
ENSG00000087502	ERGIC2	12	-	Ensembl_v71	Yes	Alu	antisense	-	-	-	Alu	-	5014	34.04	8.08711
ENSG00000087510	TFAP2C	20	-	Ensembl_v71	Yes	-	-	-	-	-	Alu	-	2895	48.97	6.68869
ENSG00000087586	AURKA	20	2	Ensembl_v71	Yes	-	-	-	-	-	Alu	-	2554	42.93	8.04549
ENSG00000087589	CASS4	20	-	Ensembl_v71	Yes	Alu	antisense	-	-	-	Alu	-	3179	45.37	4.54635
ENSG00000087842	PIR	X	-	Ensembl_v71	Yes	-	-	-	-	-	Alu	-	1576	38.99	6.33434
ENSG00000087884	AAMDC	11	-	Ensembl_v71	Yes	-	-	-	-	-	Alu	-	693	41.83	7.08445
ENSG00000087903	RFX2	19	-	Ensembl_v71	Yes	-	-	-	-	-	Alu	-	4114	47.54	6.08718
ENSG00000087916	SLC6A14	X	-	Ensembl_v71	Yes	Alu	antisense	OtherSINE	-	-	Alu	-	4521	33.28	4.60421
ENSG00000087995	METTL2A	17	-	Ensembl_v71	Yes	Alu	sense	-	-	-	Alu	-	2537	45.27	-
ENSG00000088002	SULT2B1	19	-	Ensembl_v71	Yes	-	-	-	-	-	Alu	-	1447	51.75	5.17837
ENSG00000088035	ALG6	1	-	Ensembl_v71	Yes	-	-	-	-	-	Alu	-	3371	37.93	-
ENSG00000088038	CNOT3	19	-	Ensembl_v71	Yes	-	-	-	-	-	Alu	-	4138	57.87	5.88571
ENSG00000088053	GP6	19	-	Ensembl_v71	Yes	Alu	sense	-	LINE	-	Alu	-	2268	48.31	4.82564
ENSG00000088179	PTPN4	2	1	Ensembl_v71	Yes	-	-	-	-	-	Alu	-	11381	37.04	7.30455
ENSG00000088205	DDX18	2	7	Ensembl_v71	Yes	-	-	-	-	-	Alu	-	3796	39.26	-
ENSG00000088247	KHSRP	19	1	Ensembl_v71	Yes	-	-	OtherSINE	-	-	Alu	-	3262	59.03	7.63221
ENSG00000088256	GNA11	19	1	Ensembl_v71	Yes	-	-	-	-	-	Alu	-	4147	61.66	7.26309
ENSG00000088280	ASAP3	1	-	Ensembl_v71	Yes	-	-	-	LINE	-	Alu	-	4199	49.67	6.85378
ENSG00000088298	EDEM2	20	-	Ensembl_v71	Yes	-	-	-	LINE	-	Alu	-	2408	46.07	7.24738
ENSG00000088305	DNMT3B	20	-	Ensembl_v71	Yes	-	-	-	-	-	Alu	-	4353	49.4	6.7527
ENSG00000088320	REM1	20	-	Ensembl_v71	Yes	-	-	-	-	-	-	-	1689	50.66	6.38621
ENSG00000088325	TPX2	20	-	Ensembl_v71	Yes	-	-	-	-	-	Alu	-	3685	41.52	8.33039
ENSG00000088356	PDRG1	20	1	Ensembl_v71	Yes	-	-	-	LINE	-	Alu	-	1385	50.01	-
ENSG00000088367	EPB41L1	20	-	Ensembl_v71	Yes	-	-	OtherSINE	LINE	-	Alu	-	6327	49.98	7.05977
ENSG00000088386	SLC15A1	13	-	Ensembl_v71	Yes	Alu	antisense	-	-	-	Alu	-	3106	44.51	4.80924
ENSG00000088387	DOCK9	13	-	Ensembl_v71	Yes	-	-	-	-	-	Alu	-	7661	41.78	5.6468
ENSG00000088448	ANKRD10	13	-	Ensembl_v71	Yes	-	-	-	-	-	Alu	-	2495	40	8.3965
ENSG00000088451	TGDS	13	-	Ensembl_v71	Yes	-	-	-	-	-	Alu	-	1952	36.99	-
ENSG00000088538	DOCK3	3	-	Ensembl_v71	Yes	-	-	-	-	-	Alu	-	8777	40.15	-
ENSG00000088543	C3orf18	3	-	Ensembl_v71	Yes	-	-	-	-	-	Alu	-	2712	55.98	7.05087
ENSG00000088682	COQ9	16	-	Ensembl_v71	Yes	-	-	-	-	-	Alu	-	1699	45.83	8.25791
ENSG00000088726	TMEM40	3	-	Ensembl_v71	Yes	Alu	sense	-	LINE	-	Alu	-	2308	48.61	5.44001
ENSG00000088727	KIF9	3	-	Ensembl_v71	Yes	-	-	-	-	-	Alu	-	3603	48.45	-
ENSG00000088756	ARHGAP28	18	-	Ensembl_v71	Yes	-	-	-	-	-	Alu	Alu	5542	39.1	6.7313
ENSG00000088766	CRLS1	20	-	Ensembl_v71	Yes	Alu	antisense	OtherSINE	-	LTR	Alu	-	3958	39.37	-
ENSG00000088782	DEFB127	20	-	Ensembl_v71	Yes	-	-	-	-	-	-	-	536	39.85	-
ENSG00000088808	PPP1R13B	14	-	Ensembl_v71	Yes	-	-	-	-	-	Alu	-	4976	44.51	8.49622
ENSG00000088812	ATRN	20	-	Ensembl_v71	Yes	-	-	OtherSINE	-	-	Alu	-	8658	40.34	7.67654
ENSG00000088826	SMOX	20	-	Ensembl_v71	Yes	-	-	-	-	-	Alu	-	2249	49.87	6.21266
ENSG00000088827	SIGLEC1	20	-	Ensembl_v71	Yes	-	-	-	-	LTR	Alu	-	6736	56.25	5.36964
ENSG00000088832	FKBP1A	20	4	Ensembl_v71	Yes	-	-	-	-	-	Alu	-	1643	45.46	8.32266
ENSG00000088833	NSFL1C	20	1	Ensembl_v71	Yes	-	-	-	-	-	Alu	-	3574	45.86	8.34963
ENSG00000088836	SLC4A11	20	-	Ensembl_v71	Yes	-	-	-	-	-	Alu	-	3268	61.3	-
ENSG00000088854	C20orf194	20	-	Ensembl_v71	Yes	-	-	-	-	-	Alu	-	6919	43.79	-
ENSG00000088876	ZNF343	20	-	Ensembl_v71	Yes	-	-	-	-	LTR	Alu	-	3644	43.04	4.80323
ENSG00000088881	EBF4	20	-	Ensembl_v71	Yes	-	-	-	-	-	Alu	-	2931	49.22	-
ENSG00000088882	CPXM1	20	-	Ensembl_v71	Yes	-	-	-	-	-	-	-	2409	59.72	-
ENSG00000088888	MAVS	20	-	Ensembl_v71	Yes	Alu	sense	OtherSINE	LINE	LTR	Alu	-	11771	53.77	-
ENSG00000088899	LZTS3	20	-	Ensembl_v71	Yes	-	-	-	-	-	Alu	-	5257	59.3	5.3458
ENSG00000088926	F11	4	-	Ensembl_v71	Yes	-	-	-	-	-	Alu	-	3278	39.99	6.12172
ENSG00000088930	XRN2	20	-	Ensembl_v71	Yes	-	-	-	-	-	Alu	-	3449	37.22	-
ENSG00000088986	DYNLL1	12	7	Ensembl_v71	Yes	-	-	-	-	-	Alu	-	1376	47.04	11.0116
ENSG00000088992	TESC	12	-	Ensembl_v71	Yes	-	-	-	-	-	Alu	-	1041	51.4	7.44235
ENSG00000089006	SNX5	20	1	Ensembl_v71	Yes	-	-	-	-	-	Alu	-	2353	42.13	-
ENSG00000089009	RPL6	12	30	Ensembl_v71	Yes	-	-	-	-	-	Alu	-	1148	45.67	11.9468
ENSG00000089012	SIRPG	20	-	Ensembl_v71	Yes	-	-	-	-	-	Alu	-	1732	43.73	5.21636
ENSG00000089022	MAPKAPK5	12	1	Ensembl_v71	Yes	-	-	-	-	-	Alu	-	2527	43.96	6.65162
ENSG00000089041	P2RX7	12	-	Ensembl_v71	Yes	Alu	sense	OtherSINE	-	LTR	Alu	-	2983	46.44	5.00088
ENSG00000089048	ESF1	20	1	Ensembl_v71	Yes	-	-	-	-	-	Alu	-	3216	37.98	7.49499
ENSG00000089050	RBBP9	20	-	Ensembl_v71	Yes	Alu	mix	OtherSINE	-	-	Alu	-	3861	41.68	4.9324
ENSG00000089053	ANAPC5	12	-	Ensembl_v71	Yes	-	-	-	-	-	Alu	-	2625	44.55	8.10419
ENSG00000089057	SLC23A2	20	-	Ensembl_v71	Yes	-	-	-	-	-	Alu	-	6971	44.93	6.49085
ENSG00000089060	SLC24A6	12	-	Ensembl_v71	Yes	-	-	-	-	-	Alu	Alu	3289	49.93	6.55343
ENSG00000089063	TMEM230	20	3	Ensembl_v71	Yes	-	-	-	-	-	Alu	-	1792	43.08	8.09426
ENSG00000089091	DZANK1	20	-	Ensembl_v71	Yes	Alu	sense	-	LINE	-	Alu	-	3607	41.71	6.88984
ENSG00000089094	KDM2B	12	-	Ensembl_v71	Yes	-	-	-	-	-	Alu	-	5318	50.77	-
ENSG00000089101	C20orf26	20	-	Ensembl_v71	Yes	-	-	-	-	LTR	Alu	-	4120	41.33	-
ENSG00000089116	LHX5	12	-	Ensembl_v71	Yes	-	-	-	-	-	-	-	2940	60.89	5.51416
ENSG00000089123	TASP1	20	-	Ensembl_v71	Yes	-	-	-	-	-	Alu	-	2368	38.76	-
ENSG00000089127	OAS1	12	-	Ensembl_v71	Yes	-	-	OtherSINE	-	-	Alu	-	1990	43.26	5.5316
ENSG00000089154	GCN1L1	12	-	Ensembl_v71	Yes	-	-	-	-	-	Alu	-	8699	49.67	7.75031
ENSG00000089157	RPLP0	12	10	Ensembl_v71	Yes	-	-	-	-	-	Alu	-	1344	48.92	-
ENSG00000089159	PXN	12	-	Ensembl_v71	Yes	-	-	-	-	-	Alu	-	4132	53	5.93671
ENSG00000089163	SIRT4	12	-	Ensembl_v71	Yes	-	-	-	-	-	Alu	-	1217	48.77	5.49937
ENSG00000089169	RPH3A	12	-	Ensembl_v71	Yes	-	-	-	-	-	Alu	-	4679	43.79	5.67261
ENSG00000089177	KIF16B	20	-	Ensembl_v71	Yes	-	-	-	-	-	Alu	-	5268	40.7	6.61224
ENSG00000089195	TRMT6	20	-	Ensembl_v71	Yes	-	-	-	-	-	Alu	-	2353	42.51	-
ENSG00000089199	CHGB	20	-	Ensembl_v71	Yes	-	-	-	-	-	Alu	-	2666	42.87	7.26973
ENSG00000089220	PEBP1	12	4	Ensembl_v71	Yes	-	-	-	-	-	Alu	-	1697	49.19	10.2932
ENSG00000089225	TBX5	12	-	Ensembl_v71	Yes	-	-	-	-	-	Alu	-	3921	45.85	5.33551
ENSG00000089234	BRAP	12	-	Ensembl_v71	Yes	-	-	-	-	-	Alu	-	4043	44.41	7.56173
ENSG00000089248	ERP29	12	1	Ensembl_v71	Yes	-	-	-	-	-	Alu	-	1735	47.22	10.1414
ENSG00000089250	NOS1	12	-	Ensembl_v71	Yes	Alu	mix	OtherSINE	LINE	-	Alu	-	12158	47.35	5.6856
ENSG00000089280	FUS	16	-	Ensembl_v71	Yes	Alu	antisense	-	LINE	-	Alu	-	5119	47.05	7.52493
ENSG00000089289	IGBP1	X	6	Ensembl_v71	Yes	-	-	-	-	-	Alu	-	1862	42.89	8.41329
ENSG00000089327	FXYD5	19	-	Ensembl_v71	Yes	-	-	OtherSINE	-	-	Alu	-	1580	49.87	7.25541
ENSG00000089335	ZNF302	19	-	Ensembl_v71	Yes	-	-	-	-	-	Alu	-	2955	39.83	7.55312
ENSG00000089351	GRAMD1A	19	-	Ensembl_v71	Yes	-	-	-	-	-	Alu	-	2825	55.68	-
ENSG00000089356	FXYD3	19	-	Ensembl_v71	Yes	-	-	-	LINE	-	Alu	-	1588	53.87	5.94782
ENSG00000089472	HEPH	X	-	Ensembl_v71	Yes	-	-	OtherSINE	-	-	Alu	-	6013	38.5	6.017
ENSG00000089486	CDIP1	16	-	Ensembl_v71	Yes	-	-	-	-	-	Alu	-	3009	51.97	7.05527
ENSG00000089505	CMTM1	16	-	Ensembl_v71	Yes	-	-	-	-	-	Alu	-	1081	43.3	-
ENSG00000089558	KCNH4	17	-	Ensembl_v71	Yes	-	-	-	-	-	Alu	-	3923	55.01	5.55094
ENSG00000089597	GANAB	11	-	Ensembl_v71	Yes	-	-	-	-	-	Alu	-	4026	49.94	9.18627
ENSG00000089639	GMIP	19	-	Ensembl_v71	Yes	-	-	-	-	-	Alu	-	3538	56.14	5.93615
ENSG00000089682	RBM41	X	-	Ensembl_v71	Yes	Alu	sense	OtherSINE	LINE	-	Alu	-	5141	36.02	6.01716
ENSG00000089685	BIRC5	17	-	Ensembl_v71	Yes	-	-	-	-	-	Alu	-	2724	49.27	8.16587
ENSG00000089692	LAG3	12	-	Ensembl_v71	Yes	-	-	-	-	-	Alu	-	1995	57.37	5.218
ENSG00000089693	MLF2	12	1	Ensembl_v71	Yes	-	-	-	-	-	Alu	-	1958	52.29	8.12636
ENSG00000089723	OTUB2	14	-	Ensembl_v71	Yes	-	-	OtherSINE	LINE	-	Alu	-	3922	52.77	6.29338
ENSG00000089737	DDX24	14	1	Ensembl_v71	Yes	-	-	-	-	-	Alu	-	2981	42.84	9.70891
ENSG00000089775	ZBTB25	14	-	Ensembl_v71	Yes	-	-	OtherSINE	-	-	Alu	-	2094	42.25	5.81332
ENSG00000089818	NECAP1	12	1	Ensembl_v71	Yes	-	-	-	-	-	Alu	-	2600	42.07	7.96255
ENSG00000089820	ARHGAP4	X	-	Ensembl_v71	Yes	-	-	-	-	-	Alu	-	3405	58.14	6.1559
ENSG00000089847	ANKRD24	19	-	Ensembl_v71	Yes	-	-	-	-	-	Alu	-	4041	53.6	-
ENSG00000089876	DHX32	10	-	Ensembl_v71	Yes	-	-	-	-	-	Alu	-	3070	41.45	9.15482
ENSG00000089902	RCOR1	14	-	Ensembl_v71	Yes	-	-	-	-	-	Alu	-	5774	43.48	8.20922
ENSG00000089916	GPATCH2L	14	-	Ensembl_v71	Yes	Alu	mix	OtherSINE	LINE	LTR	Alu	-	14007	39.76	6.90795
ENSG00000090006	LTBP4	19	-	Ensembl_v71	Yes	-	-	-	-	-	Alu	-	5163	56.47	6.33984
ENSG00000090013	BLVRB	19	-	Ensembl_v71	Yes	-	-	-	-	-	Alu	-	874	49.8	7.74436
ENSG00000090020	SLC9A1	1	-	Ensembl_v71	Yes	-	-	-	-	-	Alu	-	4757	51.71	7.38595
ENSG00000090054	SPTLC1	9	-	Ensembl_v71	Yes	Alu	sense	-	-	-	Alu	-	1894	41.6	8.35645
ENSG00000090060	PAPOLA	14	-	Ensembl_v71	Yes	Alu	antisense	-	-	-	Alu	-	4519	36.57	7.9635
ENSG00000090061	CCNK	14	-	Ensembl_v71	Yes	-	-	-	-	-	Alu	-	3524	50.14	-
ENSG00000090097	PCBP4	3	-	Ensembl_v71	Yes	-	-	-	-	-	-	-	2188	60.69	7.20678
ENSG00000090104	RGS1	1	-	Ensembl_v71	Yes	-	-	-	-	-	-	-	1405	33.89	4.83007
ENSG00000090238	YPEL3	16	-	Ensembl_v71	Yes	-	-	OtherSINE	-	-	-	-	1941	58.41	-
ENSG00000090263	MRPS33	7	2	Ensembl_v71	Yes	-	-	-	-	-	Alu	-	853	42.26	8.83268
ENSG00000090266	NDUFB2	7	1	Ensembl_v71	Yes	Alu	antisense	-	-	-	Alu	-	1666	43.57	9.35944
ENSG00000090273	NUDC	1	2	Ensembl_v71	Yes	Alu	sense	OtherSINE	-	-	Alu	-	1813	48.43	-
ENSG00000090316	MAEA	4	-	Ensembl_v71	Yes	-	-	-	-	-	Alu	-	2222	55.03	8.87696
ENSG00000090339	ICAM1	19	-	Ensembl_v71	Yes	Alu	antisense	OtherSINE	LINE	-	Alu	-	3252	52.08	6.06787
ENSG00000090372	STRN4	19	1	Ensembl_v71	Yes	-	-	-	-	-	Alu	-	3628	57.35	7.14472
ENSG00000090376	IRAK3	12	-	Ensembl_v71	Yes	Alu	antisense	OtherSINE	LINE	LTR	Alu	-	8663	40.1	5.31711
ENSG00000090382	LYZ	12	-	Ensembl_v71	Yes	Alu	antisense	-	-	-	Alu	-	1530	36.61	7.82995
ENSG00000090402	SI	3	-	Ensembl_v71	Yes	-	-	-	-	-	Alu	-	6023	31.26	4.43582
ENSG00000090432	MUL1	1	-	Ensembl_v71	Yes	-	-	-	-	-	Alu	-	2474	47.53	8.23606
ENSG00000090447	TFAP4	16	-	Ensembl_v71	Yes	-	-	-	-	-	Alu	-	2215	56.39	-
ENSG00000090470	PDCD7	15	-	Ensembl_v71	Yes	Alu	sense	-	-	-	Alu	-	2851	45.72	-
ENSG00000090487	SPG21	15	-	Ensembl_v71	Yes	-	-	-	-	-	Alu	Alu	2059	44.05	8.44901
ENSG00000090512	FETUB	3	-	Ensembl_v71	Yes	-	-	-	-	-	Alu	-	1640	41.34	5.07677
ENSG00000090520	DNAJB11	3	-	Ensembl_v71	Yes	-	-	-	-	-	Alu	-	2398	40.86	-
ENSG00000090530	LEPREL1	3	-	Ensembl_v71	Yes	Alu	antisense	-	-	-	Alu	-	3509	38.18	-
ENSG00000090534	THPO	3	-	Ensembl_v71	Yes	-	-	-	-	-	Alu	-	1855	50.58	4.79152
ENSG00000090539	CHRD	3	-	Ensembl_v71	Yes	-	-	-	-	-	Alu	-	3547	59.37	5.63582
ENSG00000090554	FLT3LG	19	-	Ensembl_v71	Yes	-	-	OtherSINE	LINE	-	Alu	-	1301	53.99	5.02769
ENSG00000090565	RAB11FIP3	16	-	Ensembl_v71	Yes	-	-	-	-	-	Alu	-	4831	52.85	6.61564
ENSG00000090581	GNPTG	16	-	Ensembl_v71	Yes	-	-	-	-	-	Alu	-	1255	56.39	-
ENSG00000090612	ZNF268	12	-	Ensembl_v71	Yes	-	-	-	-	LTR	Alu	-	5862	40.51	-
ENSG00000090615	GOLGA3	12	-	Ensembl_v71	Yes	Alu	mix	-	-	-	Alu	-	9252	53.56	8.92114
ENSG00000090621	PABPC4	1	1	Ensembl_v71	Yes	-	-	-	-	-	Alu	-	3182	47.27	-
ENSG00000090659	CD209	19	-	Ensembl_v71	Yes	Alu	antisense	-	-	LTR	-	-	4280	53.1	5.76095
ENSG00000090661	CERS4	19	-	Ensembl_v71	Yes	-	-	-	-	-	Alu	-	1826	52.88	6.17826
ENSG00000090674	MCOLN1	19	-	Ensembl_v71	Yes	-	-	-	-	-	Alu	-	2118	57.01	7.26076
ENSG00000090686	USP48	1	-	Ensembl_v71	Yes	-	-	-	-	-	Alu	-	4595	41.84	7.73364
ENSG00000090776	EFNB1	X	-	Ensembl_v71	Yes	-	-	-	-	-	-	-	3344	56.43	6.51449
ENSG00000090857	PDPR	16	-	Ensembl_v71	Yes	Alu	sense	-	-	-	Alu	Alu	7999	47.38	-
ENSG00000090861	AARS	16	-	Ensembl_v71	Yes	-	-	-	-	-	Alu	-	3477	49.47	8.8262
ENSG00000090863	GLG1	16	-	Ensembl_v71	Yes	Alu	antisense	-	LINE	-	Alu	-	9339	42.17	8.37873
ENSG00000090889	KIF4A	X	-	Ensembl_v71	Yes	-	-	-	-	-	Alu	-	4504	40.49	7.67182
ENSG00000090905	TNRC6A	16	-	Ensembl_v71	Yes	-	-	-	-	-	Alu	-	8438	40.57	-
ENSG00000090920	FCGBP	19	-	Ensembl_v71	Yes	-	-	-	-	-	Alu	-	16407	51.95	7.32563
ENSG00000090924	PLEKHG2	19	-	Ensembl_v71	Yes	Alu	mix	OtherSINE	LINE	-	Alu	-	7642	56.77	-
ENSG00000090932	DLL3	19	-	Ensembl_v71	Yes	-	-	-	-	-	Alu	-	2389	56.84	5.76463
ENSG00000090971	NAT14	19	-	Ensembl_v71	Yes	-	-	-	-	-	-	-	1536	66.08	-
ENSG00000090975	PITPNM2	12	-	Ensembl_v71	Yes	-	-	-	-	-	Alu	-	6785	51.35	-
ENSG00000090989	EXOC1	4	-	Ensembl_v71	Yes	-	-	-	LINE	-	Alu	-	3582	34.99	8.76718
ENSG00000091009	RBM27	5	-	Ensembl_v71	Yes	-	-	-	-	-	Alu	-	6555	39.81	-
ENSG00000091010	POU4F3	5	-	Ensembl_v71	Yes	-	-	-	-	-	-	-	1182	59.85	4.58213
ENSG00000091039	OSBPL8	12	-	Ensembl_v71	Yes	-	-	-	-	-	Alu	-	7259	36.48	8.80373
ENSG00000091073	DTX2	7	-	Ensembl_v71	Yes	-	-	-	-	-	Alu	-	2835	54.28	-
ENSG00000091106	NLRC4	2	-	Ensembl_v71	Yes	-	-	-	-	-	Alu	-	3581	42.88	-
ENSG00000091127	PUS7	7	-	Ensembl_v71	Yes	Alu	antisense	-	-	-	Alu	-	3480	43	8.74592
ENSG00000091128	LAMB4	7	-	Ensembl_v71	Yes	-	-	-	-	-	Alu	-	5858	40.71	4.85685
ENSG00000091129	NRCAM	7	-	Ensembl_v71	Yes	-	-	-	-	-	Alu	-	6659	39	6.70165
ENSG00000091136	LAMB1	7	-	Ensembl_v71	Yes	-	-	-	-	-	Alu	-	5866	42.42	7.64805
ENSG00000091137	SLC26A4	7	-	Ensembl_v71	Yes	Alu	sense	-	-	-	Alu	-	4930	39.9	4.48709
ENSG00000091138	SLC26A3	7	-	Ensembl_v71	Yes	-	-	-	-	-	Alu	-	2894	39.28	4.61822
ENSG00000091140	DLD	7	-	Ensembl_v71	Yes	-	-	-	LINE	-	Alu	-	3755	36.67	9.35942
ENSG00000091157	WDR7	18	-	Ensembl_v71	Yes	-	-	-	-	-	Alu	-	9074	36.25	6.86503
ENSG00000091164	TXNL1	18	-	Ensembl_v71	Yes	Alu	mix	OtherSINE	LINE	-	Alu	-	6894	38.58	10.4988
ENSG00000091181	IL5RA	3	-	Ensembl_v71	Yes	Alu	antisense	OtherSINE	LINE	-	Alu	-	5821	41.79	-
ENSG00000091262	ABCC6	16	1	Ensembl_v71	Yes	Alu	antisense	-	LINE	-	Alu	-	5747	49.86	5.82118
ENSG00000091317	CMTM6	3	-	Ensembl_v71	Yes	-	-	-	-	-	Alu	-	3863	38.68	9.79955
ENSG00000091409	ITGA6	2	-	Ensembl_v71	Yes	-	-	-	-	-	Alu	-	5927	41.78	8.23148
ENSG00000091428	RAPGEF4	2	-	Ensembl_v71	Yes	-	-	-	-	-	Alu	-	4361	40.56	6.0627
ENSG00000091436	ZAK	2	-	Ensembl_v71	Yes	Alu	sense	OtherSINE	LINE	-	Alu	-	7179	38.91	6.62936
ENSG00000091482	SMPX	X	-	Ensembl_v71	Yes	-	-	-	-	-	Alu	-	951	40.15	5.29121
ENSG00000091483	FH	1	-	Ensembl_v71	Yes	-	-	-	-	-	Alu	-	1877	36.87	7.6641
ENSG00000091490	SEL1L3	4	-	Ensembl_v71	Yes	-	-	OtherSINE	-	-	Alu	-	4564	43.64	-
ENSG00000091513	TF	3	1	Ensembl_v71	Yes	-	-	-	-	-	Alu	-	2968	45.21	6.06476
ENSG00000091527	CDV3	3	1	Ensembl_v71	Yes	-	-	-	-	-	Alu	-	4213	42.4	8.28563
ENSG00000091536	MYO15A	17	-	Ensembl_v71	Yes	-	-	OtherSINE	LINE	-	Alu	Alu	11876	55.19	5.89058
ENSG00000091542	ALKBH5	17	-	Ensembl_v71	Yes	-	-	-	-	-	Alu	-	3449	50.24	-
ENSG00000091583	APOH	17	-	Ensembl_v71	Yes	-	-	-	-	-	Alu	-	1216	42.88	5.44268
ENSG00000091592	NLRP1	17	-	Ensembl_v71	Yes	-	-	-	LINE	LTR	Alu	-	5623	46.74	-
ENSG00000091622	PITPNM3	17	-	Ensembl_v71	Yes	-	-	OtherSINE	-	-	Alu	-	7161	51.99	-
ENSG00000091640	SPAG7	17	-	Ensembl_v71	Yes	-	-	-	-	-	Alu	-	1668	51.65	8.75259
ENSG00000091651	ORC6	16	-	Ensembl_v71	Yes	Alu	sense	-	-	-	Alu	-	1699	44.16	7.47441
ENSG00000091656	ZFHX4	8	-	Ensembl_v71	Yes	-	-	-	-	-	Alu	-	14019	36.38	5.86174
ENSG00000091664	SLC17A6	11	-	Ensembl_v71	Yes	-	-	-	-	-	Alu	-	3949	36.54	5.26614
ENSG00000091704	CPA1	7	-	Ensembl_v71	Yes	-	-	-	-	-	Alu	-	1487	56.16	4.69348
ENSG00000091732	ZC3HC1	7	-	Ensembl_v71	Yes	-	-	-	-	-	Alu	-	2003	44.46	-
ENSG00000091831	ESR1	6	-	Ensembl_v71	Yes	-	-	OtherSINE	LINE	-	Alu	-	6466	39.66	5.53897
ENSG00000091844	RGS17	6	1	Ensembl_v71	Yes	-	-	-	-	-	Alu	-	1636	37.43	6.142
ENSG00000091879	ANGPT2	8	-	Ensembl_v71	Yes	Alu	mix	-	-	-	Alu	-	5416	40.71	5.17438
ENSG00000091947	TMEM101	17	-	Ensembl_v71	Yes	-	-	-	-	-	Alu	-	1830	49.94	-
ENSG00000091972	CD200	3	-	Ensembl_v71	Yes	-	-	OtherSINE	-	-	Alu	-	2301	38.61	6.88246
ENSG00000091986	CCDC80	3	-	Ensembl_v71	Yes	-	-	-	-	-	Alu	-	4664	40.42	-
ENSG00000092009	CMA1	14	-	Ensembl_v71	Yes	-	-	-	-	-	-	-	937	51.56	4.82092
ENSG00000092010	PSME1	14	-	Ensembl_v71	Yes	-	-	-	-	-	-	-	1198	57.4	9.78141
ENSG00000092020	PPP2R3C	14	-	Ensembl_v71	Yes	-	-	-	-	-	Alu	-	1843	42.2	8.64741
ENSG00000092036	HAUS4	14	1	Ensembl_v71	Yes	-	-	-	-	-	Alu	-	1657	45.59	8.49128
ENSG00000092051	JPH4	14	-	Ensembl_v71	Yes	-	-	-	-	-	Alu	-	4404	56.69	-
ENSG00000092054	MYH7	14	-	Ensembl_v71	Yes	-	-	-	-	-	Alu	-	6087	53.09	-
ENSG00000092067	CEBPE	14	-	Ensembl_v71	Yes	-	-	-	-	-	Alu	-	1554	61	5.99163
ENSG00000092068	SLC7A8	14	-	Ensembl_v71	Yes	-	-	-	-	-	Alu	-	4257	47.13	7.07639
ENSG00000092094	OSGEP	14	-	Ensembl_v71	Yes	Alu	mix	OtherSINE	-	-	Alu	Alu	3258	45.15	7.20252
ENSG00000092096	SLC22A17	14	-	Ensembl_v71	Yes	-	-	-	-	-	Alu	-	2409	57.86	6.54789
ENSG00000092098	RNF31	14	-	Ensembl_v71	Yes	-	-	-	-	-	Alu	-	3627	52.92	-
ENSG00000092108	SCFD1	14	-	Ensembl_v71	Yes	-	-	-	-	-	Alu	-	2359	36.17	8.38739
ENSG00000092140	G2E3	14	-	Ensembl_v71	Yes	Alu	sense	-	LINE	-	Alu	-	5804	35.48	-
ENSG00000092148	HECTD1	14	-	Ensembl_v71	Yes	-	-	-	-	-	Alu	-	9134	39.35	-
ENSG00000092199	HNRNPC	14	11	Ensembl_v71	Yes	-	-	-	-	-	Alu	Alu	4501	39.78	10.4254
ENSG00000092200	RPGRIP1	14	-	Ensembl_v71	Yes	-	-	-	-	-	Alu	-	3950	44.4	7.02842
ENSG00000092201	SUPT16H	14	1	Ensembl_v71	Yes	-	-	-	-	-	Alu	-	4684	40.41	9.70483
ENSG00000092203	TOX4	14	1	Ensembl_v71	Yes	Alu	antisense	OtherSINE	-	-	Alu	-	4697	43.84	7.48595
ENSG00000092208	GEMIN2	14	-	Ensembl_v71	Yes	-	-	-	-	-	Alu	-	1420	39.65	-
ENSG00000092295	TGM1	14	-	Ensembl_v71	Yes	-	-	-	-	-	-	-	2777	54.94	5.556
ENSG00000092330	TINF2	14	-	Ensembl_v71	Yes	-	-	-	-	-	Alu	-	2196	53.3	7.0172
ENSG00000092345	DAZL	3	-	Ensembl_v71	Yes	-	-	-	-	-	Alu	-	3108	39.13	8.37748
ENSG00000092377	TBL1Y	Y	-	Ensembl_v71	Yes	-	-	-	-	-	Alu	-	2407	43.32	4.75145
ENSG00000092421	SEMA6A	5	-	Ensembl_v71	Yes	-	-	-	-	-	Alu	-	6878	40.58	5.65997
ENSG00000092439	TRPM7	15	-	Ensembl_v71	Yes	Alu	antisense	-	-	-	Alu	-	7263	38.89	-
ENSG00000092445	TYRO3	15	1	Ensembl_v71	Yes	-	-	-	-	-	Alu	-	4001	54.42	-
ENSG00000092470	WDR76	15	-	Ensembl_v71	Yes	Alu	antisense	-	-	-	Alu	-	3978	41.87	6.21591
ENSG00000092529	CAPN3	15	-	Ensembl_v71	Yes	-	-	-	-	-	Alu	-	3316	46.11	-
ENSG00000092531	SNAP23	15	1	Ensembl_v71	Yes	Alu	antisense	-	-	-	Alu	-	2687	42.26	7.035
ENSG00000092607	TBX15	1	-	Ensembl_v71	Yes	-	-	-	-	-	Alu	-	3513	41.12	-
ENSG00000092621	PHGDH	1	-	Ensembl_v71	Yes	-	-	-	-	-	Alu	-	3180	44.18	8.33893
ENSG00000092758	COL9A3	20	-	Ensembl_v71	Yes	-	-	-	-	-	Alu	-	2485	61.84	7.56908
ENSG00000092820	EZR	6	-	Ensembl_v71	Yes	-	-	-	-	-	Alu	-	3172	46.17	-
ENSG00000092841	MYL6	12	5	Ensembl_v71	Yes	-	-	-	-	-	-	-	1438	51.56	-
ENSG00000092847	EIF2C1	1	-	Ensembl_v71	Yes	Alu	antisense	OtherSINE	LINE	LTR	Alu	-	12790	44.91	8.25257
ENSG00000092850	TEKT2	1	-	Ensembl_v71	Yes	-	-	-	-	-	Alu	-	1536	58.32	5.96741
ENSG00000092853	CLSPN	1	-	Ensembl_v71	Yes	Alu	sense	-	-	-	Alu	-	4769	42.79	5.71324
ENSG00000092871	RFFL	17	-	Ensembl_v71	Yes	Alu	mix	OtherSINE	-	-	Alu	-	7293	43.34	-
ENSG00000092929	UNC13D	17	-	Ensembl_v71	Yes	-	-	-	-	-	Alu	-	4406	59.67	-
ENSG00000092931	MFSD11	17	-	Ensembl_v71	Yes	Alu	sense	-	-	-	Alu	-	3612	44.16	7.83037
ENSG00000092964	DPYSL2	8	-	Ensembl_v71	Yes	-	-	OtherSINE	-	-	Alu	-	4655	44.92	10.1662
ENSG00000092969	TGFB2	1	-	Ensembl_v71	Yes	-	-	-	-	-	Alu	-	5966	41.85	5.65305
ENSG00000092978	GPATCH2	1	-	Ensembl_v71	Yes	Alu	antisense	-	LINE	-	Alu	-	5851	36.36	7.40354
ENSG00000093000	NUP50	22	4	Ensembl_v71	Yes	-	-	-	-	-	Alu	-	5229	43.62	7.55745
ENSG00000093009	CDC45	22	-	Ensembl_v71	Yes	-	-	-	-	-	Alu	-	2090	48.03	7.6843
ENSG00000093010	COMT	22	-	Ensembl_v71	Yes	Alu	mix	-	-	-	Alu	-	2437	53.41	7.48942
ENSG00000093072	CECR1	22	-	Ensembl_v71	Yes	Alu	antisense	-	LINE	-	Alu	-	3986	49.51	8.69953
ENSG00000093144	ECHDC1	6	-	Ensembl_v71	Yes	Alu	sense	-	-	-	Alu	-	2585	36	8.06401
ENSG00000093167	LRRFIP2	3	1	Ensembl_v71	Yes	-	-	-	-	-	Alu	-	3814	38.6	8.64443
ENSG00000093183	SEC22C	3	-	Ensembl_v71	Yes	Alu	sense	OtherSINE	-	-	Alu	-	6416	43.29	-
ENSG00000093217	XYLB	3	-	Ensembl_v71	Yes	Alu	sense	-	LINE	LTR	Alu	-	3664	44.83	4.92973
ENSG00000094631	HDAC6	X	-	Ensembl_v71	Yes	-	-	-	-	-	Alu	-	4190	50.55	6.73291
ENSG00000094755	GABRP	5	-	Ensembl_v71	Yes	-	-	-	-	-	Alu	-	3576	45.34	-
ENSG00000094796	KRT31	17	-	Ensembl_v71	Yes	-	-	-	-	-	-	-	1616	49.81	5.90306
ENSG00000094804	CDC6	17	-	Ensembl_v71	Yes	Alu	antisense	-	-	-	Alu	-	3072	43.66	5.80579
ENSG00000094841	UPRT	X	-	Ensembl_v71	Yes	-	-	-	-	-	Alu	-	2512	37.52	-
ENSG00000094880	CDC23	5	-	Ensembl_v71	Yes	-	-	-	-	-	Alu	-	3169	41.22	8.08708
ENSG00000094914	AAAS	12	-	Ensembl_v71	Yes	-	-	-	-	-	Alu	-	1854	49.39	8.1209
ENSG00000094916	CBX5	12	3	Ensembl_v71	Yes	Alu	mix	OtherSINE	LINE	-	Alu	-	11528	42.95	8.08196
[truncated: 15,050 more rows]
