# Supplementary material for: Novel Role of 3’UTR-Embedded Alu Elements as Facilitators of Processed Pseudogene Genesis and Host Gene Capture by Viral Genomes
Source: PLoS One. 2016 Dec 29;11(12):e0169196. doi: 10.1371/journal.pone.0169196 (PMC5199112; doi:10.1371/journal.pone.0169196)
Supplement: S2 Table — (XLSX) [file pone.0169196.s014.xlsx]

## Sheet: Table S2
S2 Table. Mouse gene set.
Ensembl ID	Gene Name	Chromosome	Number of PPs (Mouse60)	3'UTR annotation	3'UTR annotation?	B1 in 3'UTR?	B2 in 3'UTR?	Other SINE in 3'UTR?	B1 in introns?	B1 in 5'UTR?
ENSMUSG00000000001	Gnai3	3	-	Ensembl_v71	Yes	-	-	-	B1	-
ENSMUSG00000000003	Pbsn	X	-	Ensembl_v71	Yes	-	-	-	B1	-
ENSMUSG00000000028	Cdc45	16	-	Ensembl_v71	Yes	-	-	-	B1	-
ENSMUSG00000000037	Scml2	X	-	Ensembl_v71	Yes	-	-	-	B1	-
ENSMUSG00000000049	Apoh	11	-	Ensembl_v71	Yes	-	-	-	B1	-
ENSMUSG00000000056	Narf	11	-	Ensembl_v71	Yes	B1	-	OtherSINE	B1	-
ENSMUSG00000000058	Cav2	6	-	Ensembl_v71	Yes	-	-	-	B1	-
ENSMUSG00000000078	Klf6	13	-	Ensembl_v71	Yes	-	-	-	-	-
ENSMUSG00000000085	Scmh1	4	-	Ensembl_v71	Yes	-	-	-	B1	-
ENSMUSG00000000088	Cox5a	9	2	Ensembl_v71	Yes	-	-	-	B1	-
ENSMUSG00000000093	Tbx2	11	-	Ensembl_v71	Yes	-	-	-	-	-
ENSMUSG00000000094	Tbx4	11	-	Ensembl_v71	Yes	-	-	-	B1	-
ENSMUSG00000000103	Zfy2	Y	-	Ensembl_v71	Yes	-	-	-	B1	-
ENSMUSG00000000120	Ngfr	11	-	Ensembl_v71	Yes	-	-	OtherSINE	B1	-
ENSMUSG00000000125	Wnt3	11	-	Ensembl_v71	Yes	-	-	-	B1	-
ENSMUSG00000000126	Wnt9a	11	-	Ensembl_v71	Yes	-	-	-	B1	-
ENSMUSG00000000127	Fer	17	-	Ensembl_v71	Yes	-	-	-	B1	-
ENSMUSG00000000131	Xpo6	7	-	Ensembl_v71	Yes	-	-	-	B1	-
ENSMUSG00000000134	Tfe3	X	-	Ensembl_v71	Yes	-	-	-	B1	-
ENSMUSG00000000142	Axin2	11	-	Ensembl_v71	Yes	-	-	-	B1	-
ENSMUSG00000000148	Brat1	5	-	Ensembl_v71	Yes	B1	-	OtherSINE	B1	-
ENSMUSG00000000149	Gna12	5	-	Ensembl_v71	Yes	-	-	-	B1	-
ENSMUSG00000000154	Slc22a18	7	-	Ensembl_v71	Yes	-	-	-	B1	-
ENSMUSG00000000157	Itgb2l	16	-	Ensembl_v71	Yes	-	-	-	B1	-
ENSMUSG00000000159	Igsf5	16	-	Ensembl_v71	Yes	-	-	-	B1	-
ENSMUSG00000000167	Pih1d2	9	-	Ensembl_v71	Yes	-	-	-	-	-
ENSMUSG00000000168	Dlat	9	-	Ensembl_v71	Yes	B1	-	-	B1	-
ENSMUSG00000000171	Sdhd	9	-	Ensembl_v71	Yes	-	-	-	B1	-
ENSMUSG00000000182	Fgf23	6	-	Ensembl_v71	Yes	-	B2	-	-	-
ENSMUSG00000000183	Fgf6	6	-	Ensembl_v71	Yes	-	-	-	-	-
ENSMUSG00000000184	Ccnd2	6	-	Ensembl_v71	Yes	-	-	-	-	-
ENSMUSG00000000194	Gpr107	2	-	Ensembl_v71	Yes	B1	-	OtherSINE	B1	-
ENSMUSG00000000197	Nalcn	14	-	Ensembl_v71	Yes	-	-	OtherSINE	B1	-
ENSMUSG00000000202	Btbd17	11	-	Ensembl_v71	Yes	-	-	-	B1	-
ENSMUSG00000000204	Slfn4	11	-	Ensembl_v71	Yes	-	-	-	B1	-
ENSMUSG00000000214	Th	7	-	Ensembl_v71	Yes	-	-	-	B1	-
ENSMUSG00000000215	Ins2	7	-	Ensembl_v71	Yes	-	-	-	B1	-
ENSMUSG00000000216	Scnn1g	7	-	Ensembl_v71	Yes	-	-	-	B1	-
ENSMUSG00000000223	Drp2	X	-	Ensembl_v71	Yes	-	-	-	B1	-
ENSMUSG00000000244	Tspan32	7	-	Ensembl_v71	Yes	-	-	-	-	-
ENSMUSG00000000247	Lhx2	2	-	Ensembl_v71	Yes	-	-	-	-	-
ENSMUSG00000000248	Clec2g	6	-	Ensembl_v71	Yes	-	B2	-	B1	-
ENSMUSG00000000253	Gmpr	13	-	Ensembl_v71	Yes	-	-	-	B1	-
ENSMUSG00000000263	Glra1	11	-	Ensembl_v71	Yes	-	-	-	B1	-
ENSMUSG00000000266	Mid2	X	-	Ensembl_v71	Yes	-	-	OtherSINE	B1	-
ENSMUSG00000000275	Trim25	11	-	Ensembl_v71	Yes	B1	-	-	B1	-
ENSMUSG00000000276	Dgke	11	-	Ensembl_v71	Yes	B1	B2	OtherSINE	B1	-
ENSMUSG00000000278	Scpep1	11	-	Ensembl_v71	Yes	-	-	OtherSINE	B1	-
ENSMUSG00000000282	Mnt	11	-	Ensembl_v71	Yes	-	-	-	-	-
ENSMUSG00000000290	Itgb2	10	-	Ensembl_v71	Yes	-	-	-	B1	-
ENSMUSG00000000295	Hddc2	10	-	Ensembl_v71	Yes	-	-	-	B1	-
ENSMUSG00000000296	Tpd52l1	10	-	Ensembl_v71	Yes	-	-	-	B1	-
ENSMUSG00000000301	Pemt	11	-	Ensembl_v71	Yes	-	-	-	B1	-
ENSMUSG00000000303	Cdh1	8	-	Ensembl_v71	Yes	B1	-	-	B1	-
ENSMUSG00000000305	Cdh4	2	-	Ensembl_v71	Yes	-	-	-	B1	-
ENSMUSG00000000308	Ckmt1	2	1	Ensembl_v71	Yes	-	-	-	B1	-
ENSMUSG00000000317	Bcl6b	11	-	Ensembl_v71	Yes	-	-	-	-	-
ENSMUSG00000000318	Clec10a	11	-	Ensembl_v71	Yes	-	-	-	B1	-
ENSMUSG00000000320	Alox12	11	-	Ensembl_v71	Yes	B1	-	OtherSINE	B1	-
ENSMUSG00000000325	Arvcf	16	-	Ensembl_v71	Yes	B1	-	-	B1	-
ENSMUSG00000000326	Comt	16	-	Ensembl_v71	Yes	B1	B2	-	B1	-
ENSMUSG00000000339	Rtca	3	-	Ensembl_v71	Yes	-	-	-	B1	-
ENSMUSG00000000340	Dbt	3	-	Ensembl_v71	Yes	B1	-	-	B1	-
ENSMUSG00000000346	Dazap2	15	2	Ensembl_v71	Yes	-	-	-	-	-
ENSMUSG00000000355	Mcts1	X	2	Ensembl_v71	Yes	-	-	-	B1	-
ENSMUSG00000000359	Rem1	2	-	Ensembl_v71	Yes	-	-	-	-	-
ENSMUSG00000000365	Rnf17	14	-	Ensembl_v71	Yes	-	-	-	B1	-
ENSMUSG00000000374	Trappc10	10	-	Ensembl_v71	Yes	-	-	-	B1	-
ENSMUSG00000000378	Ccm2	11	-	Ensembl_v71	Yes	-	-	-	B1	-
ENSMUSG00000000381	Wap	11	-	Ensembl_v71	Yes	-	-	-	-	-
ENSMUSG00000000384	Tbrg4	11	-	Ensembl_v71	Yes	-	-	-	B1	-
ENSMUSG00000000385	Tmprss2	16	-	Ensembl_v71	Yes	-	-	-	B1	-
ENSMUSG00000000386	Mx1	16	-	Ensembl_v71	Yes	-	-	-	B1	-
ENSMUSG00000000392	Fap	2	-	Ensembl_v71	Yes	-	-	-	B1	-
ENSMUSG00000000394	Gcg	2	-	Ensembl_v71	Yes	-	-	-	-	-
ENSMUSG00000000399	Ndufa9	6	-	Ensembl_v71	Yes	-	-	-	B1	-
ENSMUSG00000000402	Egfl6	X	-	Ensembl_v71	Yes	-	B2	-	B1	-
ENSMUSG00000000409	Lck	4	-	Ensembl_v71	Yes	-	-	-	B1	-
ENSMUSG00000000411	Tssk3	4	-	Ensembl_v71	Yes	-	-	-	B1	-
ENSMUSG00000000416	Cttnbp2	6	-	Ensembl_v71	Yes	-	-	-	B1	-
ENSMUSG00000000420	Galnt1	18	1	Ensembl_v71	Yes	-	-	-	B1	-
ENSMUSG00000000435	Myf5	10	-	Ensembl_v71	Yes	-	-	-	-	-
ENSMUSG00000000439	Mkrn2	6	1	Ensembl_v71	Yes	-	-	-	B1	-
ENSMUSG00000000440	Pparg	6	-	Ensembl_v71	Yes	-	-	-	B1	-
ENSMUSG00000000441	Raf1	6	-	Ensembl_v71	Yes	-	-	-	B1	-
ENSMUSG00000000486	Sept1	7	-	Ensembl_v71	Yes	-	-	-	B1	-
ENSMUSG00000000489	Pdgfb	15	-	Ensembl_v71	Yes	-	-	-	B1	-
ENSMUSG00000000530	Acvrl1	15	-	Ensembl_v71	Yes	-	-	-	B1	-
ENSMUSG00000000531	Grasp	15	-	Ensembl_v71	Yes	-	-	-	B1	-
ENSMUSG00000000532	Acvr1b	15	-	Ensembl_v71	Yes	-	-	-	B1	-
ENSMUSG00000000538	Tom1l2	11	-	Ensembl_v71	Yes	-	-	-	B1	-
ENSMUSG00000000544	Gpa33	1	-	Ensembl_v71	Yes	-	-	-	B1	-
ENSMUSG00000000552	Zfp385a	15	-	Ensembl_v71	Yes	-	-	-	B1	-
ENSMUSG00000000555	Itga5	15	-	Ensembl_v71	Yes	-	-	-	B1	-
ENSMUSG00000000560	Gabra2	5	-	Ensembl_v71	Yes	-	-	-	B1	-
ENSMUSG00000000561	Wdr77	3	1	Ensembl_v71	Yes	-	-	OtherSINE	B1	-
ENSMUSG00000000562	Adora3	3	-	Ensembl_v71	Yes	B1	-	-	B1	-
ENSMUSG00000000563	Atp5f1	3	3	Ensembl_v71	Yes	-	-	-	B1	-
ENSMUSG00000000567	Sox9	11	-	Ensembl_v71	Yes	-	-	-	-	-
ENSMUSG00000000568	Hnrnpd	5	-	Ensembl_v71	Yes	B1	-	-	B1	-
ENSMUSG00000000579	Dynlt1c	17	-	Ensembl_v71	Yes	-	-	OtherSINE	B1	-
ENSMUSG00000000581	C1d	11	-	Ensembl_v71	Yes	-	-	-	B1	-
ENSMUSG00000000594	Gm2a	11	-	Ensembl_v71	Yes	B1	-	OtherSINE	B1	-
ENSMUSG00000000600	Krit1	5	-	Ensembl_v71	Yes	B1	-	-	B1	-
ENSMUSG00000000605	Clcn4-2	7	-	Ensembl_v71	Yes	-	-	-	B1	-
ENSMUSG00000000606	Vmn2r88	14	-	Ensembl_v71	Yes	-	-	-	B1	-
ENSMUSG00000000617	Grm6	11	-	Ensembl_v71	Yes	B1	-	-	B1	-
ENSMUSG00000000627	Sema4f	6	-	Ensembl_v71	Yes	-	-	OtherSINE	B1	-
ENSMUSG00000000628	Hk2	6	-	Ensembl_v71	Yes	-	-	-	B1	-
ENSMUSG00000000631	Myo18a	11	-	Ensembl_v71	Yes	-	-	-	B1	-
ENSMUSG00000000632	Sez6	11	-	Ensembl_v71	Yes	-	-	-	B1	-
ENSMUSG00000000673	Haao	17	-	Ensembl_v71	Yes	-	-	-	B1	-
ENSMUSG00000000682	Cd52	4	-	Ensembl_v71	Yes	-	-	-	B1	-
ENSMUSG00000000686	Abhd15	11	-	Ensembl_v71	Yes	B1	-	OtherSINE	B1	-
ENSMUSG00000000690	Hoxb6	11	-	Ensembl_v71	Yes	-	-	-	-	-
ENSMUSG00000000693	Loxl3	6	-	Ensembl_v71	Yes	-	-	-	B1	-
ENSMUSG00000000701	Tcl1b5	12	-	Ensembl_v71	Yes	-	-	-	-	-
ENSMUSG00000000706	Btn1a1	13	-	Ensembl_v71	Yes	B1	-	-	B1	-
ENSMUSG00000000708	Kat2b	17	1	Ensembl_v71	Yes	-	-	-	B1	-
ENSMUSG00000000711	Rab5b	10	-	Ensembl_v71	Yes	-	-	-	B1	-
ENSMUSG00000000724	Cryba1	11	-	Ensembl_v71	Yes	-	-	-	B1	-
ENSMUSG00000000730	Dnmt3l	10	1	Ensembl_v71	Yes	-	-	-	B1	-
ENSMUSG00000000731	Aire	10	-	Ensembl_v71	Yes	-	-	OtherSINE	B1	-
ENSMUSG00000000732	Icosl	10	-	Ensembl_v71	Yes	-	-	-	B1	-
ENSMUSG00000000738	Spg7	8	-	Ensembl_v71	Yes	-	-	-	B1	-
ENSMUSG00000000739	Sult5a1	8	-	Ensembl_v71	Yes	-	-	-	B1	-
ENSMUSG00000000740	Rpl13	8	17	Ensembl_v71	Yes	-	-	-	-	-
ENSMUSG00000000743	Chmp1a	8	2	Ensembl_v71	Yes	-	-	-	B1	-
ENSMUSG00000000751	Rpa1	11	-	Ensembl_v71	Yes	B1	-	OtherSINE	B1	-
ENSMUSG00000000753	Serpinf1	11	-	Ensembl_v71	Yes	-	-	-	B1	-
ENSMUSG00000000759	Tubgcp3	8	-	Ensembl_v71	Yes	-	-	-	B1	-
ENSMUSG00000000766	Oprm1	10	-	Ensembl_v71	Yes	-	-	-	B1	-
ENSMUSG00000000776	Polr3d	14	-	Ensembl_v71	Yes	-	-	OtherSINE	B1	-
ENSMUSG00000000782	Tcf7	11	-	Ensembl_v71	Yes	B1	-	-	B1	-
ENSMUSG00000000787	Ddx3x	X	-	Ensembl_v71	Yes	-	-	-	B1	-
ENSMUSG00000000791	Il12rb1	8	-	Ensembl_v71	Yes	-	-	OtherSINE	B1	-
ENSMUSG00000000792	Slc5a5	8	-	Ensembl_v71	Yes	B1	-	-	B1	-
ENSMUSG00000000794	Kcnn3	3	-	Ensembl_v71	Yes	-	-	-	B1	-
ENSMUSG00000000804	Usp32	11	-	Ensembl_v71	Yes	-	-	-	B1	-
ENSMUSG00000000805	Car4	11	-	Ensembl_v71	Yes	B1	-	OtherSINE	B1	-
ENSMUSG00000000811	Txnrd3	6	-	Ensembl_v71	Yes	-	-	-	B1	-
ENSMUSG00000000817	Fasl	1	-	Ensembl_v71	Yes	-	-	-	-	-
ENSMUSG00000000823	Znf512b	2	-	Ensembl_v71	Yes	-	B2	-	B1	-
ENSMUSG00000000826	Dnajc5	2	-	Ensembl_v71	Yes	B1	-	OtherSINE	B1	-
ENSMUSG00000000827	Tpd52l2	2	-	Ensembl_v71	Yes	B1	-	-	B1	-
ENSMUSG00000000838	Fmr1	X	-	Ensembl_v71	Yes	-	-	-	B1	-
ENSMUSG00000000861	Bcl11a	11	-	Ensembl_v71	Yes	-	-	-	B1	-
ENSMUSG00000000869	Il4	11	-	Ensembl_v71	Yes	-	-	-	B1	-
ENSMUSG00000000876	Pxmp4	2	-	Ensembl_v71	Yes	B1	B2	OtherSINE	B1	-
ENSMUSG00000000881	Dlg3	X	-	Ensembl_v71	Yes	-	-	-	B1	-
ENSMUSG00000000884	Gnb1l	16	-	Ensembl_v71	Yes	-	-	-	-	-
ENSMUSG00000000889	Dbh	2	-	Ensembl_v71	Yes	-	-	-	B1	-
ENSMUSG00000000901	Mmp11	10	-	Ensembl_v71	Yes	-	-	-	B1	-
ENSMUSG00000000902	Smarcb1	10	-	Ensembl_v71	Yes	-	-	-	B1	-
ENSMUSG00000000903	Vpreb3	10	-	Ensembl_v71	Yes	-	-	-	B1	-
ENSMUSG00000000915	Hip1r	5	-	Ensembl_v71	Yes	-	-	-	B1	-
ENSMUSG00000000916	Nsun5	5	-	Ensembl_v71	Yes	-	-	-	B1	-
ENSMUSG00000000934	Top1mt	15	-	Ensembl_v71	Yes	-	-	-	B1	-
ENSMUSG00000000938	Hoxa10	6	-	Ensembl_v71	Yes	-	-	-	-	-
ENSMUSG00000000942	Hoxa4	6	-	Ensembl_v71	Yes	-	-	-	-	-
ENSMUSG00000000948	Snrpn	7	1	Ensembl_v71	Yes	-	-	-	B1	-
ENSMUSG00000000957	Mmp14	14	-	Ensembl_v71	Yes	-	-	-	B1	-
ENSMUSG00000000958	Slc7a7	14	-	Ensembl_v71	Yes	-	-	-	B1	-
ENSMUSG00000000959	Oxa1l	14	-	Ensembl_v71	Yes	-	-	OtherSINE	B1	-
ENSMUSG00000000976	Heatr6	11	-	Ensembl_v71	Yes	B1	-	OtherSINE	B1	-
ENSMUSG00000000982	Ccl3	11	-	Ensembl_v71	Yes	-	-	-	-	-
ENSMUSG00000000983	Wfdc18	11	-	Ensembl_v71	Yes	-	-	-	-	-
ENSMUSG00000001014	Icam4	9	-	Ensembl_v71	Yes	-	-	-	-	-
ENSMUSG00000001016	Ilf2	3	-	Ensembl_v71	Yes	-	-	-	B1	-
ENSMUSG00000001017	Chtop	3	-	Ensembl_v71	Yes	-	-	-	B1	-
ENSMUSG00000001018	Snapin	3	2	Ensembl_v71	Yes	B1	B2	-	B1	-
ENSMUSG00000001020	S100a4	3	-	Ensembl_v71	Yes	-	-	-	-	-
ENSMUSG00000001021	S100a3	3	-	Ensembl_v71	Yes	-	-	-	-	-
ENSMUSG00000001023	S100a5	3	-	Ensembl_v71	Yes	-	-	-	B1	-
ENSMUSG00000001025	S100a6	3	-	Ensembl_v71	Yes	-	-	-	-	-
ENSMUSG00000001027	Scn4a	11	-	Ensembl_v71	Yes	-	-	-	B1	-
ENSMUSG00000001029	Icam2	11	-	Ensembl_v71	Yes	-	-	-	B1	-
ENSMUSG00000001034	Mapk7	11	-	Ensembl_v71	Yes	-	-	-	B1	-
ENSMUSG00000001036	Epn2	11	-	Ensembl_v71	Yes	-	-	-	B1	-
ENSMUSG00000001039	B9d1	11	-	Ensembl_v71	Yes	-	-	-	B1	-
ENSMUSG00000001052	Sec24b	3	-	Ensembl_v71	Yes	-	-	-	B1	-
ENSMUSG00000001053	N4bp3	11	-	Ensembl_v71	Yes	-	-	-	B1	-
ENSMUSG00000001054	Rmnd5b	11	-	Ensembl_v71	Yes	-	-	-	B1	-
ENSMUSG00000001056	Nhp2	11	1	Ensembl_v71	Yes	-	-	-	-	-
ENSMUSG00000001062	Vps9d1	8	-	Ensembl_v71	Yes	-	-	-	B1	-
ENSMUSG00000001065	Zfp276	8	-	Ensembl_v71	Yes	B1	-	-	B1	-
ENSMUSG00000001076	C1ql4	15	-	Ensembl_v71	Yes	-	-	-	-	-
ENSMUSG00000001082	Mfsd10	5	-	Ensembl_v71	Yes	-	-	-	-	-
ENSMUSG00000001089	Luzp1	4	-	Ensembl_v71	Yes	-	-	OtherSINE	B1	-
ENSMUSG00000001095	Slc13a2	11	-	Ensembl_v71	Yes	-	-	-	B1	-
ENSMUSG00000001098	Kctd10	5	-	Ensembl_v71	Yes	-	-	-	B1	-
ENSMUSG00000001100	Poldip2	11	-	Ensembl_v71	Yes	-	-	-	B1	-
ENSMUSG00000001103	Sebox	11	-	Ensembl_v71	Yes	-	-	-	-	-
ENSMUSG00000001105	Ift20	11	1	Ensembl_v71	Yes	-	-	-	B1	-
ENSMUSG00000001119	Col6a1	10	-	Ensembl_v71	Yes	-	-	-	-	-
ENSMUSG00000001120	Pcbp3	10	-	Ensembl_v71	Yes	-	-	-	B1	-
ENSMUSG00000001123	Lgals9	11	-	Ensembl_v71	Yes	-	-	-	B1	-
ENSMUSG00000001127	Araf	X	-	Ensembl_v71	Yes	-	-	OtherSINE	B1	-
ENSMUSG00000001128	Cfp	X	-	Ensembl_v71	Yes	-	-	-	-	-
ENSMUSG00000001131	Timp1	X	-	Ensembl_v71	Yes	-	-	-	B1	-
ENSMUSG00000001134	Uxt	X	4	Ensembl_v71	Yes	-	-	-	B1	-
ENSMUSG00000001138	Cnnm3	1	-	Ensembl_v71	Yes	B1	-	-	B1	-
ENSMUSG00000001143	Lman2l	1	-	Ensembl_v71	Yes	B1	-	OtherSINE	B1	-
ENSMUSG00000001150	Mcm3ap	10	-	Ensembl_v71	Yes	-	-	-	B1	-
ENSMUSG00000001151	Pcnt	10	-	Ensembl_v71	Yes	-	-	-	B1	-
ENSMUSG00000001155	Ftcd	10	-	Ensembl_v71	Yes	-	-	-	B1	-
ENSMUSG00000001156	Mxd1	6	-	Ensembl_v71	Yes	-	-	-	B1	-
ENSMUSG00000001157	Gmcl1	6	1	Ensembl_v71	Yes	-	-	OtherSINE	B1	-
ENSMUSG00000001158	Snrnp27	6	1	Ensembl_v71	Yes	B1	-	-	B1	-
ENSMUSG00000001166	Oas1c	5	-	Ensembl_v71	Yes	-	-	-	B1	-
ENSMUSG00000001168	Oas1h	5	-	Ensembl_v71	Yes	-	-	-	-	-
ENSMUSG00000001173	Ocrl	X	-	Ensembl_v71	Yes	-	-	OtherSINE	B1	-
ENSMUSG00000001175	Calm1	12	-	Ensembl_v71	Yes	-	-	-	B1	-
ENSMUSG00000001211	Agpat3	10	-	Ensembl_v71	Yes	-	-	-	B1	-
ENSMUSG00000001225	Slc26a3	12	-	Ensembl_v71	Yes	-	-	OtherSINE	B1	-
ENSMUSG00000001227	Sema6b	17	-	Ensembl_v71	Yes	-	-	-	B1	-
ENSMUSG00000001228	Uhrf1	17	1	Ensembl_v71	Yes	-	-	-	B1	-
ENSMUSG00000001229	Dpp9	17	-	Ensembl_v71	Yes	-	-	-	B1	-
ENSMUSG00000001240	Ramp2	11	-	Ensembl_v71	Yes	-	-	-	B1	-
ENSMUSG00000001247	Lsr	7	-	Ensembl_v71	Yes	-	-	-	B1	-
ENSMUSG00000001248	Gramd1a	7	-	Ensembl_v71	Yes	-	-	-	B1	-
ENSMUSG00000001249	Hpn	7	-	Ensembl_v71	Yes	-	-	-	B1	-
ENSMUSG00000001260	Gabrg1	5	-	Ensembl_v71	Yes	-	B2	-	B1	-
ENSMUSG00000001270	Ckb	12	4	Ensembl_v71	Yes	-	-	-	-	-
ENSMUSG00000001280	Sp1	15	-	Ensembl_v71	Yes	B1	-	-	B1	-
ENSMUSG00000001281	Itgb7	15	-	Ensembl_v71	Yes	-	-	-	B1	-
ENSMUSG00000001285	Myg1	15	-	Ensembl_v71	Yes	-	B2	-	B1	-
ENSMUSG00000001288	Rarg	15	-	Ensembl_v71	Yes	-	-	-	B1	-
ENSMUSG00000001289	Pfdn5	15	2	Ensembl_v71	Yes	-	-	-	B1	-
ENSMUSG00000001300	Efnb2	8	-	Ensembl_v71	Yes	-	-	-	B1	-
ENSMUSG00000001305	Rrp15	1	1	Ensembl_v71	Yes	-	-	-	B1	-
ENSMUSG00000001313	Rnd2	11	1	Ensembl_v71	Yes	-	-	-	B1	-
ENSMUSG00000001323	Srr	11	-	Ensembl_v71	Yes	B1	B2	-	B1	-
ENSMUSG00000001333	Sync	4	-	Ensembl_v71	Yes	-	-	-	B1	-
ENSMUSG00000001334	Fndc5	4	-	Ensembl_v71	Yes	-	-	-	-	-
ENSMUSG00000001348	Acp5	9	-	Ensembl_v71	Yes	-	-	-	B1	-
ENSMUSG00000001349	Cnn1	9	-	Ensembl_v71	Yes	B1	-	OtherSINE	B1	-
ENSMUSG00000001366	Fbxo9	9	-	Ensembl_v71	Yes	-	-	-	B1	-
ENSMUSG00000001376	Ccdc132	6	-	Ensembl_v71	Yes	-	B2	OtherSINE	-	-
ENSMUSG00000001379	Apbb3	18	-	Ensembl_v71	Yes	-	-	-	B1	-
ENSMUSG00000001380	Hars	18	-	Ensembl_v71	Yes	-	-	-	B1	-
ENSMUSG00000001383	Zmat2	18	-	Ensembl_v71	Yes	B1	-	-	B1	-
ENSMUSG00000001403	Ube2c	2	6	Ensembl_v71	Yes	B1	-	-	-	-
ENSMUSG00000001415	Smg5	3	1	Ensembl_v71	Yes	-	-	-	B1	-
ENSMUSG00000001416	Cct3	3	1	Ensembl_v71	Yes	-	-	-	B1	-
ENSMUSG00000001417	Rhbg	3	-	Ensembl_v71	Yes	-	-	-	B1	-
ENSMUSG00000001418	0610031J06Rik	3	1	Ensembl_v71	Yes	B1	B2	-	B1	-
ENSMUSG00000001419	Mef2d	3	-	Ensembl_v71	Yes	-	-	-	B1	-
ENSMUSG00000001420	Tmem79	3	-	Ensembl_v71	Yes	-	B2	-	-	-
ENSMUSG00000001424	Snd1	6	-	Ensembl_v71	Yes	-	B2	OtherSINE	B1	-
ENSMUSG00000001435	Col18a1	10	-	Ensembl_v71	Yes	-	-	-	B1	-
ENSMUSG00000001436	Slc19a1	10	-	Ensembl_v71	Yes	-	B2	-	B1	-
ENSMUSG00000001440	Kpnb1	11	1	Ensembl_v71	Yes	-	-	-	B1	-
ENSMUSG00000001441	Npepps	11	-	Ensembl_v71	Yes	-	-	-	B1	-
ENSMUSG00000001444	Tbx21	11	-	Ensembl_v71	Yes	-	-	-	B1	-
ENSMUSG00000001445	Mrpl10	11	1	Ensembl_v71	Yes	-	B2	-	B1	-
ENSMUSG00000001467	Cyp51	5	-	Ensembl_v71	Yes	B1	-	-	B1	-
ENSMUSG00000001472	Tcf25	8	-	Ensembl_v71	Yes	B1	B2	OtherSINE	B1	-
ENSMUSG00000001473	Tubb6	18	4	Ensembl_v71	Yes	-	-	-	-	-
ENSMUSG00000001482	Def8	8	-	Ensembl_v71	Yes	-	B2	OtherSINE	B1	-
ENSMUSG00000001493	Meox1	11	-	Ensembl_v71	Yes	-	-	-	B1	-
ENSMUSG00000001494	Sost	11	-	Ensembl_v71	Yes	-	-	-	-	-
ENSMUSG00000001496	Nkx2-1	12	-	Ensembl_v71	Yes	-	-	-	-	-
ENSMUSG00000001497	Pax9	12	-	Ensembl_v71	Yes	B1	-	-	-	-
ENSMUSG00000001504	Irx2	13	-	Ensembl_v71	Yes	-	-	-	-	-
ENSMUSG00000001506	Col1a1	11	-	Ensembl_v71	Yes	-	-	-	B1	-
ENSMUSG00000001507	Itga3	11	-	Ensembl_v71	Yes	-	-	-	B1	-
ENSMUSG00000001508	Sgca	11	-	Ensembl_v71	Yes	-	-	-	B1	-
ENSMUSG00000001510	Dlx3	11	-	Ensembl_v71	Yes	-	-	-	-	-
ENSMUSG00000001517	Foxm1	6	-	Ensembl_v71	Yes	B1	-	-	B1	-
ENSMUSG00000001518	Itfg2	6	-	Ensembl_v71	Yes	B1	-	-	B1	-
ENSMUSG00000001520	Nrip2	6	-	Ensembl_v71	Yes	-	-	-	B1	-
ENSMUSG00000001521	Tulp3	6	-	Ensembl_v71	Yes	B1	-	-	B1	-
ENSMUSG00000001524	Gtf2h4	17	-	Ensembl_v71	Yes	-	-	-	-	-
ENSMUSG00000001525	Tubb5	17	1	Ensembl_v71	Yes	B1	-	-	B1	B1
ENSMUSG00000001542	Ell2	13	-	Ensembl_v71	Yes	-	-	-	B1	-
ENSMUSG00000001552	Jup	11	-	Ensembl_v71	Yes	-	-	-	B1	-
ENSMUSG00000001555	Fkbp10	11	-	Ensembl_v71	Yes	-	-	-	B1	-
ENSMUSG00000001558	Klhl10	11	-	Ensembl_v71	Yes	-	-	-	B1	-
ENSMUSG00000001566	Mnx1	5	-	Ensembl_v71	Yes	-	-	OtherSINE	-	-
ENSMUSG00000001569	Nom1	5	-	Ensembl_v71	Yes	B1	B2	OtherSINE	B1	-
ENSMUSG00000001576	Ergic1	17	-	Ensembl_v71	Yes	-	-	-	B1	-
ENSMUSG00000001583	Tnk1	11	-	Ensembl_v71	Yes	B1	-	-	B1	-
ENSMUSG00000001588	Acap1	11	-	Ensembl_v71	Yes	-	-	-	B1	-
ENSMUSG00000001604	Tcea3	4	-	Ensembl_v71	Yes	-	-	-	B1	-
ENSMUSG00000001622	Csn3	5	-	Ensembl_v71	Yes	B1	-	OtherSINE	-	-
ENSMUSG00000001627	Ifrd1	12	-	Ensembl_v71	Yes	-	-	-	B1	-
ENSMUSG00000001630	Stk38l	6	1	Ensembl_v71	Yes	-	-	-	B1	-
ENSMUSG00000001632	Brpf1	6	-	Ensembl_v71	Yes	-	-	-	B1	-
ENSMUSG00000001642	Akr1b3	6	7	Ensembl_v71	Yes	-	-	-	B1	-
ENSMUSG00000001655	Hoxc13	15	-	Ensembl_v71	Yes	-	-	-	-	-
ENSMUSG00000001656	Hoxc11	15	-	Ensembl_v71	Yes	-	-	-	-	-
ENSMUSG00000001657	Hoxc8	15	-	Ensembl_v71	Yes	-	-	-	-	-
ENSMUSG00000001661	Hoxc6	15	-	Ensembl_v71	Yes	-	-	-	-	-
ENSMUSG00000001663	Gstt1	10	-	Ensembl_v71	Yes	-	-	-	B1	-
ENSMUSG00000001665	Gstt3	10	-	Ensembl_v71	Yes	-	-	-	-	-
ENSMUSG00000001666	Ddt	10	-	Ensembl_v71	Yes	-	-	-	-	-
ENSMUSG00000001670	Tat	8	-	Ensembl_v71	Yes	-	-	-	B1	-
ENSMUSG00000001672	Marveld3	8	-	Ensembl_v71	Yes	B1	-	-	B1	-
ENSMUSG00000001674	Ddx18	1	3	Ensembl_v71	Yes	-	-	-	B1	-
ENSMUSG00000001687	Ubl3	5	-	Ensembl_v71	Yes	-	-	-	B1	-
ENSMUSG00000001700	Gramd3	18	-	Ensembl_v71	Yes	-	-	-	B1	-
ENSMUSG00000001707	Eef1e1	13	-	Ensembl_v71	Yes	-	-	-	B1	-
ENSMUSG00000001729	Akt1	12	-	Ensembl_v71	Yes	-	-	-	B1	-
ENSMUSG00000001739	Cldn15	5	-	Ensembl_v71	Yes	-	-	OtherSINE	B1	-
ENSMUSG00000001741	Il16	7	-	Ensembl_v71	Yes	-	-	-	B1	-
ENSMUSG00000001750	Tcirg1	19	-	Ensembl_v71	Yes	-	-	-	B1	-
ENSMUSG00000001751	Naglu	11	-	Ensembl_v71	Yes	-	-	-	B1	-
ENSMUSG00000001755	Coasy	11	-	Ensembl_v71	Yes	-	-	-	-	-
ENSMUSG00000001761	Smo	6	-	Ensembl_v71	Yes	-	-	-	B1	-
ENSMUSG00000001763	Tspan33	6	-	Ensembl_v71	Yes	-	-	-	B1	-
ENSMUSG00000001767	Crnkl1	2	8	Ensembl_v71	Yes	-	-	-	B1	-
ENSMUSG00000001768	Rin2	2	-	Ensembl_v71	Yes	-	-	-	B1	-
ENSMUSG00000001773	Folh1	7	-	Ensembl_v71	Yes	-	-	-	B1	-
ENSMUSG00000001774	Chordc1	9	-	Ensembl_v71	Yes	-	-	-	B1	-
ENSMUSG00000001783	Rtcb	10	-	Ensembl_v71	Yes	-	-	-	B1	-
ENSMUSG00000001785	Pwp1	10	2	Ensembl_v71	Yes	-	-	OtherSINE	B1	-
ENSMUSG00000001786	Fbxo7	10	-	Ensembl_v71	Yes	-	-	OtherSINE	B1	-
ENSMUSG00000001794	Capns1	7	-	Ensembl_v71	Yes	-	-	-	B1	-
ENSMUSG00000001802	Lrp3	7	-	Ensembl_v71	Yes	-	-	-	B1	-
ENSMUSG00000001804	Dsg4	18	-	Ensembl_v71	Yes	-	-	-	B1	-
ENSMUSG00000001815	Evx2	2	-	Ensembl_v71	Yes	-	-	-	-	-
ENSMUSG00000001819	Hoxd13	2	-	Ensembl_v71	Yes	-	-	-	-	-
ENSMUSG00000001823	Hoxd12	2	-	Ensembl_v71	Yes	-	-	-	-	-
ENSMUSG00000001827	Folr1	7	-	Ensembl_v71	Yes	-	-	-	B1	-
ENSMUSG00000001829	Clpb	7	2	Ensembl_v71	Yes	B1	-	OtherSINE	B1	-
ENSMUSG00000001833	Sept7	9	-	Ensembl_v71	Yes	-	-	-	B1	-
ENSMUSG00000001844	Zdhhc4	5	-	Ensembl_v71	Yes	-	-	-	B1	-
ENSMUSG00000001847	Rac1	5	-	Ensembl_v71	Yes	-	-	-	B1	-
ENSMUSG00000001855	Nup214	2	-	Ensembl_v71	Yes	B1	-	-	B1	-
ENSMUSG00000001864	Aif1l	2	-	Ensembl_v71	Yes	-	-	-	-	-
ENSMUSG00000001865	Cpa3	3	-	Ensembl_v71	Yes	-	-	-	B1	-
ENSMUSG00000001870	Ltbp1	17	-	Ensembl_v71	Yes	B1	-	OtherSINE	B1	-
ENSMUSG00000001891	Ugp2	11	-	Ensembl_v71	Yes	-	-	-	B1	-
ENSMUSG00000001901	Kcnh6	11	-	Ensembl_v71	Yes	-	-	-	B1	-
ENSMUSG00000001909	Trmt1	8	-	Ensembl_v71	Yes	-	-	-	B1	-
ENSMUSG00000001910	Nacc1	8	2	Ensembl_v71	Yes	-	-	OtherSINE	B1	-
ENSMUSG00000001911	Nfix	8	-	Ensembl_v71	Yes	-	-	-	B1	-
ENSMUSG00000001918	Slc1a5	7	-	Ensembl_v71	Yes	-	-	-	B1	-
ENSMUSG00000001924	Uba1	X	-	Ensembl_v71	Yes	-	B2	-	B1	-
ENSMUSG00000001930	Vwf	6	-	Ensembl_v71	Yes	-	-	-	B1	-
ENSMUSG00000001942	Siae	9	-	Ensembl_v71	Yes	B1	-	-	B1	-
ENSMUSG00000001943	Vsig2	9	-	Ensembl_v71	Yes	-	-	-	-	-
ENSMUSG00000001946	Esam	9	-	Ensembl_v71	Yes	-	-	-	B1	-
ENSMUSG00000001948	Spa17	9	-	Ensembl_v71	Yes	-	-	-	B1	-
ENSMUSG00000001962	Fam50a	X	-	Ensembl_v71	Yes	-	-	-	B1	-
ENSMUSG00000001964	Emd	X	-	Ensembl_v71	Yes	-	-	-	-	-
ENSMUSG00000001983	Taco1	11	-	Ensembl_v71	Yes	-	-	-	B1	-
ENSMUSG00000001985	Grik3	4	-	Ensembl_v71	Yes	-	-	-	B1	-
ENSMUSG00000001986	Gria3	X	-	Ensembl_v71	Yes	-	-	-	B1	-
ENSMUSG00000001988	Npas1	7	-	Ensembl_v71	Yes	-	-	-	B1	-
ENSMUSG00000001995	Sipa1l2	8	-	Ensembl_v71	Yes	-	-	-	B1	-
ENSMUSG00000001998	Ap4e1	2	-	Ensembl_v71	Yes	B1	-	OtherSINE	B1	-
ENSMUSG00000001999	Blvra	2	-	Ensembl_v71	Yes	-	-	-	B1	-
ENSMUSG00000002006	Pdzd4	X	-	Ensembl_v71	Yes	-	-	-	B1	-
ENSMUSG00000002007	Srpk3	X	-	Ensembl_v71	Yes	-	-	-	-	-
ENSMUSG00000002010	Idh3g	X	1	Ensembl_v71	Yes	-	-	-	B1	-
ENSMUSG00000002012	Pnck	X	-	Ensembl_v71	Yes	-	-	-	-	-
ENSMUSG00000002014	Ssr4	X	-	Ensembl_v71	Yes	-	-	-	-	-
ENSMUSG00000002015	Bcap31	X	-	Ensembl_v71	Yes	-	-	-	B1	-
ENSMUSG00000002017	Fam98a	17	-	Ensembl_v71	Yes	-	-	-	B1	-
ENSMUSG00000002020	Ltbp2	12	-	Ensembl_v71	Yes	-	-	-	B1	-
ENSMUSG00000002028	Kmt2a	9	-	Ensembl_v71	Yes	-	-	-	B1	-
ENSMUSG00000002031	Ift46	9	-	Ensembl_v71	Yes	B1	B2	OtherSINE	B1	-
ENSMUSG00000002032	Tmem25	9	-	Ensembl_v71	Yes	-	-	-	B1	-
ENSMUSG00000002033	Cd3g	9	-	Ensembl_v71	Yes	-	-	-	B1	-
ENSMUSG00000002043	Trappc6a	7	-	Ensembl_v71	Yes	-	-	-	B1	-
ENSMUSG00000002052	Supt6	11	-	Ensembl_v71	Yes	B1	-	-	B1	-
ENSMUSG00000002055	Spag5	11	-	Ensembl_v71	Yes	B1	-	-	B1	-
ENSMUSG00000002057	Foxn1	11	-	Ensembl_v71	Yes	-	-	-	B1	-
ENSMUSG00000002058	Unc119	11	-	Ensembl_v71	Yes	-	-	-	B1	-
ENSMUSG00000002059	Rab34	11	-	Ensembl_v71	Yes	-	-	-	B1	-
ENSMUSG00000002064	Sdf2	11	-	Ensembl_v71	Yes	-	-	-	B1	-
ENSMUSG00000002068	Ccne1	7	-	Ensembl_v71	Yes	-	-	-	B1	-
ENSMUSG00000002076	Hsf2bp	17	1	Ensembl_v71	Yes	B1	-	-	B1	-
ENSMUSG00000002083	Bbc3	7	-	Ensembl_v71	Yes	-	-	-	-	-
ENSMUSG00000002100	Mybpc3	2	-	Ensembl_v71	Yes	-	-	-	B1	-
ENSMUSG00000002102	Psmc3	2	-	Ensembl_v71	Yes	-	-	-	B1	-
ENSMUSG00000002103	Acp2	2	-	Ensembl_v71	Yes	B1	B2	OtherSINE	B1	-
ENSMUSG00000002104	Rapsn	2	-	Ensembl_v71	Yes	-	-	-	B1	-
ENSMUSG00000002105	Slc39a13	2	-	Ensembl_v71	Yes	-	-	-	B1	-
ENSMUSG00000002107	Celf2	2	-	Ensembl_v71	Yes	-	-	-	B1	-
ENSMUSG00000002108	Nr1h3	2	-	Ensembl_v71	Yes	-	-	-	B1	-
ENSMUSG00000002109	Ddb2	2	-	Ensembl_v71	Yes	-	-	-	B1	B1
ENSMUSG00000002111	Spi1	2	-	Ensembl_v71	Yes	-	-	-	B1	-
ENSMUSG00000002129	Sf3a1	11	-	Ensembl_v71	Yes	B1	-	-	B1	-
ENSMUSG00000002147	Stat6	10	-	Ensembl_v71	Yes	-	-	-	B1	-
ENSMUSG00000002190	Clgn	8	-	Ensembl_v71	Yes	B1	-	-	B1	-
ENSMUSG00000002204	Napsa	7	-	Ensembl_v71	Yes	-	-	-	B1	-
ENSMUSG00000002205	Vrk3	7	2	Ensembl_v71	Yes	-	-	-	B1	B1
ENSMUSG00000002210	Smg9	7	-	Ensembl_v71	Yes	-	-	-	B1	-
ENSMUSG00000002221	Paxip1	5	-	Ensembl_v71	Yes	B1	B2	-	B1	-
ENSMUSG00000002222	Rmnd5a	6	-	Ensembl_v71	Yes	-	-	-	B1	-
ENSMUSG00000002227	Mov10	3	-	Ensembl_v71	Yes	-	-	OtherSINE	B1	-
ENSMUSG00000002228	Ppm1j	3	-	Ensembl_v71	Yes	-	-	-	-	-
ENSMUSG00000002233	Rhoc	3	-	Ensembl_v71	Yes	-	-	-	-	-
ENSMUSG00000002240	4930432K09Rik	5	-	Ensembl_v71	Yes	-	-	-	B1	-
ENSMUSG00000002249	Tead3	17	-	Ensembl_v71	Yes	-	-	-	B1	-
ENSMUSG00000002250	Ppard	17	-	Ensembl_v71	Yes	-	-	-	B1	-
ENSMUSG00000002257	Def6	17	-	Ensembl_v71	Yes	-	-	-	B1	-
ENSMUSG00000002265	Peg3	7	-	Ensembl_v71	Yes	-	-	-	-	-
ENSMUSG00000002266	Zim1	7	-	Ensembl_v71	Yes	B1	-	OtherSINE	-	-
ENSMUSG00000002274	Metrn	17	-	Ensembl_v71	Yes	-	-	-	-	-
ENSMUSG00000002279	Lmf1	17	-	Ensembl_v71	Yes	-	-	-	B1	-
ENSMUSG00000002280	Narfl	17	-	Ensembl_v71	Yes	-	-	-	B1	-
ENSMUSG00000002289	Angptl4	17	-	Ensembl_v71	Yes	B1	B2	OtherSINE	B1	-
ENSMUSG00000002297	Dbf4	5	-	Ensembl_v71	Yes	-	-	-	B1	-
ENSMUSG00000002307	Daxx	17	-	Ensembl_v71	Yes	-	-	-	B1	-
ENSMUSG00000002308	Cd320	17	-	Ensembl_v71	Yes	B1	-	OtherSINE	B1	-
ENSMUSG00000002319	Ipo4	14	-	Ensembl_v71	Yes	-	B2	-	B1	-
ENSMUSG00000002320	Tm9sf1	14	-	Ensembl_v71	Yes	-	-	-	B1	-
ENSMUSG00000002324	Rec8	14	-	Ensembl_v71	Yes	-	-	-	B1	-
ENSMUSG00000002325	Irf9	14	-	Ensembl_v71	Yes	B1	B2	-	B1	-
ENSMUSG00000002326	Gmpr2	14	-	Ensembl_v71	Yes	-	-	-	B1	-
ENSMUSG00000002329	Mdp1	14	-	Ensembl_v71	Yes	-	B2	-	B1	-
ENSMUSG00000002332	Dhrs1	14	-	Ensembl_v71	Yes	-	-	-	B1	-
ENSMUSG00000002341	Ncan	8	-	Ensembl_v71	Yes	B1	-	OtherSINE	B1	-
ENSMUSG00000002342	Tmem161a	8	-	Ensembl_v71	Yes	-	-	OtherSINE	B1	-
ENSMUSG00000002343	Armc6	8	-	Ensembl_v71	Yes	-	-	OtherSINE	B1	-
ENSMUSG00000002345	2310045N01Rik	8	-	Ensembl_v71	Yes	-	-	-	B1	-
ENSMUSG00000002346	Slc25a42	8	-	Ensembl_v71	Yes	B1	-	-	B1	-
ENSMUSG00000002365	Snx9	17	-	Ensembl_v71	Yes	-	-	-	B1	-
ENSMUSG00000002372	Ranbp3	17	-	Ensembl_v71	Yes	-	-	-	B1	-
ENSMUSG00000002379	Ndufa11	17	1	Ensembl_v71	Yes	-	-	OtherSINE	B1	-
ENSMUSG00000002384	Bmp8b	4	-	Ensembl_v71	Yes	B1	-	-	B1	-
ENSMUSG00000002393	Nr2f6	8	-	Ensembl_v71	Yes	-	-	-	B1	-
ENSMUSG00000002395	Use1	8	-	Ensembl_v71	Yes	-	-	-	B1	-
ENSMUSG00000002396	Ocel1	8	-	Ensembl_v71	Yes	B1	-	OtherSINE	B1	-
ENSMUSG00000002409	Dyrk1b	7	-	Ensembl_v71	Yes	-	-	-	B1	-
ENSMUSG00000002413	Braf	6	1	Ensembl_v71	Yes	B1	-	OtherSINE	B1	-
ENSMUSG00000002416	Ndufb2	6	1	Ensembl_v71	Yes	B1	-	-	B1	-
ENSMUSG00000002428	Hltf	3	-	Ensembl_v71	Yes	-	-	-	B1	-
ENSMUSG00000002455	Prpf6	2	-	Ensembl_v71	Yes	-	-	-	B1	-
ENSMUSG00000002458	Rgs19	2	-	Ensembl_v71	Yes	-	-	-	-	-
ENSMUSG00000002459	Rgs20	1	-	Ensembl_v71	Yes	-	-	-	-	-
ENSMUSG00000002475	Abhd3	18	-	Ensembl_v71	Yes	-	-	-	B1	-
ENSMUSG00000002477	Snrpd1	18	-	Ensembl_v71	Yes	-	-	-	B1	-
ENSMUSG00000002486	Tchp	5	-	Ensembl_v71	Yes	-	-	-	B1	-
ENSMUSG00000002489	Tiam1	16	-	Ensembl_v71	Yes	-	-	-	B1	-
ENSMUSG00000002496	Tsc2	17	-	Ensembl_v71	Yes	-	-	-	B1	-
ENSMUSG00000002500	Rpl3l	17	-	Ensembl_v71	Yes	-	-	-	B1	-
ENSMUSG00000002504	Slc9a3r2	17	-	Ensembl_v71	Yes	-	-	-	B1	-
ENSMUSG00000002524	Puf60	15	-	Ensembl_v71	Yes	-	-	-	B1	-
ENSMUSG00000002546	Golga2	2	-	Ensembl_v71	Yes	-	-	OtherSINE	B1	-
ENSMUSG00000002550	Uck1	2	2	Ensembl_v71	Yes	-	-	-	-	-
ENSMUSG00000002565	Scin	12	-	Ensembl_v71	Yes	-	-	-	B1	-
ENSMUSG00000002578	Ikzf4	10	-	Ensembl_v71	Yes	-	-	-	B1	B1
ENSMUSG00000002580	Mien1	11	-	Ensembl_v71	Yes	-	-	-	-	-
ENSMUSG00000002588	Pon1	6	-	Ensembl_v71	Yes	-	-	-	-	-
ENSMUSG00000002602	Axl	7	-	Ensembl_v71	Yes	B1	-	OtherSINE	B1	-
ENSMUSG00000002603	Tgfb1	7	-	Ensembl_v71	Yes	-	-	-	B1	-
ENSMUSG00000002608	Ccdc97	7	-	Ensembl_v71	Yes	B1	-	-	B1	-
ENSMUSG00000002617	Zfp40	17	1	Ensembl_v71	Yes	-	-	-	B1	-
ENSMUSG00000002625	Akap8l	17	-	Ensembl_v71	Yes	-	-	-	B1	-
ENSMUSG00000002633	Shh	5	-	Ensembl_v71	Yes	-	-	-	-	-
ENSMUSG00000002635	Pdcd2l	7	-	Ensembl_v71	Yes	B1	-	-	B1	-
ENSMUSG00000002658	Gtf2f1	17	-	Ensembl_v71	Yes	-	-	-	B1	-
ENSMUSG00000002660	Clpp	17	-	Ensembl_v71	Yes	B1	-	-	B1	-
ENSMUSG00000002661	Alkbh7	17	-	Ensembl_v71	Yes	-	-	-	-	-
ENSMUSG00000002664	Pspn	17	-	No	No	-	-	-	-	-
ENSMUSG00000002668	Dennd1c	17	-	Ensembl_v71	Yes	-	-	-	B1	-
ENSMUSG00000002679	Med6	12	-	Ensembl_v71	Yes	-	-	-	B1	-
ENSMUSG00000002688	Prkd1	12	-	Ensembl_v71	Yes	-	-	-	B1	-
ENSMUSG00000002699	Lcp2	11	-	Ensembl_v71	Yes	-	-	-	B1	-
ENSMUSG00000002718	Cse1l	2	-	Ensembl_v71	Yes	-	-	-	B1	-
ENSMUSG00000002728	Naa20	2	3	Ensembl_v71	Yes	-	-	-	B1	-
ENSMUSG00000002731	Prkra	2	1	Ensembl_v71	Yes	-	-	-	B1	-
ENSMUSG00000002732	Fkbp7	2	-	Ensembl_v71	Yes	-	-	-	-	-
ENSMUSG00000002733	Plekha3	2	-	Ensembl_v71	Yes	-	-	-	B1	-
ENSMUSG00000002741	Ykt6	11	2	Ensembl_v71	Yes	-	-	-	B1	-
ENSMUSG00000002748	Baz1b	5	-	Ensembl_v71	Yes	-	-	-	B1	-
ENSMUSG00000002763	Pex6	17	-	Ensembl_v71	Yes	-	-	-	B1	-
ENSMUSG00000002767	Mrpl2	17	-	Ensembl_v71	Yes	-	-	-	B1	-
ENSMUSG00000002768	Mea1	17	1	Ensembl_v71	Yes	-	-	-	-	-
ENSMUSG00000002769	Gnmt	17	-	Ensembl_v71	Yes	-	-	-	B1	-
ENSMUSG00000002771	Grin2d	7	-	Ensembl_v71	Yes	-	-	-	B1	-
ENSMUSG00000002778	Kdelr1	7	-	Ensembl_v71	Yes	-	-	-	-	-
ENSMUSG00000002781	Tmem143	7	-	Ensembl_v71	Yes	-	-	-	B1	-
ENSMUSG00000002797	Ggct	6	-	Ensembl_v71	Yes	B1	-	OtherSINE	B1	-
ENSMUSG00000002799	Jag2	12	-	Ensembl_v71	Yes	-	-	-	-	-
ENSMUSG00000002803	Btbd6	12	-	Ensembl_v71	Yes	-	-	-	-	-
ENSMUSG00000002804	Nudt14	12	-	Ensembl_v71	Yes	-	-	-	-	-
ENSMUSG00000002808	Epdr1	13	-	Ensembl_v71	Yes	-	-	-	B1	-
ENSMUSG00000002812	Flii	11	-	Ensembl_v71	Yes	-	-	-	B1	-
ENSMUSG00000002814	Top3a	11	-	Ensembl_v71	Yes	-	-	-	B1	-
ENSMUSG00000002820	Atg4d	9	-	Ensembl_v71	Yes	B1	-	OtherSINE	B1	-
ENSMUSG00000002825	Qtrt1	9	-	Ensembl_v71	Yes	-	-	-	B1	-
ENSMUSG00000002831	Plin4	17	-	Ensembl_v71	Yes	-	-	-	B1	-
ENSMUSG00000002833	Hdgfrp2	17	-	Ensembl_v71	Yes	-	-	-	B1	-
ENSMUSG00000002835	Chaf1a	17	-	Ensembl_v71	Yes	-	-	-	B1	-
ENSMUSG00000002844	Adprh	16	-	Ensembl_v71	Yes	-	-	-	-	-
ENSMUSG00000002845	Tmem39a	16	-	Ensembl_v71	Yes	-	-	-	B1	-
ENSMUSG00000002846	Timmdc1	16	-	Ensembl_v71	Yes	B1	-	-	B1	-
ENSMUSG00000002847	Pla1a	16	-	Ensembl_v71	Yes	-	-	-	B1	-
ENSMUSG00000002870	Mcm2	6	-	Ensembl_v71	Yes	-	-	-	B1	-
ENSMUSG00000002871	Tpra1	6	-	Ensembl_v71	Yes	-	-	-	B1	-
ENSMUSG00000002881	Nab1	1	1	Ensembl_v71	Yes	B1	-	-	B1	-
ENSMUSG00000002885	Cd97	8	-	Ensembl_v71	Yes	-	-	-	B1	-
ENSMUSG00000002897	Il17ra	6	-	Ensembl_v71	Yes	B1	-	-	B1	-
ENSMUSG00000002900	Lamb1	12	-	Ensembl_v71	Yes	-	-	-	B1	-
ENSMUSG00000002908	Kcnn1	8	-	Ensembl_v71	Yes	B1	-	OtherSINE	B1	-
ENSMUSG00000002910	Arrdc2	8	-	Ensembl_v71	Yes	-	-	-	B1	-
ENSMUSG00000002930	Ppp1r17	6	-	Ensembl_v71	Yes	-	-	-	B1	-
ENSMUSG00000002944	Cd36	5	-	Ensembl_v71	Yes	-	B2	-	B1	-
ENSMUSG00000002948	Map2k7	8	-	Ensembl_v71	Yes	-	-	-	-	-
ENSMUSG00000002949	Timm44	8	-	Ensembl_v71	Yes	-	-	-	B1	-
ENSMUSG00000002957	Ap2a2	7	-	Ensembl_v71	Yes	-	-	-	B1	-
ENSMUSG00000002963	Pnkp	7	-	Ensembl_v71	Yes	-	-	-	B1	-
ENSMUSG00000002968	Med25	7	-	Ensembl_v71	Yes	-	-	-	B1	-
ENSMUSG00000002980	Bcam	7	-	Ensembl_v71	Yes	-	-	-	B1	B1
ENSMUSG00000002981	Clptm1	7	-	Ensembl_v71	Yes	-	-	OtherSINE	B1	-
ENSMUSG00000002983	Relb	7	-	Ensembl_v71	Yes	-	-	-	B1	-
ENSMUSG00000002984	Tomm40	7	1	Ensembl_v71	Yes	-	-	-	B1	-
ENSMUSG00000002985	Apoe	7	-	Ensembl_v71	Yes	B1	-	-	-	-
ENSMUSG00000002992	Apoc2	7	-	Ensembl_v71	Yes	-	-	-	B1	-
ENSMUSG00000002996	Hbp1	12	1	Ensembl_v71	Yes	-	B2	-	B1	-
ENSMUSG00000002997	Prkar2b	12	-	Ensembl_v71	Yes	-	-	-	B1	-
ENSMUSG00000003031	Cdkn1b	6	-	Ensembl_v71	Yes	B1	-	-	B1	-
ENSMUSG00000003032	Klf4	4	-	Ensembl_v71	Yes	-	-	-	-	-
ENSMUSG00000003033	Ap1m1	8	-	Ensembl_v71	Yes	-	-	-	B1	-
ENSMUSG00000003037	Rab8a	8	-	Ensembl_v71	Yes	B1	B2	-	B1	-
ENSMUSG00000003038	Hmgn2	4	17	Ensembl_v71	Yes	-	-	-	-	-
ENSMUSG00000003039	Fam32a	8	3	Ensembl_v71	Yes	B1	-	OtherSINE	-	-
ENSMUSG00000003051	Elf3	1	-	Ensembl_v71	Yes	-	-	-	B1	-
ENSMUSG00000003053	Cyp2c29	19	-	Ensembl_v71	Yes	B1	-	-	B1	-
ENSMUSG00000003062	Stard3nl	13	-	Ensembl_v71	Yes	-	-	-	B1	-
ENSMUSG00000003068	Stk11	10	-	Ensembl_v71	Yes	-	-	-	B1	-
ENSMUSG00000003070	Efna2	10	-	Ensembl_v71	Yes	-	-	-	B1	-
ENSMUSG00000003072	Atp5d	10	-	Ensembl_v71	Yes	-	-	-	B1	-
ENSMUSG00000003099	Ppp5c	7	-	Ensembl_v71	Yes	-	-	-	B1	-
ENSMUSG00000003119	Cdk12	11	-	Ensembl_v71	Yes	-	-	-	B1	-
ENSMUSG00000003123	Lipe	7	-	Ensembl_v71	Yes	-	-	-	B1	-
ENSMUSG00000003131	Pafah1b2	9	-	Ensembl_v71	Yes	B1	-	OtherSINE	B1	-
ENSMUSG00000003134	Tbc1d8	1	-	Ensembl_v71	Yes	B1	-	-	B1	-
ENSMUSG00000003135	Cnot11	1	-	Ensembl_v71	Yes	B1	-	-	B1	-
ENSMUSG00000003153	Slc2a3	6	-	Ensembl_v71	Yes	-	-	-	B1	-
ENSMUSG00000003154	Foxj2	6	-	Ensembl_v71	Yes	-	-	-	B1	-
ENSMUSG00000003161	Sri	5	-	Ensembl_v71	Yes	B1	B2	-	B1	-
ENSMUSG00000003166	Dgcr2	16	-	Ensembl_v71	Yes	-	-	-	B1	-
ENSMUSG00000003178	Mical3	6	-	Ensembl_v71	Yes	-	-	-	B1	-
ENSMUSG00000003184	Irf3	7	-	Ensembl_v71	Yes	-	-	-	B1	-
ENSMUSG00000003190	Bcl2l12	7	-	Ensembl_v71	Yes	-	-	-	B1	-
ENSMUSG00000003198	Zfp959	17	-	RefSeq	Yes	B1	-	-	B1	-
ENSMUSG00000003199	Mpnd	17	-	Ensembl_v71	Yes	-	-	-	B1	-
ENSMUSG00000003200	Sh3gl1	17	-	Ensembl_v71	Yes	-	-	-	B1	-
ENSMUSG00000003206	Ebi3	17	-	Ensembl_v71	Yes	-	-	OtherSINE	B1	-
ENSMUSG00000003208	Ccdc94	17	2	Ensembl_v71	Yes	-	-	-	B1	-
ENSMUSG00000003226	Ranbp2	10	-	Ensembl_v71	Yes	-	-	-	B1	-
ENSMUSG00000003227	Edar	10	-	Ensembl_v71	Yes	-	-	-	B1	-
ENSMUSG00000003228	Grk5	19	-	Ensembl_v71	Yes	-	-	-	B1	-
ENSMUSG00000003233	Dvl3	16	-	Ensembl_v71	Yes	-	-	-	B1	-
ENSMUSG00000003234	Abcf3	16	-	Ensembl_v71	Yes	-	-	-	B1	-
ENSMUSG00000003235	Eif2b5	16	-	Ensembl_v71	Yes	B1	-	-	B1	-
ENSMUSG00000003269	Cyth2	7	-	Ensembl_v71	Yes	-	-	-	B1	-
ENSMUSG00000003271	Sult2b1	7	-	Ensembl_v71	Yes	-	-	-	B1	-
ENSMUSG00000003273	Car11	7	-	Ensembl_v71	Yes	-	-	-	B1	-
ENSMUSG00000003279	Dlgap1	17	-	Ensembl_v71	Yes	-	-	-	B1	-
ENSMUSG00000003282	Plag1	4	-	Ensembl_v71	Yes	-	-	-	-	-
ENSMUSG00000003283	Hck	2	-	Ensembl_v71	Yes	-	-	-	B1	-
ENSMUSG00000003299	Mrpl4	9	1	Ensembl_v71	Yes	-	-	-	B1	-
ENSMUSG00000003308	Keap1	9	-	Ensembl_v71	Yes	B1	-	-	B1	-
ENSMUSG00000003309	Ap1m2	9	-	Ensembl_v71	Yes	-	-	-	B1	-
ENSMUSG00000003316	Glg1	8	-	Ensembl_v71	Yes	B1	-	-	B1	-
ENSMUSG00000003341	Atp8b3	10	-	Ensembl_v71	Yes	-	-	-	B1	-
ENSMUSG00000003344	Btbd2	10	-	Ensembl_v71	Yes	-	-	-	B1	-
ENSMUSG00000003345	Csnk1g2	10	-	Ensembl_v71	Yes	-	-	-	B1	-
ENSMUSG00000003346	Abhd17a	10	-	Ensembl_v71	Yes	-	-	-	B1	-
ENSMUSG00000003348	Mob3a	10	-	Ensembl_v71	Yes	B1	-	OtherSINE	B1	-
ENSMUSG00000003352	Cacnb3	15	-	Ensembl_v71	Yes	-	-	-	B1	-
ENSMUSG00000003354	Ccdc65	15	-	Ensembl_v71	Yes	-	-	-	B1	-
ENSMUSG00000003355	Fkbp11	15	-	Ensembl_v71	Yes	-	-	-	-	-
ENSMUSG00000003360	Ddx23	15	-	Ensembl_v71	Yes	-	-	-	B1	-
ENSMUSG00000003363	Pld3	7	-	Ensembl_v71	Yes	-	-	-	B1	-
ENSMUSG00000003378	Grik5	7	-	Ensembl_v71	Yes	-	-	-	B1	-
ENSMUSG00000003379	Cd79a	7	-	Ensembl_v71	Yes	-	-	-	B1	-
ENSMUSG00000003380	Rabac1	7	-	Ensembl_v71	Yes	-	-	-	-	-
ENSMUSG00000003382	Etv3	3	-	Ensembl_v71	Yes	B1	-	-	-	-
ENSMUSG00000003402	Prkcsh	9	-	Ensembl_v71	Yes	-	-	-	B1	-
ENSMUSG00000003410	Elavl3	9	-	Ensembl_v71	Yes	-	-	OtherSINE	B1	-
ENSMUSG00000003411	Rab3b	4	-	Ensembl_v71	Yes	B1	-	OtherSINE	B1	-
ENSMUSG00000003418	St8sia6	2	-	Ensembl_v71	Yes	-	-	OtherSINE	B1	-
ENSMUSG00000003420	Fcgrt	7	-	Ensembl_v71	Yes	-	-	-	B1	-
ENSMUSG00000003421	Nosip	7	-	Ensembl_v71	Yes	B1	B2	-	B1	-
ENSMUSG00000003423	Pih1d1	7	-	Ensembl_v71	Yes	-	-	-	B1	-
ENSMUSG00000003429	Rps11	7	22	Ensembl_v71	Yes	-	-	-	B1	-
ENSMUSG00000003435	Supt5	7	-	Ensembl_v71	Yes	-	-	-	B1	-
ENSMUSG00000003436	Dll3	7	-	Ensembl_v71	Yes	B1	-	-	B1	-
ENSMUSG00000003437	Paf1	7	-	Ensembl_v71	Yes	-	-	-	B1	-
ENSMUSG00000003438	Timm50	7	-	Ensembl_v71	Yes	-	-	-	B1	-
ENSMUSG00000003444	Med29	7	2	Ensembl_v71	Yes	B1	-	-	B1	-
ENSMUSG00000003452	Bicd1	6	-	Ensembl_v71	Yes	B1	-	OtherSINE	B1	-
ENSMUSG00000003458	Ncstn	1	-	Ensembl_v71	Yes	-	-	-	B1	-
ENSMUSG00000003464	Pex19	1	-	Ensembl_v71	Yes	-	-	-	B1	-
ENSMUSG00000003469	Phyhip	14	-	Ensembl_v71	Yes	-	-	-	B1	-
ENSMUSG00000003476	Crhr2	6	-	Ensembl_v71	Yes	-	-	OtherSINE	B1	-
ENSMUSG00000003477	Inmt	6	-	Ensembl_v71	Yes	-	-	-	-	-
ENSMUSG00000003484	Cyp4f18	8	-	Ensembl_v71	Yes	-	-	-	B1	-
ENSMUSG00000003500	Impdh1	6	-	Ensembl_v71	Yes	-	-	-	B1	-
ENSMUSG00000003505	Psg18	7	-	Ensembl_v71	Yes	-	-	-	-	-
ENSMUSG00000003518	Dusp3	11	-	Ensembl_v71	Yes	B1	-	-	-	-
ENSMUSG00000003526	Prodh	16	-	Ensembl_v71	Yes	B1	-	-	B1	-
ENSMUSG00000003527	Dgcr14	16	2	Ensembl_v71	Yes	-	-	-	B1	-
ENSMUSG00000003528	Slc25a1	16	-	Ensembl_v71	Yes	-	-	-	-	-
ENSMUSG00000003531	Dgcr6	16	-	Ensembl_v71	Yes	-	-	-	B1	-
ENSMUSG00000003534	Ddr1	17	-	Ensembl_v71	Yes	-	-	-	B1	-
ENSMUSG00000003541	Ier3	17	1	Ensembl_v71	Yes	-	-	-	-	-
ENSMUSG00000003545	Fosb	7	-	Ensembl_v71	Yes	-	-	-	-	-
ENSMUSG00000003546	Klc4	17	-	Ensembl_v71	Yes	-	-	-	B1	-
ENSMUSG00000003549	Ercc1	7	-	Ensembl_v71	Yes	-	-	-	B1	-
ENSMUSG00000003555	Cyp17a1	19	-	Ensembl_v71	Yes	-	-	-	B1	-
ENSMUSG00000003559	As3mt	19	-	Ensembl_v71	Yes	-	-	-	B1	-
ENSMUSG00000003573	Homer3	8	-	Ensembl_v71	Yes	B1	-	-	B1	-
ENSMUSG00000003575	Crtc1	8	-	Ensembl_v71	Yes	-	-	OtherSINE	B1	-
ENSMUSG00000003581	Rnf215	11	-	Ensembl_v71	Yes	-	-	-	-	-
ENSMUSG00000003585	Sec14l2	11	-	Ensembl_v71	Yes	-	-	-	B1	-
ENSMUSG00000003604	Aven	2	-	Ensembl_v71	Yes	B1	B2	-	B1	-
ENSMUSG00000003617	Cp	3	-	Ensembl_v71	Yes	-	-	-	B1	-
ENSMUSG00000003623	Crot	5	-	Ensembl_v71	Yes	-	-	-	B1	-
ENSMUSG00000003644	Rps6ka1	4	-	Ensembl_v71	Yes	-	-	-	B1	-
ENSMUSG00000003657	Calb2	8	-	Ensembl_v71	Yes	-	-	-	B1	-
ENSMUSG00000003660	Snrnp200	2	-	Ensembl_v71	Yes	-	-	-	B1	-
ENSMUSG00000003662	Ciao1	2	-	Ensembl_v71	Yes	B1	-	OtherSINE	B1	-
ENSMUSG00000003665	Has1	17	-	Ensembl_v71	Yes	-	-	-	B1	-
ENSMUSG00000003680	Taf6l	19	-	Ensembl_v71	Yes	-	-	-	B1	-
ENSMUSG00000003721	Insig2	1	-	Ensembl_v71	Yes	-	-	-	B1	-
ENSMUSG00000003731	Kpna6	4	-	Ensembl_v71	Yes	-	-	-	B1	-
ENSMUSG00000003746	Man1a	10	-	Ensembl_v71	Yes	-	-	-	B1	-
ENSMUSG00000003752	Itpkc	7	-	Ensembl_v71	Yes	-	-	-	B1	-
ENSMUSG00000003762	Adck4	7	-	Ensembl_v71	Yes	-	-	-	B1	-
ENSMUSG00000003778	Brd8	18	-	Ensembl_v71	Yes	B1	B2	OtherSINE	B1	-
ENSMUSG00000003779	Kif20a	18	-	Ensembl_v71	Yes	B1	-	-	B1	-
ENSMUSG00000003808	Farsa	8	-	Ensembl_v71	Yes	-	-	-	B1	-
ENSMUSG00000003809	Gcdh	8	-	Ensembl_v71	Yes	-	-	-	B1	-
ENSMUSG00000003810	Mast2	4	-	Ensembl_v71	Yes	-	-	-	B1	-
ENSMUSG00000003812	Dnase2a	8	-	Ensembl_v71	Yes	B1	-	OtherSINE	B1	-
ENSMUSG00000003813	Rad23a	8	-	Ensembl_v71	Yes	-	-	-	B1	-
ENSMUSG00000003814	Calr	8	-	Ensembl_v71	Yes	-	-	-	B1	-
ENSMUSG00000003824	Syce2	8	1	Ensembl_v71	Yes	-	-	OtherSINE	B1	-
ENSMUSG00000003847	Nfat5	8	-	Ensembl_v71	Yes	-	B2	OtherSINE	B1	-
ENSMUSG00000003848	Nob1	8	-	Ensembl_v71	Yes	-	-	-	B1	-
ENSMUSG00000003849	Nqo1	8	-	Ensembl_v71	Yes	-	-	-	B1	-
ENSMUSG00000003863	Ppfia3	7	-	Ensembl_v71	Yes	-	-	-	B1	-
ENSMUSG00000003865	Gys1	7	-	Ensembl_v71	Yes	-	-	OtherSINE	B1	-
ENSMUSG00000003868	Ruvbl2	7	-	Ensembl_v71	Yes	-	-	-	B1	-
ENSMUSG00000003872	Lin7b	7	-	Ensembl_v71	Yes	-	-	-	-	-
ENSMUSG00000003873	Bax	7	-	Ensembl_v71	Yes	-	-	-	-	-
ENSMUSG00000003882	Il7r	15	-	Ensembl_v71	Yes	-	-	OtherSINE	B1	-
ENSMUSG00000003923	Tfam	10	-	Ensembl_v71	Yes	B1	-	OtherSINE	B1	-
ENSMUSG00000003929	Zfp81	17	1	Ensembl_v71	Yes	B1	B2	OtherSINE	B1	-
ENSMUSG00000003934	Efnb3	11	-	Ensembl_v71	Yes	-	-	-	-	-
ENSMUSG00000003948	Mmd	11	-	Ensembl_v71	Yes	-	-	-	B1	-
ENSMUSG00000003949	Hlf	11	-	Ensembl_v71	Yes	-	-	-	-	-
ENSMUSG00000003955	Fam162a	16	1	Ensembl_v71	Yes	-	-	-	B1	-
ENSMUSG00000003970	Rpl8	15	3	Ensembl_v71	Yes	-	-	-	-	-
ENSMUSG00000003974	Grm3	5	-	Ensembl_v71	Yes	-	-	-	B1	-
ENSMUSG00000003992	Ssbp2	13	-	Ensembl_v71	Yes	-	-	-	B1	-
ENSMUSG00000004018	Fancl	11	1	Ensembl_v71	Yes	-	-	-	B1	-
ENSMUSG00000004031	Brinp2	1	-	Ensembl_v71	Yes	-	-	-	B1	-
ENSMUSG00000004032	Gstm5	3	1	Ensembl_v71	Yes	-	-	-	-	-
ENSMUSG00000004035	Gstm7	3	-	Ensembl_v71	Yes	-	-	-	-	-
ENSMUSG00000004038	Gstm3	3	1	Ensembl_v71	Yes	-	-	-	B1	-
ENSMUSG00000004040	Stat3	11	-	Ensembl_v71	Yes	-	B2	-	B1	-
ENSMUSG00000004043	Stat5a	11	-	Ensembl_v71	Yes	B1	-	-	B1	-
ENSMUSG00000004044	Ptrf	11	-	Ensembl_v71	Yes	B1	-	OtherSINE	B1	-
ENSMUSG00000004054	Map3k11	19	-	Ensembl_v71	Yes	-	-	-	B1	-
ENSMUSG00000004056	Akt2	7	1	Ensembl_v71	Yes	-	-	-	B1	-
ENSMUSG00000004069	Dnaja3	16	1	Ensembl_v71	Yes	-	-	-	B1	-
ENSMUSG00000004070	Hmox2	16	-	Ensembl_v71	Yes	-	-	-	B1	-
ENSMUSG00000004071	Cdip1	16	-	Ensembl_v71	Yes	-	-	-	B1	-
ENSMUSG00000004085	Zak	2	-	Ensembl_v71	Yes	B1	-	-	B1	-
ENSMUSG00000004096	Cwc15	9	-	Ensembl_v71	Yes	-	-	-	B1	-
ENSMUSG00000004098	Col5a3	9	-	Ensembl_v71	Yes	-	-	-	B1	-
ENSMUSG00000004099	Dnmt1	9	-	Ensembl_v71	Yes	-	-	-	B1	-
ENSMUSG00000004100	Ppan	9	-	Ensembl_v71	Yes	-	-	-	-	-
ENSMUSG00000004105	Angptl2	2	-	Ensembl_v71	Yes	-	-	-	B1	-
ENSMUSG00000004110	Cacna1e	1	-	Ensembl_v71	Yes	-	-	-	B1	-
ENSMUSG00000004113	Cacna1b	2	-	Ensembl_v71	Yes	-	-	-	B1	-
ENSMUSG00000004127	Trmt10a	3	1	Ensembl_v71	Yes	B1	-	-	B1	-
ENSMUSG00000004151	Etv1	12	-	Ensembl_v71	Yes	-	-	-	B1	-
ENSMUSG00000004187	Kifc2	15	-	Ensembl_v71	Yes	-	-	-	B1	-
ENSMUSG00000004207	Psap	10	-	Ensembl_v71	Yes	-	-	-	B1	-
ENSMUSG00000004221	Ikbkg	X	-	Ensembl_v71	Yes	B1	B2	OtherSINE	B1	-
ENSMUSG00000004231	Pax2	19	-	Ensembl_v71	Yes	-	-	-	B1	-
ENSMUSG00000004233	Wars2	3	-	Ensembl_v71	Yes	-	B2	OtherSINE	B1	-
ENSMUSG00000004263	Atn1	6	-	Ensembl_v71	Yes	-	-	-	B1	-
ENSMUSG00000004264	Phb2	6	-	Ensembl_v71	Yes	-	-	-	-	-
ENSMUSG00000004266	Ptpn6	6	-	Ensembl_v71	Yes	-	-	-	B1	-
ENSMUSG00000004267	Eno2	6	3	Ensembl_v71	Yes	-	-	-	B1	-
ENSMUSG00000004268	Emg1	6	-	Ensembl_v71	Yes	-	-	-	B1	-
ENSMUSG00000004270	Lpcat3	6	-	Ensembl_v71	Yes	-	-	-	B1	-
ENSMUSG00000004285	Atp6v1f	6	2	Ensembl_v71	Yes	-	-	-	B1	-
ENSMUSG00000004296	Il12b	11	-	Ensembl_v71	Yes	B1	-	-	B1	-
ENSMUSG00000004317	Clcn5	X	-	Ensembl_v71	Yes	-	-	OtherSINE	B1	-
ENSMUSG00000004319	Clcn3	8	-	Ensembl_v71	Yes	-	-	-	B1	-
ENSMUSG00000004328	Hif3a	7	-	Ensembl_v71	Yes	B1	-	OtherSINE	B1	-
ENSMUSG00000004341	Gpx6	13	-	Ensembl_v71	Yes	-	-	-	B1	-
ENSMUSG00000004344	Gpx5	13	-	Ensembl_v71	Yes	B1	-	-	B1	-
ENSMUSG00000004347	Pde1c	6	-	Ensembl_v71	Yes	-	-	OtherSINE	B1	-
ENSMUSG00000004356	Utp20	10	-	Ensembl_v71	Yes	B1	-	-	B1	-
ENSMUSG00000004359	Spic	10	-	Ensembl_v71	Yes	-	-	-	B1	-
ENSMUSG00000004360	9330159F19Rik	10	-	Ensembl_v71	Yes	B1	-	-	B1	-
ENSMUSG00000004364	Cul3	1	-	Ensembl_v71	Yes	-	-	-	B1	-
ENSMUSG00000004366	Sst	16	-	Ensembl_v71	Yes	-	-	-	-	-
ENSMUSG00000004371	Il11	7	-	Ensembl_v71	Yes	B1	-	-	-	-
ENSMUSG00000004383	Large	8	-	Ensembl_v71	Yes	-	-	-	B1	-
ENSMUSG00000004393	Ddx56	11	-	Ensembl_v71	Yes	-	-	OtherSINE	B1	-
ENSMUSG00000004394	Tmed4	11	-	Ensembl_v71	Yes	B1	-	OtherSINE	-	-
ENSMUSG00000004415	Col26a1	5	-	Ensembl_v71	Yes	-	-	OtherSINE	B1	-
ENSMUSG00000004446	Bid	6	-	Ensembl_v71	Yes	-	-	OtherSINE	B1	-
ENSMUSG00000004451	Ralb	1	-	Ensembl_v71	Yes	B1	-	-	B1	-
ENSMUSG00000004455	Ppp1cc	5	5	Ensembl_v71	Yes	-	-	-	B1	-
ENSMUSG00000004460	Dnajb11	16	-	Ensembl_v71	Yes	-	-	-	B1	-
ENSMUSG00000004462	Tbccd1	16	-	Ensembl_v71	Yes	B1	-	-	B1	-
ENSMUSG00000004473	Clec11a	7	-	Ensembl_v71	Yes	-	-	-	-	-
ENSMUSG00000004500	Zfp324	7	-	Ensembl_v71	Yes	B1	-	OtherSINE	B1	-
ENSMUSG00000004508	Gab2	7	-	Ensembl_v71	Yes	B1	B2	-	B1	-
ENSMUSG00000004530	Coro1c	5	1	Ensembl_v71	Yes	-	-	-	B1	-
ENSMUSG00000004535	Tax1bp1	6	-	Ensembl_v71	Yes	-	-	-	B1	-
ENSMUSG00000004540	Psg17	7	-	Ensembl_v71	Yes	-	-	-	-	-
ENSMUSG00000004542	Psg19	7	-	Ensembl_v71	Yes	-	-	-	-	-
ENSMUSG00000004552	Ctse	1	-	Ensembl_v71	Yes	-	-	-	B1	-
ENSMUSG00000004558	Ndrg2	14	-	Ensembl_v71	Yes	-	-	-	B1	-
ENSMUSG00000004561	Mettl17	14	-	Ensembl_v71	Yes	-	-	-	B1	-
ENSMUSG00000004562	Arhgef40	14	-	Ensembl_v71	Yes	-	-	-	B1	-
ENSMUSG00000004565	Pnpla6	8	-	Ensembl_v71	Yes	-	-	-	B1	-
ENSMUSG00000004567	Mcoln1	8	-	Ensembl_v71	Yes	-	-	-	B1	-
ENSMUSG00000004568	Arhgef18	8	-	Ensembl_v71	Yes	-	-	-	B1	-
ENSMUSG00000004591	Pkn2	3	-	Ensembl_v71	Yes	-	-	-	B1	-
ENSMUSG00000004609	Cd33	7	-	Ensembl_v71	Yes	-	-	OtherSINE	-	-
ENSMUSG00000004610	Etfb	7	-	Ensembl_v71	Yes	-	-	-	B1	-
ENSMUSG00000004612	Nkg7	7	-	Ensembl_v71	Yes	-	-	-	-	-
ENSMUSG00000004613	Lim2	7	-	Ensembl_v71	Yes	-	-	-	B1	-
ENSMUSG00000004626	Stxbp2	8	-	Ensembl_v71	Yes	-	B2	-	B1	-
ENSMUSG00000004630	Pcp2	8	-	Ensembl_v71	Yes	-	-	-	-	-
ENSMUSG00000004631	Sgce	6	-	Ensembl_v71	Yes	-	-	-	B1	-
ENSMUSG00000004633	Chn2	6	-	Ensembl_v71	Yes	-	-	-	B1	-
ENSMUSG00000004637	Wwox	8	-	Ensembl_v71	Yes	-	-	-	B1	-
ENSMUSG00000004642	Slbp	5	1	Ensembl_v71	Yes	-	-	-	B1	-
ENSMUSG00000004651	Tyr	7	-	Ensembl_v71	Yes	-	B2	-	B1	-
ENSMUSG00000004654	Ghrhr	6	-	Ensembl_v71	Yes	-	-	-	B1	-
ENSMUSG00000004655	Aqp1	6	-	Ensembl_v71	Yes	-	-	-	-	-
ENSMUSG00000004661	Arid3b	9	-	Ensembl_v71	Yes	-	-	-	B1	-
ENSMUSG00000004665	Cnn2	10	3	Ensembl_v71	Yes	B1	-	OtherSINE	B1	-
ENSMUSG00000004667	Polr2e	10	-	Ensembl_v71	Yes	-	-	-	B1	-
ENSMUSG00000004668	Abca13	11	-	Ensembl_v71	Yes	-	-	-	B1	-
ENSMUSG00000004677	Myo9b	8	-	Ensembl_v71	Yes	-	-	-	B1	-
ENSMUSG00000004698	Hdac9	12	-	Ensembl_v71	Yes	-	-	-	B1	-
ENSMUSG00000004707	Ly9	1	-	Ensembl_v71	Yes	-	-	-	B1	-
ENSMUSG00000004709	Cd244	1	-	Ensembl_v71	Yes	B1	-	OtherSINE	B1	-
ENSMUSG00000004730	Emr1	17	-	Ensembl_v71	Yes	-	-	-	B1	-
ENSMUSG00000004748	Mtfp1	11	-	Ensembl_v71	Yes	-	B2	-	-	-
ENSMUSG00000004768	Rab23	1	-	Ensembl_v71	Yes	-	-	-	B1	-
ENSMUSG00000004771	Rab11a	9	-	Ensembl_v71	Yes	-	-	-	B1	-
ENSMUSG00000004788	Eif2b2	12	-	Ensembl_v71	Yes	-	-	-	B1	-
ENSMUSG00000004789	Dlst	12	-	Ensembl_v71	Yes	-	-	-	B1	-
ENSMUSG00000004791	Pgf	12	-	Ensembl_v71	Yes	-	-	-	-	-
ENSMUSG00000004798	Ulk2	11	-	Ensembl_v71	Yes	-	-	-	B1	-
ENSMUSG00000004814	Ccl24	5	-	Ensembl_v71	Yes	-	-	OtherSINE	B1	-
ENSMUSG00000004815	Dgkq	5	-	Ensembl_v71	Yes	-	-	-	B1	-
ENSMUSG00000004821	Tmed11	5	-	Ensembl_v71	Yes	-	-	-	B1	-
ENSMUSG00000004837	Grap	11	-	Ensembl_v71	Yes	-	-	-	B1	-
ENSMUSG00000004842	Pou1f1	16	-	Ensembl_v71	Yes	-	B2	-	-	-
ENSMUSG00000004843	Chmp2b	16	-	Ensembl_v71	Yes	-	-	-	B1	-
ENSMUSG00000004846	Plod3	5	-	Ensembl_v71	Yes	-	-	-	B1	-
ENSMUSG00000004849	Ap1s1	5	-	Ensembl_v71	Yes	-	-	-	B1	-
ENSMUSG00000004864	Mapk13	17	-	Ensembl_v71	Yes	B1	-	-	B1	-
ENSMUSG00000004865	Srpk1	17	-	Ensembl_v71	Yes	B1	-	-	B1	-
ENSMUSG00000004872	Pax3	1	-	Ensembl_v71	Yes	-	-	-	B1	-
ENSMUSG00000004880	Lbr	1	-	Ensembl_v71	Yes	-	-	-	B1	-
ENSMUSG00000004885	Crabp2	3	-	Ensembl_v71	Yes	-	-	-	B1	-
ENSMUSG00000004891	Nes	3	-	Ensembl_v71	Yes	-	-	-	-	-
ENSMUSG00000004892	Bcan	3	-	Ensembl_v71	Yes	-	-	-	-	-
ENSMUSG00000004894	Hapln2	3	-	Ensembl_v71	Yes	B1	B2	-	B1	-
ENSMUSG00000004895	Prcc	3	-	Ensembl_v71	Yes	-	-	-	B1	-
ENSMUSG00000004896	Rrnad1	3	-	Ensembl_v71	Yes	B1	B2	OtherSINE	B1	-
ENSMUSG00000004897	Hdgf	3	1	Ensembl_v71	Yes	-	-	-	B1	-
ENSMUSG00000004902	Slc25a18	6	-	Ensembl_v71	Yes	-	-	-	B1	-
ENSMUSG00000004929	Thop1	10	-	Ensembl_v71	Yes	-	-	-	B1	-
ENSMUSG00000004931	Apba3	10	-	Ensembl_v71	Yes	-	-	-	B1	-
ENSMUSG00000004933	Matk	10	-	Ensembl_v71	Yes	-	-	-	B1	-
ENSMUSG00000004934	Pias4	10	-	Ensembl_v71	Yes	B1	-	-	B1	-
ENSMUSG00000004936	Map2k1	9	-	Ensembl_v71	Yes	-	-	-	B1	-
ENSMUSG00000004937	Sgta	10	1	Ensembl_v71	Yes	-	-	-	B1	-
ENSMUSG00000004939	Nmrk2	10	-	Ensembl_v71	Yes	B1	-	-	-	-
ENSMUSG00000004945	Tmem242	17	-	Ensembl_v71	Yes	-	B2	-	-	-
ENSMUSG00000004947	Dtx2	5	-	Ensembl_v71	Yes	-	-	-	B1	-
ENSMUSG00000004948	Zp3	5	-	Ensembl_v71	Yes	-	-	-	B1	-
ENSMUSG00000004951	Hspb1	5	-	Ensembl_v71	Yes	-	-	-	-	-
ENSMUSG00000004952	Rasa4	5	-	Ensembl_v71	Yes	-	-	-	B1	-
ENSMUSG00000004961	Syt5	7	-	Ensembl_v71	Yes	-	-	-	B1	-
ENSMUSG00000004980	Hnrnpa2b1	6	-	Ensembl_v71	Yes	-	-	-	-	-
ENSMUSG00000004988	Fxyd4	6	-	RefSeq	Yes	-	-	-	B1	-
ENSMUSG00000004994	Ccdc130	8	-	Ensembl_v71	Yes	-	-	-	B1	-
ENSMUSG00000004996	Mri1	8	-	Ensembl_v71	Yes	B1	B2	OtherSINE	B1	-
ENSMUSG00000005034	Prkacb	3	-	Ensembl_v71	Yes	-	-	OtherSINE	B1	-
ENSMUSG00000005043	Sgsh	11	-	Ensembl_v71	Yes	-	-	-	-	-
ENSMUSG00000005045	Chd5	4	-	Ensembl_v71	Yes	-	-	-	B1	-
ENSMUSG00000005054	Cstb	10	-	Ensembl_v71	Yes	-	-	-	B1	-
ENSMUSG00000005057	Sh2b2	5	-	Ensembl_v71	Yes	-	-	-	B1	-
ENSMUSG00000005069	Pex5	6	-	Ensembl_v71	Yes	-	-	-	B1	-
ENSMUSG00000005078	Jkamp	12	-	Ensembl_v71	Yes	-	-	-	B1	-
ENSMUSG00000005087	Cd44	2	-	Ensembl_v71	Yes	-	-	-	B1	-
ENSMUSG00000005089	Slc1a2	2	-	Ensembl_v71	Yes	B1	-	-	B1	-
ENSMUSG00000005102	Eif2ak4	2	-	Ensembl_v71	Yes	-	-	-	B1	-
ENSMUSG00000005103	Wdr1	5	-	Ensembl_v71	Yes	-	-	-	B1	-
ENSMUSG00000005107	Slc2a9	5	-	Ensembl_v71	Yes	-	-	-	B1	-
ENSMUSG00000005124	Wisp1	15	-	Ensembl_v71	Yes	-	-	OtherSINE	B1	-
ENSMUSG00000005125	Ndrg1	15	-	Ensembl_v71	Yes	-	-	-	B1	-
ENSMUSG00000005131	4930550C14Rik	9	-	Ensembl_v71	Yes	-	-	-	B1	-
ENSMUSG00000005142	Man2b1	8	-	Ensembl_v71	Yes	-	B2	-	B1	-
ENSMUSG00000005148	Klf5	14	1	Ensembl_v71	Yes	-	-	-	-	-
ENSMUSG00000005150	Wdr83	8	-	Ensembl_v71	Yes	-	-	-	-	-
ENSMUSG00000005161	Prdx2	8	5	Ensembl_v71	Yes	-	B2	-	-	-
ENSMUSG00000005198	Polr2a	11	-	Ensembl_v71	Yes	-	-	-	B1	-
ENSMUSG00000005202	Shbg	11	-	Ensembl_v71	Yes	-	-	OtherSINE	-	-
ENSMUSG00000005204	Senp3	11	1	Ensembl_v71	Yes	-	-	-	B1	-
ENSMUSG00000005220	Corin	5	-	Ensembl_v71	Yes	-	-	-	B1	-
ENSMUSG00000005225	Plekha8	6	-	Ensembl_v71	Yes	B1	-	-	B1	-
ENSMUSG00000005232	G6pc2	2	-	Ensembl_v71	Yes	-	-	OtherSINE	B1	-
ENSMUSG00000005233	Spc25	2	1	Ensembl_v71	Yes	-	-	-	B1	-
ENSMUSG00000005237	Dnah2	11	-	Ensembl_v71	Yes	-	-	-	B1	-
ENSMUSG00000005251	Ripk4	16	-	Ensembl_v71	Yes	-	-	-	B1	-
ENSMUSG00000005262	Ufd1l	16	-	Ensembl_v71	Yes	B1	-	OtherSINE	B1	-
ENSMUSG00000005267	Zfp287	11	-	Ensembl_v71	Yes	B1	B2	OtherSINE	B1	-
ENSMUSG00000005268	Prlr	15	-	Ensembl_v71	Yes	-	B2	OtherSINE	B1	-
ENSMUSG00000005299	Letm1	5	-	Ensembl_v71	Yes	B1	-	-	B1	-
ENSMUSG00000005312	Ubqln1	13	-	Ensembl_v71	Yes	-	-	-	B1	-
ENSMUSG00000005320	Fgfr4	13	-	Ensembl_v71	Yes	-	-	-	B1	-
ENSMUSG00000005338	Cadm3	1	-	Ensembl_v71	Yes	-	-	-	B1	-
ENSMUSG00000005339	Fcer1a	1	-	Ensembl_v71	Yes	-	-	-	-	-
ENSMUSG00000005354	Txn2	15	-	Ensembl_v71	Yes	B1	B2	-	B1	B1
ENSMUSG00000005355	Casp14	10	-	Ensembl_v71	Yes	-	-	-	B1	-
ENSMUSG00000005357	Slc1a6	10	-	Ensembl_v71	Yes	-	-	-	B1	-
ENSMUSG00000005360	Slc1a3	15	-	Ensembl_v71	Yes	-	-	-	B1	-
ENSMUSG00000005362	Crbn	6	-	Ensembl_v71	Yes	-	-	-	B1	-
ENSMUSG00000005364	Il5ra	6	-	Ensembl_v71	Yes	B1	-	OtherSINE	B1	-
ENSMUSG00000005370	Msh6	17	-	Ensembl_v71	Yes	-	-	-	B1	-
ENSMUSG00000005371	Fbxo11	17	-	Ensembl_v71	Yes	-	-	-	B1	-
ENSMUSG00000005373	Mlxipl	5	-	Ensembl_v71	Yes	B1	B2	-	B1	-
ENSMUSG00000005374	Tbl2	5	-	Ensembl_v71	Yes	B1	-	OtherSINE	B1	-
ENSMUSG00000005378	Wbscr22	5	-	Ensembl_v71	Yes	B1	-	-	B1	-
ENSMUSG00000005397	Nid1	13	-	Ensembl_v71	Yes	-	-	OtherSINE	B1	-
ENSMUSG00000005410	Mcm5	8	-	Ensembl_v71	Yes	-	-	-	B1	-
ENSMUSG00000005413	Hmox1	8	-	Ensembl_v71	Yes	-	-	-	B1	-
ENSMUSG00000005417	Mprip	11	-	Ensembl_v71	Yes	B1	-	-	B1	-
ENSMUSG00000005442	Cic	7	-	Ensembl_v71	Yes	-	-	-	B1	-
ENSMUSG00000005447	Pafah1b3	7	-	Ensembl_v71	Yes	-	-	-	-	-
ENSMUSG00000005465	Il27ra	8	-	Ensembl_v71	Yes	B1	B2	OtherSINE	B1	-
ENSMUSG00000005469	Prkaca	8	1	Ensembl_v71	Yes	-	-	-	B1	-
ENSMUSG00000005470	Asf1b	8	-	Ensembl_v71	Yes	-	-	-	B1	-
ENSMUSG00000005474	Myl10	5	-	Ensembl_v71	Yes	-	-	-	B1	-
ENSMUSG00000005481	Ddx39	8	-	Ensembl_v71	Yes	-	-	-	B1	-
ENSMUSG00000005483	Dnajb1	8	-	Ensembl_v71	Yes	-	-	-	B1	-
ENSMUSG00000005493	Msh4	3	-	Ensembl_v71	Yes	-	-	-	B1	-
ENSMUSG00000005501	Usp40	1	-	Ensembl_v71	Yes	-	-	-	B1	-
ENSMUSG00000005503	Evx1	6	-	Ensembl_v71	Yes	-	-	-	-	-
ENSMUSG00000005505	Kbtbd4	2	-	Ensembl_v71	Yes	-	-	-	B1	-
ENSMUSG00000005506	Celf1	2	-	Ensembl_v71	Yes	-	-	-	B1	-
ENSMUSG00000005510	Ndufs3	2	-	Ensembl_v71	Yes	-	-	-	-	-
ENSMUSG00000005514	Por	5	-	Ensembl_v71	Yes	-	-	-	B1	-
ENSMUSG00000005533	Igf1r	7	-	Ensembl_v71	Yes	-	-	-	B1	-
ENSMUSG00000005534	Insr	8	-	Ensembl_v71	Yes	-	-	-	-	-
ENSMUSG00000005540	Fcer2a	8	-	Ensembl_v71	Yes	B1	-	-	B1	-
ENSMUSG00000005547	Cyp2a5	7	-	Ensembl_v71	Yes	-	-	-	B1	-
ENSMUSG00000005553	Atp4a	7	-	Ensembl_v71	Yes	-	-	-	B1	-
ENSMUSG00000005566	Trim28	7	-	Ensembl_v71	Yes	-	-	-	B1	-
ENSMUSG00000005575	Ube2m	7	1	Ensembl_v71	Yes	-	-	-	-	-
ENSMUSG00000005580	Adcy9	16	-	Ensembl_v71	Yes	-	-	-	B1	-
ENSMUSG00000005583	Mef2c	13	-	Ensembl_v71	Yes	-	-	-	B1	-
ENSMUSG00000005609	Ctr9	7	-	Ensembl_v71	Yes	-	-	-	B1	-
ENSMUSG00000005610	Eif4g2	7	1	Ensembl_v71	Yes	B1	B2	OtherSINE	B1	-
ENSMUSG00000005611	Mrvi1	7	-	Ensembl_v71	Yes	-	-	OtherSINE	B1	-
ENSMUSG00000005615	Pcyt1a	16	-	Ensembl_v71	Yes	-	-	-	B1	-
ENSMUSG00000005621	Zfp592	7	-	Ensembl_v71	Yes	-	-	-	B1	-
ENSMUSG00000005625	Psmd4	3	-	Ensembl_v71	Yes	-	-	-	B1	-
ENSMUSG00000005628	Tmod4	3	-	Ensembl_v71	Yes	-	-	-	B1	-
ENSMUSG00000005640	Insrr	3	-	Ensembl_v71	Yes	-	-	-	B1	-
ENSMUSG00000005649	Cabp5	7	-	Ensembl_v71	Yes	-	-	-	-	-
ENSMUSG00000005656	Snx6	12	-	Ensembl_v71	Yes	-	-	-	B1	-
ENSMUSG00000005667	Mthfd2	6	1	Ensembl_v71	Yes	-	-	-	B1	-
ENSMUSG00000005672	Kit	5	-	Ensembl_v71	Yes	-	-	-	B1	-
ENSMUSG00000005674	Tomm40l	1	-	Ensembl_v71	Yes	-	-	-	-	-
ENSMUSG00000005677	Nr1i3	1	-	Ensembl_v71	Yes	-	-	-	B1	-
ENSMUSG00000005681	Apoa2	1	-	Ensembl_v71	Yes	-	-	-	-	-
ENSMUSG00000005682	Pan2	10	-	Ensembl_v71	Yes	-	-	-	B1	-
ENSMUSG00000005683	Cs	10	-	Ensembl_v71	Yes	-	-	-	B1	-
ENSMUSG00000005686	Ampd3	7	-	Ensembl_v71	Yes	-	-	-	B1	-
ENSMUSG00000005687	Bcas2	3	-	Ensembl_v71	Yes	-	B2	-	B1	-
ENSMUSG00000005696	Sh2d1a	X	-	Ensembl_v71	Yes	-	-	-	B1	-
ENSMUSG00000005698	Ctcf	8	-	Ensembl_v71	Yes	-	-	-	B1	-
ENSMUSG00000005699	Pard6a	8	-	Ensembl_v71	Yes	-	-	-	-	-
ENSMUSG00000005705	Agrp	8	-	Ensembl_v71	Yes	-	-	-	-	-
ENSMUSG00000005716	Pvalb	15	-	Ensembl_v71	Yes	-	-	OtherSINE	-	-
ENSMUSG00000005718	Tfap4	16	-	Ensembl_v71	Yes	-	-	-	B1	-
ENSMUSG00000005732	Ranbp1	16	2	Ensembl_v71	Yes	-	-	-	B1	-
ENSMUSG00000005763	Cd247	1	-	Ensembl_v71	Yes	-	-	-	B1	-
ENSMUSG00000005774	Rfx5	3	-	Ensembl_v71	Yes	B1	B2	-	-	-
ENSMUSG00000005779	Psmb4	3	1	Ensembl_v71	Yes	B1	-	-	B1	-
ENSMUSG00000005800	Mmp8	9	-	Ensembl_v71	Yes	-	-	-	B1	-
ENSMUSG00000005802	Slc30a4	2	-	Ensembl_v71	Yes	-	-	-	B1	-
ENSMUSG00000005803	Sqrdl	2	-	Ensembl_v71	Yes	-	-	-	B1	-
ENSMUSG00000005804	Bloc1s6	2	-	Ensembl_v71	Yes	B1	B2	OtherSINE	-	-
ENSMUSG00000005813	Metap1	3	-	Ensembl_v71	Yes	-	-	-	B1	-
ENSMUSG00000005823	Gpr108	17	-	Ensembl_v71	Yes	-	-	-	B1	-
ENSMUSG00000005824	Tnfsf14	17	-	Ensembl_v71	Yes	-	-	OtherSINE	-	-
ENSMUSG00000005836	Gata6	18	-	Ensembl_v71	Yes	-	-	-	B1	-
ENSMUSG00000005846	Rsl1d1	16	-	Ensembl_v71	Yes	B1	-	-	B1	-
ENSMUSG00000005864	Cnga2	X	-	Ensembl_v71	Yes	-	-	-	-	-
ENSMUSG00000005871	Apc	18	-	Ensembl_v71	Yes	-	-	OtherSINE	B1	-
ENSMUSG00000005873	Reep5	18	-	Ensembl_v71	Yes	-	-	-	B1	-
ENSMUSG00000005881	Ergic3	2	-	Ensembl_v71	Yes	-	-	-	B1	-
ENSMUSG00000005882	Uqcc1	2	1	Ensembl_v71	Yes	B1	-	-	B1	-
ENSMUSG00000005883	Spo11	2	-	Ensembl_v71	Yes	-	-	-	B1	-
ENSMUSG00000005886	Ncoa2	1	-	Ensembl_v71	Yes	-	-	-	B1	-
ENSMUSG00000005891	Prl4a1	13	-	Ensembl_v71	Yes	-	-	-	-	-
ENSMUSG00000005892	Trh	6	-	Ensembl_v71	Yes	-	-	-	-	-
ENSMUSG00000005893	Nr2c2	6	-	Ensembl_v71	Yes	B1	-	OtherSINE	B1	-
ENSMUSG00000005897	Nr2c1	10	-	Ensembl_v71	Yes	B1	-	OtherSINE	B1	-
ENSMUSG00000005899	Smpd4	16	-	Ensembl_v71	Yes	B1	B2	-	B1	-
ENSMUSG00000005907	Pex1	5	-	Ensembl_v71	Yes	-	-	-	-	-
ENSMUSG00000005917	Otx1	11	-	Ensembl_v71	Yes	-	-	-	-	-
ENSMUSG00000005936	Kctd20	17	-	Ensembl_v71	Yes	B1	-	-	B1	-
ENSMUSG00000005947	Itgae	11	-	Ensembl_v71	Yes	-	-	OtherSINE	B1	-
ENSMUSG00000005949	Ctns	11	-	Ensembl_v71	Yes	-	-	-	B1	-
ENSMUSG00000005950	P2rx5	11	-	Ensembl_v71	Yes	-	-	-	B1	-
ENSMUSG00000005951	Shpk	11	-	Ensembl_v71	Yes	-	-	-	B1	-
ENSMUSG00000005952	Trpv1	11	-	Ensembl_v71	Yes	-	-	-	B1	-
ENSMUSG00000005958	Ephb3	16	-	Ensembl_v71	Yes	B1	-	-	B1	-
ENSMUSG00000005968	Tuft1	3	-	Ensembl_v71	Yes	-	-	-	B1	-
ENSMUSG00000005973	Rcn1	2	-	Ensembl_v71	Yes	-	-	-	-	-
ENSMUSG00000005980	Dnase1	16	-	Ensembl_v71	Yes	-	-	-	-	-
ENSMUSG00000005981	Trap1	16	-	Ensembl_v71	Yes	-	-	-	B1	-
ENSMUSG00000005982	Naa60	16	-	Ensembl_v71	Yes	-	-	-	-	-
ENSMUSG00000005983	1700037C18Rik	16	-	Ensembl_v71	Yes	B1	-	-	-	-
ENSMUSG00000005986	Ankrd13d	19	-	Ensembl_v71	Yes	-	-	-	-	-
ENSMUSG00000005994	Tyrp1	4	-	Ensembl_v71	Yes	-	-	-	B1	-
ENSMUSG00000006005	Tpr	1	-	Ensembl_v71	Yes	-	-	-	B1	-
ENSMUSG00000006007	Pdc	1	-	Ensembl_v71	Yes	-	-	-	B1	-
ENSMUSG00000006010	BC003331	1	-	Ensembl_v71	Yes	-	-	-	B1	-
ENSMUSG00000006014	Prg4	1	-	Ensembl_v71	Yes	-	-	-	B1	-
ENSMUSG00000006019	Dhx34	7	-	Ensembl_v71	Yes	-	-	-	B1	-
ENSMUSG00000006021	Kptn	7	-	Ensembl_v71	Yes	-	-	-	B1	-
ENSMUSG00000006024	Napa	7	-	Ensembl_v71	Yes	-	-	OtherSINE	B1	-
ENSMUSG00000006050	Sra1	18	-	Ensembl_v71	Yes	-	-	OtherSINE	B1	-
ENSMUSG00000006056	Calcoco2	11	4	Ensembl_v71	Yes	B1	B2	OtherSINE	B1	-
ENSMUSG00000006057	Atp5g1	11	9	Ensembl_v71	Yes	B1	B2	OtherSINE	-	-
ENSMUSG00000006058	Snf8	11	1	Ensembl_v71	Yes	-	-	-	B1	-
ENSMUSG00000006095	Tbcb	7	-	Ensembl_v71	Yes	-	-	-	B1	-
ENSMUSG00000006127	Inpp5k	11	-	Ensembl_v71	Yes	-	-	-	B1	-
ENSMUSG00000006134	Crkl	16	-	Ensembl_v71	Yes	B1	B2	-	B1	-
ENSMUSG00000006143	Upk3bl	5	-	Ensembl_v71	Yes	-	-	-	B1	-
ENSMUSG00000006154	Eps8l1	7	-	Ensembl_v71	Yes	-	-	-	B1	-
ENSMUSG00000006169	Clint1	11	-	Ensembl_v71	Yes	-	-	-	B1	-
ENSMUSG00000006179	Prss16	13	-	Ensembl_v71	Yes	-	-	-	B1	-
ENSMUSG00000006191	Cdkal1	13	-	Ensembl_v71	Yes	-	B2	OtherSINE	B1	-
ENSMUSG00000006200	Rhox6	X	-	Ensembl_v71	Yes	-	-	-	-	-
ENSMUSG00000006204	5430419D17Rik	7	-	Ensembl_v71	Yes	-	-	-	B1	-
ENSMUSG00000006205	Htra1	7	-	Ensembl_v71	Yes	-	-	-	B1	-
ENSMUSG00000006215	Zbtb17	4	-	Ensembl_v71	Yes	-	-	-	B1	-
ENSMUSG00000006216	Clcnkb	4	-	Ensembl_v71	Yes	-	-	-	B1	-
ENSMUSG00000006218	Fam131c	4	-	Ensembl_v71	Yes	-	-	-	B1	-
ENSMUSG00000006219	Fblim1	4	-	Ensembl_v71	Yes	B1	B2	OtherSINE	B1	-
ENSMUSG00000006221	Hspb7	4	-	Ensembl_v71	Yes	-	-	-	-	-
ENSMUSG00000006235	Epor	9	-	Ensembl_v71	Yes	-	-	-	-	-
ENSMUSG00000006241	Ccdc159	9	-	Ensembl_v71	Yes	-	-	-	B1	-
ENSMUSG00000006262	Mob1b	5	-	Ensembl_v71	Yes	B1	-	OtherSINE	B1	-
ENSMUSG00000006269	Atp6v1b1	6	-	Ensembl_v71	Yes	-	-	-	B1	-
ENSMUSG00000006270	Vax1	19	-	Ensembl_v71	Yes	-	-	-	-	-
ENSMUSG00000006273	Atp6v1b2	8	-	Ensembl_v71	Yes	-	-	-	B1	-
ENSMUSG00000006276	Eps15l1	8	-	Ensembl_v71	Yes	-	-	-	B1	-
ENSMUSG00000006281	Tep1	14	-	Ensembl_v71	Yes	-	-	-	B1	-
ENSMUSG00000006288	Ttc5	14	1	Ensembl_v71	Yes	-	-	-	B1	-
ENSMUSG00000006289	Osgep	14	1	Ensembl_v71	Yes	B1	-	-	B1	-
ENSMUSG00000006299	Aamp	1	-	Ensembl_v71	Yes	-	-	-	-	-
ENSMUSG00000006301	Tmbim1	1	-	Ensembl_v71	Yes	-	-	-	B1	B1
ENSMUSG00000006304	Arpc2	1	-	Ensembl_v71	Yes	-	-	-	B1	-
ENSMUSG00000006307	Kmt2b	7	-	Ensembl_v71	Yes	-	-	-	B1	-
ENSMUSG00000006310	Zbtb32	7	-	Ensembl_v71	Yes	-	-	-	B1	-
ENSMUSG00000006311	Etv2	7	-	Ensembl_v71	Yes	-	-	-	-	-
ENSMUSG00000006313	Upk1a	7	-	Ensembl_v71	Yes	-	-	-	B1	-
ENSMUSG00000006315	Tmem147	7	-	Ensembl_v71	Yes	-	-	-	-	-
ENSMUSG00000006333	Rps9	7	5	Ensembl_v71	Yes	-	-	-	-	-
ENSMUSG00000006335	Tfpt	7	-	Ensembl_v71	Yes	-	-	-	B1	-
ENSMUSG00000006342	Susd2	10	-	Ensembl_v71	Yes	-	-	-	-	-
ENSMUSG00000006344	Ggt5	10	-	Ensembl_v71	Yes	-	B2	-	B1	-
ENSMUSG00000006345	Ggt1	10	-	Ensembl_v71	Yes	-	-	-	B1	-
ENSMUSG00000006356	Crip2	12	2	Ensembl_v71	Yes	-	-	-	B1	-
ENSMUSG00000006360	Crip1	12	-	Ensembl_v71	Yes	-	-	-	B1	-
ENSMUSG00000006362	Cbfa2t3	8	-	Ensembl_v71	Yes	-	-	-	B1	-
ENSMUSG00000006369	Fbln1	15	-	Ensembl_v71	Yes	-	-	-	B1	-
ENSMUSG00000006373	Pgrmc1	X	-	Ensembl_v71	Yes	-	-	-	B1	-
ENSMUSG00000006378	Gcat	15	-	Ensembl_v71	Yes	-	-	-	B1	-
ENSMUSG00000006386	Tek	4	-	Ensembl_v71	Yes	-	-	-	B1	-
ENSMUSG00000006389	Mpl	4	-	Ensembl_v71	Yes	B1	-	OtherSINE	B1	-
ENSMUSG00000006390	Elovl1	4	-	Ensembl_v71	Yes	-	-	-	-	-
ENSMUSG00000006392	Med8	4	-	Ensembl_v71	Yes	-	-	OtherSINE	-	-
ENSMUSG00000006395	Hyi	4	-	Ensembl_v71	Yes	-	-	-	-	-
ENSMUSG00000006398	Cdc20	4	5	Ensembl_v71	Yes	-	-	-	-	-
ENSMUSG00000006403	Adamts4	1	-	Ensembl_v71	Yes	-	-	OtherSINE	B1	-
ENSMUSG00000006411	Pvrl4	1	-	Ensembl_v71	Yes	-	-	OtherSINE	B1	-
ENSMUSG00000006412	Pfdn2	1	-	Ensembl_v71	Yes	B1	B2	-	B1	-
ENSMUSG00000006418	Rnf114	2	-	Ensembl_v71	Yes	-	-	-	B1	B1
ENSMUSG00000006423	C330007P06Rik	X	-	Ensembl_v71	Yes	B1	-	OtherSINE	B1	-
ENSMUSG00000006435	Neurl1a	19	-	Ensembl_v71	Yes	-	-	-	B1	-
ENSMUSG00000006442	Srm	4	2	Ensembl_v71	Yes	-	-	-	B1	-
ENSMUSG00000006445	Epha2	4	-	Ensembl_v71	Yes	-	-	-	B1	-
ENSMUSG00000006456	Rbm14	19	-	Ensembl_v71	Yes	-	-	-	B1	-
ENSMUSG00000006457	Actn3	19	-	Ensembl_v71	Yes	-	-	-	B1	-
ENSMUSG00000006463	Zdhhc24	19	-	Ensembl_v71	Yes	B1	-	-	B1	-
ENSMUSG00000006464	Bbs1	19	-	Ensembl_v71	Yes	B1	B2	-	B1	-
ENSMUSG00000006469	Slc34a3	2	-	Ensembl_v71	Yes	-	-	-	-	-
ENSMUSG00000006471	Ndor1	2	-	Ensembl_v71	Yes	B1	-	-	B1	-
ENSMUSG00000006476	Nsmf	2	-	Ensembl_v71	Yes	-	-	-	-	-
ENSMUSG00000006488	Prl7a1	13	-	Ensembl_v71	Yes	-	-	-	-	-
ENSMUSG00000006490	Prl8a9	13	-	Ensembl_v71	Yes	-	-	-	-	-
ENSMUSG00000006494	Pdk1	2	-	Ensembl_v71	Yes	B1	-	OtherSINE	B1	-
ENSMUSG00000006498	Ptbp1	10	2	Ensembl_v71	Yes	-	B2	-	B1	-
ENSMUSG00000006517	Mvd	8	-	Ensembl_v71	Yes	-	-	-	B1	-
ENSMUSG00000006519	Cyba	8	-	Ensembl_v71	Yes	-	-	-	B1	-
ENSMUSG00000006522	Itih3	14	-	Ensembl_v71	Yes	-	-	-	B1	-
ENSMUSG00000006526	Tmem110	14	-	Ensembl_v71	Yes	-	-	-	B1	-
ENSMUSG00000006527	Sfmbt1	14	-	Ensembl_v71	Yes	B1	-	-	B1	-
ENSMUSG00000006529	Itih1	14	-	Ensembl_v71	Yes	-	-	-	B1	-
ENSMUSG00000006538	Ihh	1	-	Ensembl_v71	Yes	-	-	-	-	-
ENSMUSG00000006542	Prkag3	1	-	Ensembl_v71	Yes	-	-	-	B1	-
ENSMUSG00000006546	Cryba2	1	-	Ensembl_v71	Yes	-	-	-	-	-
ENSMUSG00000006567	Atp7b	8	-	Ensembl_v71	Yes	-	-	-	B1	-
ENSMUSG00000006570	Defb2	8	-	Ensembl_v71	Yes	-	-	-	-	-
ENSMUSG00000006574	Slc4a1	11	-	Ensembl_v71	Yes	-	-	OtherSINE	B1	-
ENSMUSG00000006575	Rundc3a	11	-	Ensembl_v71	Yes	B1	-	OtherSINE	B1	-
ENSMUSG00000006576	Slc4a3	1	-	Ensembl_v71	Yes	-	-	-	-	-
ENSMUSG00000006585	Cdt1	8	-	Ensembl_v71	Yes	-	-	-	-	-
ENSMUSG00000006586	Runx1t1	4	-	Ensembl_v71	Yes	-	-	-	B1	-
ENSMUSG00000006587	Snai3	8	-	Ensembl_v71	Yes	-	-	-	B1	-
ENSMUSG00000006589	Aprt	8	2	Ensembl_v71	Yes	-	-	-	-	-
ENSMUSG00000006599	Gtf2h1	7	-	Ensembl_v71	Yes	-	-	-	B1	-
ENSMUSG00000006611	Hfe	13	-	Ensembl_v71	Yes	-	-	-	B1	-
ENSMUSG00000006641	Slc5a6	5	2	Ensembl_v71	Yes	-	-	-	B1	-
ENSMUSG00000006642	Tcf23	5	-	Ensembl_v71	Yes	B1	-	-	B1	-
ENSMUSG00000006649	Nphs1	7	-	Ensembl_v71	Yes	B1	B2	OtherSINE	B1	-
ENSMUSG00000006651	Aplp1	7	-	Ensembl_v71	Yes	-	-	-	B1	-
ENSMUSG00000006673	Qrich1	9	-	Ensembl_v71	Yes	-	-	-	B1	-
ENSMUSG00000006675	P4htm	9	-	Ensembl_v71	Yes	-	-	-	B1	-
ENSMUSG00000006676	Usp19	9	-	Ensembl_v71	Yes	-	-	-	B1	-
ENSMUSG00000006678	Pola1	X	-	Ensembl_v71	Yes	-	-	-	B1	-
ENSMUSG00000006699	Cdc42	4	3	Ensembl_v71	Yes	-	-	-	B1	-
ENSMUSG00000006705	Pknox1	17	-	Ensembl_v71	Yes	B1	-	-	B1	-
ENSMUSG00000006711	D130043K22Rik	13	-	Ensembl_v71	Yes	-	B2	-	B1	-
ENSMUSG00000006715	Gmnn	13	1	Ensembl_v71	Yes	-	-	-	B1	-
ENSMUSG00000006717	Acot13	13	-	Ensembl_v71	Yes	-	-	-	B1	-
ENSMUSG00000006720	Zfp184	13	-	Ensembl_v71	Yes	-	-	-	B1	-
ENSMUSG00000006724	Cyp27b1	10	-	Ensembl_v71	Yes	B1	-	-	-	-
ENSMUSG00000006728	Cdk4	10	6	Ensembl_v71	Yes	-	-	OtherSINE	B1	-
ENSMUSG00000006731	B4galnt1	10	-	Ensembl_v71	Yes	-	-	-	B1	-
ENSMUSG00000006732	Mettl1	10	-	Ensembl_v71	Yes	B1	-	-	B1	-
ENSMUSG00000006736	Tspan31	10	-	Ensembl_v71	Yes	B1	-	OtherSINE	B1	-
ENSMUSG00000006740	Kif5b	18	-	Ensembl_v71	Yes	B1	-	-	B1	-
ENSMUSG00000006763	Saal1	7	-	Ensembl_v71	Yes	-	-	-	B1	-
ENSMUSG00000006764	Tph2	10	-	Ensembl_v71	Yes	-	-	-	B1	-
ENSMUSG00000006777	Krt23	11	-	Ensembl_v71	Yes	-	-	-	B1	-
ENSMUSG00000006782	Cnp	11	-	Ensembl_v71	Yes	-	-	-	-	-
ENSMUSG00000006784	Ttc25	11	-	Ensembl_v71	Yes	-	-	-	B1	-
ENSMUSG00000006800	Sulf2	2	-	Ensembl_v71	Yes	-	-	-	B1	-
ENSMUSG00000006818	Sod2	17	-	Ensembl_v71	Yes	B1	B2	OtherSINE	-	-
ENSMUSG00000006850	Tmco6	18	-	Ensembl_v71	Yes	-	-	-	B1	-
ENSMUSG00000006906	Stambp	6	1	Ensembl_v71	Yes	-	B2	OtherSINE	B1	-
ENSMUSG00000006920	Ezh1	11	-	Ensembl_v71	Yes	B1	B2	OtherSINE	B1	-
ENSMUSG00000006930	Hap1	11	-	Ensembl_v71	Yes	-	-	OtherSINE	B1	-
ENSMUSG00000006931	Leprel4	11	-	Ensembl_v71	Yes	B1	-	-	B1	-
ENSMUSG00000006932	Ctnnb1	9	-	Ensembl_v71	Yes	-	-	-	B1	-
ENSMUSG00000006941	Eif1b	9	1	Ensembl_v71	Yes	-	-	-	-	-
ENSMUSG00000006948	Klk4	7	-	Ensembl_v71	Yes	-	-	-	B1	-
ENSMUSG00000006958	Chrd	16	-	Ensembl_v71	Yes	-	B2	-	-	-
ENSMUSG00000006998	Psmd2	16	1	Ensembl_v71	Yes	-	-	-	B1	-
ENSMUSG00000007021	Syngr3	17	-	Ensembl_v71	Yes	-	-	-	B1	-
ENSMUSG00000007029	Vars	17	1	Ensembl_v71	Yes	-	-	-	B1	-
ENSMUSG00000007030	Vwa7	17	-	Ensembl_v71	Yes	B1	B2	-	B1	-
ENSMUSG00000007034	Slc44a4	17	-	Ensembl_v71	Yes	-	-	-	B1	-
ENSMUSG00000007035	Msh5	17	-	Ensembl_v71	Yes	B1	-	-	B1	-
ENSMUSG00000007036	Abhd16a	17	-	Ensembl_v71	Yes	-	-	-	B1	-
ENSMUSG00000007038	Neu1	17	-	Ensembl_v71	Yes	B1	B2	OtherSINE	B1	-
ENSMUSG00000007039	Ddah2	17	-	Ensembl_v71	Yes	-	-	-	-	-
ENSMUSG00000007041	Clic1	17	-	Ensembl_v71	Yes	-	-	-	-	-
ENSMUSG00000007050	Lsm2	17	1	Ensembl_v71	Yes	-	-	-	B1	-
ENSMUSG00000007080	Pole	5	-	Ensembl_v71	Yes	-	-	-	B1	-
ENSMUSG00000007097	Atp1a2	1	-	Ensembl_v71	Yes	-	B2	-	B1	-
ENSMUSG00000007107	Atp1a4	1	-	Ensembl_v71	Yes	-	-	-	B1	-
ENSMUSG00000007122	Casq1	1	-	Ensembl_v71	Yes	-	-	-	B1	-
ENSMUSG00000007207	Stx1a	5	-	Ensembl_v71	Yes	-	-	-	B1	-
ENSMUSG00000007209	Ceacam9	7	-	Ensembl_v71	Yes	B1	-	-	B1	-
ENSMUSG00000007216	Zfp775	6	-	Ensembl_v71	Yes	-	-	-	B1	-
ENSMUSG00000007279	Scube2	7	-	Ensembl_v71	Yes	-	-	-	B1	-
ENSMUSG00000007338	Mrpl49	19	-	Ensembl_v71	Yes	-	-	-	-	-
ENSMUSG00000007379	Dennd2c	3	-	Ensembl_v71	Yes	B1	-	OtherSINE	B1	-
ENSMUSG00000007411	Mark3	12	-	Ensembl_v71	Yes	-	-	-	B1	-
ENSMUSG00000007415	Gatad1	5	-	Ensembl_v71	Yes	B1	-	OtherSINE	-	-
ENSMUSG00000007440	Pcdha10	18	2	Ensembl_v71	Yes	-	-	OtherSINE	B1	-
ENSMUSG00000007457	2310003L06Rik	5	-	No	No	-	-	-	B1	-
ENSMUSG00000007458	M6pr	6	1	Ensembl_v71	Yes	-	-	-	B1	-
ENSMUSG00000007476	Lrrc8a	2	-	Ensembl_v71	Yes	-	-	-	B1	-
ENSMUSG00000007480	Mc5r	18	-	Ensembl_v71	Yes	-	-	-	-	-
ENSMUSG00000007564	Ppp2r1a	17	1	Ensembl_v71	Yes	-	-	-	B1	-
ENSMUSG00000007570	Fance	17	-	Ensembl_v71	Yes	-	-	-	B1	-
ENSMUSG00000007589	Tinf2	14	-	Ensembl_v71	Yes	-	-	-	-	-
ENSMUSG00000007591	Tssk4	14	-	Ensembl_v71	Yes	-	-	-	-	-
ENSMUSG00000007594	Hapln4	8	-	Ensembl_v71	Yes	-	B2	-	-	-
ENSMUSG00000007603	Dus3l	17	-	Ensembl_v71	Yes	B1	-	-	B1	-
ENSMUSG00000007610	Gtpbp3	8	1	Ensembl_v71	Yes	B1	-	OtherSINE	-	-
ENSMUSG00000007613	Tgfbr1	4	-	Ensembl_v71	Yes	-	-	-	B1	-
ENSMUSG00000007617	Homer1	13	-	Ensembl_v71	Yes	-	B2	OtherSINE	B1	-
ENSMUSG00000007646	Rad51c	11	-	Ensembl_v71	Yes	B1	B2	OtherSINE	B1	-
ENSMUSG00000007653	Gabrb2	11	-	Ensembl_v71	Yes	-	-	-	B1	-
ENSMUSG00000007655	Cav1	6	-	Ensembl_v71	Yes	-	-	-	-	-
ENSMUSG00000007656	Arpp19	9	1	Ensembl_v71	Yes	-	-	OtherSINE	-	-
ENSMUSG00000007659	Bcl2l1	2	-	Ensembl_v71	Yes	-	-	OtherSINE	B1	-
ENSMUSG00000007670	Khsrp	17	1	Ensembl_v71	Yes	-	-	OtherSINE	B1	-
ENSMUSG00000007682	Dio2	12	-	Ensembl_v71	Yes	-	-	-	-	-
ENSMUSG00000007721	Ccdc124	8	-	Ensembl_v71	Yes	-	-	-	B1	-
ENSMUSG00000007739	Cct4	11	1	Ensembl_v71	Yes	-	-	OtherSINE	B1	-
ENSMUSG00000007783	Cpt1c	7	-	Ensembl_v71	Yes	-	-	-	B1	-
ENSMUSG00000007812	Zfp655	5	-	Ensembl_v71	Yes	B1	-	-	B1	-
ENSMUSG00000007815	Rhoa	9	7	Ensembl_v71	Yes	-	-	-	B1	-
ENSMUSG00000007817	Zmiz1	14	-	Ensembl_v71	Yes	-	-	-	B1	-
ENSMUSG00000007827	Ankrd26	6	-	Ensembl_v71	Yes	B1	-	-	B1	-
ENSMUSG00000007833	Aldh16a1	7	-	Ensembl_v71	Yes	B1	B2	-	B1	-
ENSMUSG00000007837	Prrg2	7	-	Ensembl_v71	Yes	-	-	-	B1	-
ENSMUSG00000007850	Hnrnph1	11	2	Ensembl_v71	Yes	-	-	-	B1	-
ENSMUSG00000007867	Ift43	12	-	Ensembl_v71	Yes	-	-	-	B1	-
ENSMUSG00000007872	Id3	4	-	Ensembl_v71	Yes	-	-	-	-	-
ENSMUSG00000007877	Tcap	11	-	Ensembl_v71	Yes	-	-	-	-	-
ENSMUSG00000007880	Arid1a	4	-	Ensembl_v71	Yes	-	-	-	B1	B1
ENSMUSG00000007888	Crlf1	8	-	Ensembl_v71	Yes	-	-	-	B1	-
ENSMUSG00000007891	Ctsd	7	-	Ensembl_v71	Yes	-	-	-	B1	-
ENSMUSG00000007892	Rplp1	9	15	Ensembl_v71	Yes	-	-	-	-	-
ENSMUSG00000007908	Hmgcll1	9	-	Ensembl_v71	Yes	-	B2	-	B1	-
ENSMUSG00000007944	Ttc9b	7	-	Ensembl_v71	Yes	-	-	-	-	-
ENSMUSG00000007946	Phox2a	7	-	Ensembl_v71	Yes	-	-	-	-	-
ENSMUSG00000007950	Abhd8	8	-	Ensembl_v71	Yes	-	-	-	B1	-
ENSMUSG00000007987	Rabl5	5	-	Ensembl_v71	Yes	B1	-	-	B1	-
ENSMUSG00000007989	Fzd3	14	-	Ensembl_v71	Yes	B1	B2	OtherSINE	B1	-
ENSMUSG00000008028	1700008O03Rik	7	-	Ensembl_v71	Yes	-	-	-	B1	-
ENSMUSG00000008036	Ap2s1	7	1	Ensembl_v71	Yes	-	-	-	B1	-
ENSMUSG00000008090	Fgfrl1	5	-	Ensembl_v71	Yes	-	-	-	-	-
ENSMUSG00000008129	4930432K21Rik	8	-	Ensembl_v71	Yes	-	-	-	B1	-
ENSMUSG00000008136	Fhl2	1	-	Ensembl_v71	Yes	-	-	-	B1	-
ENSMUSG00000008140	Emc10	7	-	Ensembl_v71	Yes	-	-	-	B1	-
ENSMUSG00000008153	Clstn3	6	-	Ensembl_v71	Yes	-	-	-	B1	-
ENSMUSG00000008167	Fbxw9	8	-	Ensembl_v71	Yes	-	-	OtherSINE	B1	-
ENSMUSG00000008193	Spib	7	-	Ensembl_v71	Yes	B1	-	OtherSINE	B1	-
ENSMUSG00000008200	Fnbp4	2	-	Ensembl_v71	Yes	-	-	-	B1	-
ENSMUSG00000008206	Cers4	8	-	Ensembl_v71	Yes	B1	-	-	B1	-
ENSMUSG00000008226	Scrn3	2	-	Ensembl_v71	Yes	-	B2	OtherSINE	B1	-
ENSMUSG00000008301	Phax	18	-	Ensembl_v71	Yes	-	-	-	B1	-
ENSMUSG00000008305	Tle1	4	-	Ensembl_v71	Yes	B1	-	-	B1	-
ENSMUSG00000008307	1700109H08Rik	5	-	Ensembl_v71	Yes	-	-	-	-	-
ENSMUSG00000008318	Relt	7	2	Ensembl_v71	Yes	-	-	-	B1	-
ENSMUSG00000008333	Snrpb2	2	3	Ensembl_v71	Yes	B1	-	-	B1	-
ENSMUSG00000008373	Prpf31	7	-	Ensembl_v71	Yes	B1	-	OtherSINE	B1	-
ENSMUSG00000008393	Carhsp1	16	-	Ensembl_v71	Yes	B1	-	OtherSINE	B1	-
ENSMUSG00000008398	Elk3	10	-	Ensembl_v71	Yes	-	-	-	B1	-
ENSMUSG00000008429	Herpud2	9	-	Ensembl_v71	Yes	-	-	-	B1	-
ENSMUSG00000008435	Rdh13	7	-	Ensembl_v71	Yes	B1	-	OtherSINE	B1	B1
ENSMUSG00000008450	Nutf2	8	5	Ensembl_v71	Yes	-	-	-	B1	-
ENSMUSG00000008475	Arpc5	1	2	Ensembl_v71	Yes	-	-	-	B1	-
ENSMUSG00000008482	Rnf151	17	-	Ensembl_v71	Yes	-	-	-	-	-
ENSMUSG00000008489	Elavl2	4	-	Ensembl_v71	Yes	-	-	-	B1	-
ENSMUSG00000008496	Pou2f2	7	-	Ensembl_v71	Yes	-	-	-	B1	-
ENSMUSG00000008540	Mgst1	6	-	Ensembl_v71	Yes	-	-	-	B1	-
ENSMUSG00000008575	Nfib	4	-	Ensembl_v71	Yes	-	-	-	B1	-
ENSMUSG00000008590	Htr3b	9	-	Ensembl_v71	Yes	B1	-	OtherSINE	B1	-
ENSMUSG00000008601	Rab25	3	-	Ensembl_v71	Yes	-	-	-	B1	-
ENSMUSG00000008604	Ubqln4	3	-	Ensembl_v71	Yes	-	-	-	B1	-
ENSMUSG00000008658	Rbfox1	16	-	Ensembl_v71	Yes	-	-	-	B1	-
ENSMUSG00000008668	Rps18	17	1	Ensembl_v71	Yes	-	-	-	B1	-
ENSMUSG00000008682	Rpl10	X	22	Ensembl_v71	Yes	-	-	-	-	-
ENSMUSG00000008683	Rps15a	7	27	Ensembl_v71	Yes	B1	B2	OtherSINE	-	-
ENSMUSG00000008690	Ncaph2	15	1	Ensembl_v71	Yes	-	-	-	B1	-
ENSMUSG00000008730	Hipk1	3	-	Ensembl_v71	Yes	-	-	-	B1	-
ENSMUSG00000008734	Gprc5b	7	-	Ensembl_v71	Yes	-	-	-	B1	-
ENSMUSG00000008763	Man1a2	3	-	Ensembl_v71	Yes	-	-	-	B1	-
ENSMUSG00000008789	Ceacam5	7	-	Ensembl_v71	Yes	-	-	-	B1	-
ENSMUSG00000008813	Tppp2	14	-	Ensembl_v71	Yes	-	-	-	-	-
ENSMUSG00000008822	Acyp1	12	-	Ensembl_v71	Yes	-	-	-	B1	-
ENSMUSG00000008843	Cldn13	5	-	Ensembl_v71	Yes	-	-	-	B1	-
ENSMUSG00000008845	Cd163	6	-	Ensembl_v71	Yes	B1	B2	-	B1	-
ENSMUSG00000008855	Hdac5	11	-	Ensembl_v71	Yes	-	-	-	B1	-
ENSMUSG00000008859	Rala	13	-	Ensembl_v71	Yes	-	-	-	B1	-
ENSMUSG00000008874	Clec3a	8	-	RefSeq	Yes	-	-	OtherSINE	B1	-
ENSMUSG00000008892	Vdac3	8	2	Ensembl_v71	Yes	-	-	-	B1	-
ENSMUSG00000008932	Slc1a7	4	-	Ensembl_v71	Yes	-	B2	-	B1	-
ENSMUSG00000008958	Vps72	3	1	Ensembl_v71	Yes	-	-	-	B1	-
ENSMUSG00000008976	Gabpa	16	-	Ensembl_v71	Yes	-	-	-	B1	-
ENSMUSG00000008999	Bmp7	2	-	Ensembl_v71	Yes	-	-	-	B1	-
ENSMUSG00000009013	Dynll1	5	12	Ensembl_v71	Yes	B1	-	OtherSINE	B1	-
ENSMUSG00000009030	Pdcl	2	-	Ensembl_v71	Yes	-	-	OtherSINE	B1	-
ENSMUSG00000009035	Tmem184b	15	-	Ensembl_v71	Yes	-	-	-	B1	-
ENSMUSG00000009047	Gm5965	16	1	No	No	-	-	-	-	-
ENSMUSG00000009070	Rtdr1	10	-	Ensembl_v71	Yes	-	-	-	B1	-
ENSMUSG00000009073	Nf2	11	-	Ensembl_v71	Yes	B1	-	-	B1	-
ENSMUSG00000009075	Cabp7	11	-	Ensembl_v71	Yes	-	-	-	-	-
ENSMUSG00000009076	Zmat5	11	-	Ensembl_v71	Yes	-	-	-	B1	-
ENSMUSG00000009079	Ewsr1	11	1	Ensembl_v71	Yes	B1	-	-	B1	-
ENSMUSG00000009090	Ap1b1	11	-	Ensembl_v71	Yes	-	-	-	B1	-
ENSMUSG00000009092	Derl3	10	-	Ensembl_v71	Yes	-	-	-	-	-
ENSMUSG00000009093	Gstt4	10	-	Ensembl_v71	Yes	-	-	-	B1	-
ENSMUSG00000009097	Tbx1	16	-	Ensembl_v71	Yes	-	-	-	-	-
ENSMUSG00000009108	Gnat2	3	-	Ensembl_v71	Yes	-	-	OtherSINE	B1	-
ENSMUSG00000009112	Bcl2l13	6	-	Ensembl_v71	Yes	B1	-	OtherSINE	B1	-
ENSMUSG00000009114	2610028H24Rik	10	-	Ensembl_v71	Yes	-	B2	-	B1	-
ENSMUSG00000009115	Spatc1l	10	-	Ensembl_v71	Yes	-	-	-	-	-
ENSMUSG00000009145	Dqx1	6	-	Ensembl_v71	Yes	B1	B2	-	B1	-
ENSMUSG00000009185	Ccl8	11	-	Ensembl_v71	Yes	-	-	-	-	-
ENSMUSG00000009207	Lnp	2	-	Ensembl_v71	Yes	B1	B2	OtherSINE	B1	-
ENSMUSG00000009210	2310007L24Rik	11	-	Ensembl_v71	Yes	-	-	-	B1	-
ENSMUSG00000009214	Tmem8c	2	-	Ensembl_v71	Yes	-	-	-	-	-
ENSMUSG00000009216	Fam163b	2	-	Ensembl_v71	Yes	-	-	-	B1	-
ENSMUSG00000009246	Trpm5	7	-	Ensembl_v71	Yes	-	-	-	B1	-
ENSMUSG00000009248	Ascl2	7	-	Ensembl_v71	Yes	-	-	-	-	-
ENSMUSG00000009281	Rarres2	6	-	Ensembl_v71	Yes	-	-	-	B1	-
ENSMUSG00000009291	Pttg1ip	10	-	Ensembl_v71	Yes	-	-	-	B1	-
ENSMUSG00000009292	Trpm2	10	-	Ensembl_v71	Yes	-	-	-	B1	-
ENSMUSG00000009293	Ube2g2	10	-	Ensembl_v71	Yes	-	-	-	B1	-
ENSMUSG00000009350	Mpo	11	-	Ensembl_v71	Yes	-	-	-	B1	-
ENSMUSG00000009356	Lpo	11	-	Ensembl_v71	Yes	-	-	-	B1	-
ENSMUSG00000009376	Met	6	-	Ensembl_v71	Yes	B1	-	-	B1	-
ENSMUSG00000009378	Slc16a12	19	-	Ensembl_v71	Yes	-	-	OtherSINE	B1	-
ENSMUSG00000009394	Syn2	6	-	Ensembl_v71	Yes	-	-	-	B1	-
ENSMUSG00000009406	Elk1	X	-	Ensembl_v71	Yes	-	-	OtherSINE	B1	-
ENSMUSG00000009418	Nav1	1	-	Ensembl_v71	Yes	B1	-	OtherSINE	B1	-
ENSMUSG00000009470	Tnpo1	13	-	Ensembl_v71	Yes	-	-	-	B1	-
ENSMUSG00000009471	Myod1	7	-	Ensembl_v71	Yes	-	-	-	-	-
ENSMUSG00000009487	Otog	7	-	Ensembl_v71	Yes	-	-	-	B1	-
ENSMUSG00000009535	Rnmt	18	-	Ensembl_v71	Yes	-	B2	-	B1	-
ENSMUSG00000009545	Kcnq1	7	-	Ensembl_v71	Yes	-	-	-	B1	-
ENSMUSG00000009549	Srp14	2	-	Ensembl_v71	Yes	B1	-	OtherSINE	-	-
ENSMUSG00000009551	6330409D20Rik	2	-	Ensembl_v71	Yes	B1	-	-	B1	-
ENSMUSG00000009555	Cdk9	2	2	Ensembl_v71	Yes	B1	B2	OtherSINE	B1	-
ENSMUSG00000009563	Tor2a	2	-	Ensembl_v71	Yes	-	-	-	B1	-
ENSMUSG00000009566	Fpgs	2	-	Ensembl_v71	Yes	-	-	-	B1	-
ENSMUSG00000009569	Mkl2	16	-	Ensembl_v71	Yes	B1	-	OtherSINE	B1	-
ENSMUSG00000009575	Cbx5	15	1	Ensembl_v71	Yes	B1	B2	OtherSINE	B1	-
ENSMUSG00000009580	Odam	5	-	Ensembl_v71	Yes	-	-	-	B1	-
ENSMUSG00000009585	Apobec3	15	-	Ensembl_v71	Yes	B1	B2	-	B1	-
ENSMUSG00000009588	St6galnac1	11	-	Ensembl_v71	Yes	B1	-	OtherSINE	B1	-
ENSMUSG00000009596	Taf7l	X	-	Ensembl_v71	Yes	B1	-	-	B1	-
ENSMUSG00000009614	Sardh	2	-	Ensembl_v71	Yes	-	-	-	B1	-
ENSMUSG00000009621	Vav2	2	-	Ensembl_v71	Yes	-	-	-	B1	-
ENSMUSG00000009628	Tex15	8	-	Ensembl_v71	Yes	-	-	-	B1	-
ENSMUSG00000009630	Ppp2cb	8	-	Ensembl_v71	Yes	-	-	-	B1	-
ENSMUSG00000009640	Dmap1	4	-	Ensembl_v71	Yes	-	-	-	B1	-
ENSMUSG00000009646	Pla2g12b	10	-	Ensembl_v71	Yes	-	-	-	B1	-
ENSMUSG00000009647	Mcu	10	-	Ensembl_v71	Yes	B1	-	-	B1	-
ENSMUSG00000009654	Oit3	10	-	Ensembl_v71	Yes	-	B2	-	B1	-
ENSMUSG00000009670	Tex11	X	-	Ensembl_v71	Yes	-	-	-	B1	-
ENSMUSG00000009681	Bcr	10	-	Ensembl_v71	Yes	B1	-	-	B1	-
ENSMUSG00000009687	Fxyd5	7	-	Ensembl_v71	Yes	B1	B2	OtherSINE	B1	-
ENSMUSG00000009731	Kcnd1	X	-	Ensembl_v71	Yes	-	-	OtherSINE	B1	-
ENSMUSG00000009733	Tfcp2	15	-	Ensembl_v71	Yes	B1	-	OtherSINE	B1	-
ENSMUSG00000009734	Pou6f2	13	-	Ensembl_v71	Yes	-	-	-	B1	-
ENSMUSG00000009739	Pou6f1	15	-	Ensembl_v71	Yes	-	-	OtherSINE	B1	B1
ENSMUSG00000009741	Ubp1	9	-	Ensembl_v71	Yes	-	-	-	B1	-
ENSMUSG00000009772	Nuak2	1	-	Ensembl_v71	Yes	-	-	-	B1	-
ENSMUSG00000009828	Ick	9	-	Ensembl_v71	Yes	B1	B2	OtherSINE	B1	-
ENSMUSG00000009863	Sdhb	4	1	Ensembl_v71	Yes	-	-	-	B1	-
ENSMUSG00000009876	Cox4i2	2	-	Ensembl_v71	Yes	-	-	-	B1	-
ENSMUSG00000009894	Snap47	11	-	Ensembl_v71	Yes	-	-	-	B1	-
ENSMUSG00000009900	Wnt3a	11	-	Ensembl_v71	Yes	-	-	-	B1	-
ENSMUSG00000009905	Kdsr	1	-	Ensembl_v71	Yes	B1	-	OtherSINE	B1	-
ENSMUSG00000009907	Vps4b	1	1	Ensembl_v71	Yes	B1	-	-	B1	-
ENSMUSG00000009927	Rps25	9	22	Ensembl_v71	Yes	-	-	-	B1	-
ENSMUSG00000009941	Nxf2	X	-	Ensembl_v71	Yes	-	-	-	B1	-
ENSMUSG00000009995	Taz	X	-	Ensembl_v71	Yes	-	-	-	B1	-
ENSMUSG00000010021	Kif19a	11	-	Ensembl_v71	Yes	-	-	-	B1	-
ENSMUSG00000010025	Aldh3a2	11	-	Ensembl_v71	Yes	B1	-	-	B1	-
ENSMUSG00000010044	Zmynd10	9	-	Ensembl_v71	Yes	-	-	-	B1	-
ENSMUSG00000010045	Tmem115	9	-	Ensembl_v71	Yes	-	-	-	B1	-
ENSMUSG00000010047	Hyal2	9	-	Ensembl_v71	Yes	-	-	-	-	-
ENSMUSG00000010048	Ifrd2	9	-	Ensembl_v71	Yes	-	-	-	B1	-
ENSMUSG00000010051	Hyal1	9	-	Ensembl_v71	Yes	B1	-	OtherSINE	-	-
ENSMUSG00000010054	Tusc2	9	2	Ensembl_v71	Yes	-	-	-	-	-
ENSMUSG00000010057	Nprl2	9	-	Ensembl_v71	Yes	-	-	-	B1	-
ENSMUSG00000010064	Slc38a3	9	-	Ensembl_v71	Yes	-	-	OtherSINE	B1	-
ENSMUSG00000010066	Cacna2d2	9	-	Ensembl_v71	Yes	-	-	-	B1	-
ENSMUSG00000010067	Rassf1	9	-	Ensembl_v71	Yes	-	-	-	B1	-
ENSMUSG00000010080	Epn3	11	-	Ensembl_v71	Yes	B1	-	OtherSINE	-	-
ENSMUSG00000010086	Rnf112	11	-	Ensembl_v71	Yes	-	-	-	-	-
ENSMUSG00000010095	Slc3a2	19	-	Ensembl_v71	Yes	B1	-	-	B1	-
ENSMUSG00000010097	Nxf1	19	-	Ensembl_v71	Yes	-	-	-	B1	-
ENSMUSG00000010110	Stx5a	19	-	Ensembl_v71	Yes	-	-	-	B1	B1
ENSMUSG00000010122	Slc47a1	11	-	Ensembl_v71	Yes	-	-	-	B1	-
ENSMUSG00000010136	Pifo	3	-	Ensembl_v71	Yes	-	-	-	B1	-
ENSMUSG00000010142	Tnfrsf13b	11	-	Ensembl_v71	Yes	-	-	-	B1	-
ENSMUSG00000010154	Spire2	8	-	Ensembl_v71	Yes	-	-	-	B1	-
ENSMUSG00000010175	Prox1	1	-	Ensembl_v71	Yes	-	-	-	B1	-
ENSMUSG00000010205	Raver1	9	-	Ensembl_v71	Yes	-	-	-	B1	-
ENSMUSG00000010277	2610507B11Rik	11	-	Ensembl_v71	Yes	-	-	-	B1	-
ENSMUSG00000010290	AI597479	1	-	Ensembl_v71	Yes	-	-	-	-	-
ENSMUSG00000010307	Tmem86a	7	-	Ensembl_v71	Yes	-	-	-	-	-
ENSMUSG00000010311	Optc	1	-	Ensembl_v71	Yes	-	-	-	B1	-
ENSMUSG00000010342	Tex14	11	-	Ensembl_v71	Yes	-	-	-	B1	-
ENSMUSG00000010358	Ifi35	11	-	Ensembl_v71	Yes	-	-	-	B1	-
ENSMUSG00000010362	Rdm1	11	-	Ensembl_v71	Yes	-	-	-	B1	-
ENSMUSG00000010376	Nedd8	14	-	Ensembl_v71	Yes	-	-	-	B1	-
ENSMUSG00000010392	Gosr1	11	-	Ensembl_v71	Yes	B1	-	-	B1	-
ENSMUSG00000010406	Mrpl52	14	-	Ensembl_v71	Yes	-	-	-	-	-
ENSMUSG00000010435	Spaca7	8	-	Ensembl_v71	Yes	-	-	-	B1	-
ENSMUSG00000010453	Kansl3	1	-	Ensembl_v71	Yes	-	-	-	B1	-
ENSMUSG00000010461	Eya4	10	-	Ensembl_v71	Yes	-	-	-	B1	-
ENSMUSG00000010476	Ebf3	7	-	Ensembl_v71	Yes	-	-	-	B1	-
ENSMUSG00000010505	Myt1	2	-	Ensembl_v71	Yes	-	-	-	B1	-
ENSMUSG00000010517	Faf1	4	-	Ensembl_v71	Yes	B1	-	-	B1	-
ENSMUSG00000010538	Tsacc	3	-	Ensembl_v71	Yes	-	-	-	B1	-
ENSMUSG00000010554	Mettl16	11	-	Ensembl_v71	Yes	B1	B2	OtherSINE	B1	-
ENSMUSG00000010592	Dazl	17	-	Ensembl_v71	Yes	-	-	-	B1	-
ENSMUSG00000010601	Apol7a	15	-	Ensembl_v71	Yes	-	-	-	B1	-
ENSMUSG00000010608	Rbm25	12	-	Ensembl_v71	Yes	-	-	OtherSINE	B1	-
ENSMUSG00000010609	Psen2	1	-	Ensembl_v71	Yes	-	-	-	B1	-
ENSMUSG00000010651	Acaa1b	9	-	Ensembl_v71	Yes	-	-	-	-	-
ENSMUSG00000010660	Plcd1	9	-	Ensembl_v71	Yes	-	-	-	B1	-
ENSMUSG00000010663	Fads1	19	-	Ensembl_v71	Yes	-	-	-	B1	-
ENSMUSG00000010721	Lmbr1	5	-	Ensembl_v71	Yes	B1	B2	-	B1	-
ENSMUSG00000010751	Tnfrsf22	7	-	Ensembl_v71	Yes	B1	-	-	B1	-
ENSMUSG00000010755	Cars	7	-	Ensembl_v71	Yes	-	-	-	B1	-
ENSMUSG00000010760	Phlda2	7	-	Ensembl_v71	Yes	-	-	-	-	-
ENSMUSG00000010796	Asz1	6	-	Ensembl_v71	Yes	-	-	-	B1	-
ENSMUSG00000010797	Wnt2	6	-	Ensembl_v71	Yes	-	-	-	B1	-
ENSMUSG00000010803	Gabra1	11	-	Ensembl_v71	Yes	-	-	-	B1	-
ENSMUSG00000010825	Grid2ip	5	-	Ensembl_v71	Yes	-	-	OtherSINE	B1	-
ENSMUSG00000010830	Kdelr3	15	-	Ensembl_v71	Yes	-	-	-	B1	-
ENSMUSG00000010841	1700006E09Rik	11	-	Ensembl_v71	Yes	-	-	-	B1	-
ENSMUSG00000010911	Apip	2	-	Ensembl_v71	Yes	-	-	-	B1	-
ENSMUSG00000010914	Pdhx	2	1	Ensembl_v71	Yes	B1	-	-	B1	-
ENSMUSG00000010936	Vac14	8	-	Ensembl_v71	Yes	-	-	-	B1	-
ENSMUSG00000011008	Mcoln2	3	-	Ensembl_v71	Yes	-	-	-	B1	-
ENSMUSG00000011034	Slc5a1	5	-	Ensembl_v71	Yes	-	-	-	B1	-
ENSMUSG00000011096	Akt1s1	7	-	Ensembl_v71	Yes	-	-	-	B1	-
ENSMUSG00000011114	Tbrg1	9	-	Ensembl_v71	Yes	-	-	-	B1	-
ENSMUSG00000011118	Panx3	9	-	Ensembl_v71	Yes	-	-	OtherSINE	B1	-
ENSMUSG00000011148	Adssl1	12	-	Ensembl_v71	Yes	-	-	-	B1	-
ENSMUSG00000011154	1700026D08Rik	7	-	Ensembl_v71	Yes	-	-	-	B1	-
ENSMUSG00000011158	Brf1	12	-	Ensembl_v71	Yes	-	-	-	B1	-
ENSMUSG00000011171	Vipr2	12	-	Ensembl_v71	Yes	-	-	-	B1	-
ENSMUSG00000011179	Odc1	12	11	Ensembl_v71	Yes	-	-	-	-	-
ENSMUSG00000011254	Thg1l	11	-	Ensembl_v71	Yes	-	-	-	-	-
ENSMUSG00000011256	Adam19	11	-	Ensembl_v71	Yes	B1	-	OtherSINE	B1	-
ENSMUSG00000011257	Pabpc4	4	6	Ensembl_v71	Yes	-	-	-	B1	-
ENSMUSG00000011263	Exoc3l2	7	-	Ensembl_v71	Yes	B1	-	OtherSINE	-	-
ENSMUSG00000011267	Zfp296	7	-	Ensembl_v71	Yes	-	-	-	B1	-
ENSMUSG00000011305	Plin5	17	-	Ensembl_v71	Yes	B1	-	-	B1	-
ENSMUSG00000011306	Sugp1	8	1	Ensembl_v71	Yes	-	-	-	B1	-
ENSMUSG00000011349	Dmrtc2	7	-	Ensembl_v71	Yes	-	-	-	B1	-
ENSMUSG00000011382	Dhdh	7	-	Ensembl_v71	Yes	B1	B2	-	B1	-
ENSMUSG00000011427	Zfp790	7	1	Ensembl_v71	Yes	-	-	OtherSINE	B1	-
ENSMUSG00000011463	Cpb1	3	-	Ensembl_v71	Yes	-	-	-	B1	-
ENSMUSG00000011486	Slc25a41	17	-	Ensembl_v71	Yes	-	-	-	B1	-
ENSMUSG00000011589	Fsd1	17	-	Ensembl_v71	Yes	-	-	-	B1	-
ENSMUSG00000011632	Pinlyp	7	-	Ensembl_v71	Yes	-	-	-	B1	-
ENSMUSG00000011658	Fuz	7	-	Ensembl_v71	Yes	-	-	-	B1	-
ENSMUSG00000011751	Sptbn4	7	-	Ensembl_v71	Yes	-	-	-	B1	-
ENSMUSG00000011752	Pgam1	19	7	Ensembl_v71	Yes	-	-	-	B1	-
ENSMUSG00000011831	Evi5	5	1	Ensembl_v71	Yes	B1	-	OtherSINE	B1	-
ENSMUSG00000011832	Evi5l	8	-	Ensembl_v71	Yes	-	-	OtherSINE	B1	-
ENSMUSG00000011837	Snapc2	8	1	Ensembl_v71	Yes	-	-	-	B1	-
ENSMUSG00000011877	Git1	11	-	Ensembl_v71	Yes	-	-	-	B1	-
ENSMUSG00000011884	Gltp	5	-	Ensembl_v71	Yes	-	-	-	B1	-
ENSMUSG00000011958	Bnip2	9	2	Ensembl_v71	Yes	B1	B2	OtherSINE	B1	-
ENSMUSG00000011960	Ccnt1	15	-	Ensembl_v71	Yes	-	-	-	B1	-
ENSMUSG00000012017	Scarf2	16	-	Ensembl_v71	Yes	-	-	-	B1	-
ENSMUSG00000012042	4930579F01Rik	3	-	Ensembl_v71	Yes	-	-	-	-	-
ENSMUSG00000012076	Brms1l	12	1	Ensembl_v71	Yes	-	-	-	B1	-
ENSMUSG00000012114	Med15	16	-	Ensembl_v71	Yes	-	-	-	B1	-
ENSMUSG00000012117	Dhdds	4	-	Ensembl_v71	Yes	-	-	-	B1	-
ENSMUSG00000012123	Aim1l	4	-	Ensembl_v71	Yes	-	-	-	B1	-
ENSMUSG00000012126	Ubxn11	4	-	Ensembl_v71	Yes	-	-	-	B1	-
ENSMUSG00000012187	Mogat1	1	-	Ensembl_v71	Yes	-	-	-	B1	-
ENSMUSG00000012211	Tex22	12	-	Ensembl_v71	Yes	-	-	-	B1	-
ENSMUSG00000012282	Wnt8a	18	-	Ensembl_v71	Yes	-	B2	-	-	-
ENSMUSG00000012296	Tjap1	17	-	Ensembl_v71	Yes	-	-	-	B1	-
ENSMUSG00000012350	Ehf	2	-	Ensembl_v71	Yes	-	-	-	B1	-
ENSMUSG00000012396	Nanog	6	-	Ensembl_v71	Yes	B1	B2	OtherSINE	B1	-
ENSMUSG00000012405	Rpl15	14	14	Ensembl_v71	Yes	-	-	-	-	-
ENSMUSG00000012422	Tmem167	13	1	Ensembl_v71	Yes	-	B2	OtherSINE	B1	-
ENSMUSG00000012428	Steap4	5	-	Ensembl_v71	Yes	-	-	OtherSINE	B1	-
ENSMUSG00000012429	Mplkip	13	1	Ensembl_v71	Yes	-	-	OtherSINE	-	-
ENSMUSG00000012443	Kif11	19	-	Ensembl_v71	Yes	B1	-	-	B1	-
ENSMUSG00000012483	Rpa3	6	2	Ensembl_v71	Yes	-	-	-	B1	-
ENSMUSG00000012519	Mlkl	8	-	Ensembl_v71	Yes	B1	-	-	B1	-
ENSMUSG00000012520	Phox2b	5	-	Ensembl_v71	Yes	-	-	-	-	-
ENSMUSG00000012535	Tnpo3	6	-	Ensembl_v71	Yes	-	-	-	B1	-
ENSMUSG00000012609	Ttll5	12	-	Ensembl_v71	Yes	-	-	OtherSINE	B1	B1
ENSMUSG00000012640	Zfp715	7	-	Ensembl_v71	Yes	-	-	OtherSINE	B1	-
ENSMUSG00000012705	Retn	8	-	Ensembl_v71	Yes	B1	B2	OtherSINE	B1	-
ENSMUSG00000012777	Acpt	7	-	Ensembl_v71	Yes	-	-	-	-	-
ENSMUSG00000012819	Cdh23	10	-	Ensembl_v71	Yes	-	-	-	B1	-
ENSMUSG00000012848	Rps5	7	2	Ensembl_v71	Yes	-	-	-	B1	-
ENSMUSG00000012889	Podnl1	8	-	Ensembl_v71	Yes	-	-	-	B1	-
ENSMUSG00000013033	Lphn1	8	-	Ensembl_v71	Yes	-	-	-	B1	-
ENSMUSG00000013076	Amotl1	9	-	Ensembl_v71	Yes	-	-	OtherSINE	B1	-
ENSMUSG00000013083	2200002J24Rik	7	-	RefSeq	Yes	-	-	-	-	-
ENSMUSG00000013089	Etv5	16	-	Ensembl_v71	Yes	-	-	OtherSINE	B1	-
ENSMUSG00000013091	Tmem190	7	-	Ensembl_v71	Yes	-	-	-	-	-
ENSMUSG00000013150	Gfod2	8	-	Ensembl_v71	Yes	B1	B2	-	B1	-
ENSMUSG00000013155	Enkd1	8	-	Ensembl_v71	Yes	-	-	-	B1	-
ENSMUSG00000013158	4933405L10Rik	8	-	Ensembl_v71	Yes	-	-	-	-	-
ENSMUSG00000013160	Atp6v0d1	8	-	Ensembl_v71	Yes	-	-	-	B1	-
ENSMUSG00000013236	Ptprs	17	-	Ensembl_v71	Yes	-	-	-	B1	-
ENSMUSG00000013275	Slc41a1	1	-	Ensembl_v71	Yes	-	-	-	B1	-
ENSMUSG00000013338	Fer1l4	2	-	Ensembl_v71	Yes	-	-	-	B1	-
ENSMUSG00000013353	4931406B18Rik	7	-	Ensembl_v71	Yes	B1	B2	OtherSINE	B1	-
ENSMUSG00000013367	Iglon5	7	-	Ensembl_v71	Yes	-	-	-	B1	-
ENSMUSG00000013415	Igf2bp1	11	-	Ensembl_v71	Yes	-	-	OtherSINE	B1	-
ENSMUSG00000013418	B4galnt2	11	-	Ensembl_v71	Yes	B1	B2	OtherSINE	B1	-
ENSMUSG00000013419	Zfp651	9	-	Ensembl_v71	Yes	B1	-	OtherSINE	-	-
ENSMUSG00000013465	Nelfb	2	-	Ensembl_v71	Yes	-	-	-	B1	-
ENSMUSG00000013483	Card14	11	-	Ensembl_v71	Yes	-	-	-	B1	-
ENSMUSG00000013495	Tmem175	5	-	Ensembl_v71	Yes	-	-	-	B1	-
ENSMUSG00000013523	Bcas1	2	-	Ensembl_v71	Yes	-	-	-	B1	-
ENSMUSG00000013539	Tango2	16	-	Ensembl_v71	Yes	-	-	-	B1	-
ENSMUSG00000013562	4833413E03Rik	17	-	Ensembl_v71	Yes	-	-	-	-	B1
ENSMUSG00000013584	Aldh1a2	9	-	Ensembl_v71	Yes	-	-	-	B1	-
ENSMUSG00000013593	Ndufs2	1	1	Ensembl_v71	Yes	-	-	-	B1	-
ENSMUSG00000013611	Snx31	15	-	Ensembl_v71	Yes	-	B2	-	B1	-
ENSMUSG00000013622	Atraid	5	-	Ensembl_v71	Yes	-	-	-	B1	-
ENSMUSG00000013629	Cad	5	-	Ensembl_v71	Yes	-	-	-	B1	-
ENSMUSG00000013643	Lypd8	11	-	Ensembl_v71	Yes	-	-	-	B1	-
ENSMUSG00000013646	Sh3bp5l	11	-	Ensembl_v71	Yes	-	-	-	B1	-
ENSMUSG00000013653	1810065E05Rik	11	-	Ensembl_v71	Yes	-	-	-	-	-
ENSMUSG00000013662	Atad1	19	-	Ensembl_v71	Yes	-	-	-	B1	-
ENSMUSG00000013663	Pten	19	-	Ensembl_v71	Yes	-	-	-	B1	-
ENSMUSG00000013668	4933402N03Rik	7	-	Ensembl_v71	Yes	-	B2	-	B1	-
ENSMUSG00000013698	Pea15a	1	1	Ensembl_v71	Yes	-	-	-	B1	-
ENSMUSG00000013701	Timm23	14	4	Ensembl_v71	Yes	-	-	-	B1	-
ENSMUSG00000013736	Trnt1	6	-	Ensembl_v71	Yes	B1	-	OtherSINE	B1	-
ENSMUSG00000013766	Ly6g6e	17	-	Ensembl_v71	Yes	-	-	OtherSINE	-	-
ENSMUSG00000013787	Ehmt2	17	-	Ensembl_v71	Yes	-	-	-	B1	-
ENSMUSG00000013822	Elof1	9	-	Ensembl_v71	Yes	-	-	-	B1	-
ENSMUSG00000013833	Med16	10	-	Ensembl_v71	Yes	B1	-	-	B1	-
ENSMUSG00000013846	St3gal1	15	-	Ensembl_v71	Yes	-	-	-	B1	-
ENSMUSG00000013858	Tmem259	10	-	Ensembl_v71	Yes	-	-	-	B1	-
ENSMUSG00000013878	Rnf170	8	-	Ensembl_v71	Yes	B1	-	OtherSINE	B1	-
ENSMUSG00000013921	Clip3	7	-	Ensembl_v71	Yes	-	-	-	B1	-
ENSMUSG00000013928	Thap8	7	-	Ensembl_v71	Yes	B1	-	OtherSINE	-	-
ENSMUSG00000013936	Myl2	5	-	Ensembl_v71	Yes	-	-	OtherSINE	-	-
ENSMUSG00000013973	Dedd	1	1	Ensembl_v71	Yes	-	-	-	B1	B1
ENSMUSG00000013974	1810033B17Rik	8	-	Ensembl_v71	Yes	-	-	-	-	-
ENSMUSG00000013997	Nit1	1	-	Ensembl_v71	Yes	B1	-	-	-	-
ENSMUSG00000014030	Pax5	4	-	Ensembl_v71	Yes	-	-	-	B1	-
ENSMUSG00000014039	Prdm15	16	-	Ensembl_v71	Yes	-	-	-	B1	-
ENSMUSG00000014074	Rnf168	16	1	Ensembl_v71	Yes	B1	B2	-	B1	-
ENSMUSG00000014075	Tctex1d2	16	2	Ensembl_v71	Yes	-	-	-	B1	-
ENSMUSG00000014077	Chp1	2	4	Ensembl_v71	Yes	-	-	-	B1	-
ENSMUSG00000014104	Sval2	6	-	Ensembl_v71	Yes	-	-	-	-	-
ENSMUSG00000014158	Trpv4	5	-	Ensembl_v71	Yes	-	-	-	B1	-
ENSMUSG00000014164	Klhl3	13	-	Ensembl_v71	Yes	-	-	-	B1	-
ENSMUSG00000014177	Tvp23b	11	-	Ensembl_v71	Yes	-	-	-	B1	-
ENSMUSG00000014195	Dnajc7	11	-	Ensembl_v71	Yes	-	-	-	B1	-
ENSMUSG00000014198	Zfp385c	11	-	Ensembl_v71	Yes	B1	-	-	B1	-
ENSMUSG00000014226	Cacybp	1	5	Ensembl_v71	Yes	-	-	-	B1	-
ENSMUSG00000014232	Cluap1	16	-	Ensembl_v71	Yes	-	-	-	B1	-
ENSMUSG00000014243	Zswim7	11	-	Ensembl_v71	Yes	-	-	-	B1	-
ENSMUSG00000014245	Pigl	11	-	Ensembl_v71	Yes	B1	B2	-	B1	-
ENSMUSG00000014294	Ndufa2	18	1	Ensembl_v71	Yes	-	-	-	B1	-
ENSMUSG00000014301	Pam16	16	1	Ensembl_v71	Yes	-	-	-	B1	-
ENSMUSG00000014303	Glis2	16	-	Ensembl_v71	Yes	-	-	-	B1	-
ENSMUSG00000014313	Cox6c	15	7	Ensembl_v71	Yes	-	-	-	-	-
ENSMUSG00000014329	Bicc1	10	-	Ensembl_v71	Yes	-	-	-	B1	-
ENSMUSG00000014349	Ube2z	11	-	Ensembl_v71	Yes	-	-	OtherSINE	B1	-
ENSMUSG00000014351	Gip	11	-	Ensembl_v71	Yes	-	-	-	B1	-
ENSMUSG00000014353	Tmem87b	2	-	Ensembl_v71	Yes	B1	-	-	B1	-
ENSMUSG00000014355	Anapc1	2	-	Ensembl_v71	Yes	-	-	-	B1	-
ENSMUSG00000014361	Mertk	2	-	Ensembl_v71	Yes	-	B2	OtherSINE	B1	-
ENSMUSG00000014402	Tsg101	7	1	Ensembl_v71	Yes	-	B2	-	B1	-
ENSMUSG00000014418	Hps5	7	-	Ensembl_v71	Yes	B1	-	-	B1	-
ENSMUSG00000014426	Map3k4	17	-	Ensembl_v71	Yes	-	-	-	B1	-
ENSMUSG00000014444	Piezo1	8	-	Ensembl_v71	Yes	-	-	-	B1	-
ENSMUSG00000014453	Blk	14	-	Ensembl_v71	Yes	-	-	OtherSINE	B1	-
ENSMUSG00000014470	Rnf166	8	-	Ensembl_v71	Yes	-	-	-	B1	-
ENSMUSG00000014496	Ankrd28	14	-	Ensembl_v71	Yes	B1	-	-	B1	-
ENSMUSG00000014498	Ankrd52	10	-	Ensembl_v71	Yes	-	-	-	B1	-
ENSMUSG00000014503	Pkd2l2	18	-	Ensembl_v71	Yes	-	-	-	B1	-
ENSMUSG00000014504	Srp19	18	2	Ensembl_v71	Yes	-	-	-	B1	-
ENSMUSG00000014529	4930511M11Rik	5	-	Ensembl_v71	Yes	-	-	-	-	-
ENSMUSG00000014542	Clec4f	6	-	Ensembl_v71	Yes	-	-	-	-	-
ENSMUSG00000014543	Klra17	6	-	Ensembl_v71	Yes	-	-	-	B1	-
ENSMUSG00000014547	Wdfy2	14	-	Ensembl_v71	Yes	-	-	-	B1	-
ENSMUSG00000014550	Zfyve20	6	-	Ensembl_v71	Yes	B1	-	-	B1	-
ENSMUSG00000014551	Mrps25	6	-	Ensembl_v71	Yes	-	-	-	B1	-
ENSMUSG00000014554	Dguok	6	-	Ensembl_v71	Yes	-	-	-	B1	-
ENSMUSG00000014592	Camta1	4	-	Ensembl_v71	Yes	-	-	-	B1	-
ENSMUSG00000014599	Csf1	3	-	Ensembl_v71	Yes	-	-	-	B1	-
ENSMUSG00000014601	Strip1	3	-	Ensembl_v71	Yes	-	-	-	B1	-
ENSMUSG00000014602	Kif1a	1	-	Ensembl_v71	Yes	-	-	-	B1	-
ENSMUSG00000014603	Alx3	3	-	Ensembl_v71	Yes	-	-	-	-	-
ENSMUSG00000014606	Slc25a11	11	-	Ensembl_v71	Yes	-	-	-	-	-
ENSMUSG00000014609	Chrne	11	-	Ensembl_v71	Yes	-	-	-	B1	-
ENSMUSG00000014633	Cmc2	8	-	Ensembl_v71	Yes	-	-	-	B1	-
ENSMUSG00000014668	Chfr	5	-	Ensembl_v71	Yes	-	-	-	B1	-
ENSMUSG00000014686	Ceacam16	7	-	Ensembl_v71	Yes	-	-	-	B1	-
ENSMUSG00000014704	Hoxa2	6	-	Ensembl_v71	Yes	-	-	-	-	-
ENSMUSG00000014725	Adam28	14	-	Ensembl_v71	Yes	B1	-	-	B1	-
ENSMUSG00000014747	Ankrd53	6	-	Ensembl_v71	Yes	-	-	-	-	-
ENSMUSG00000014748	Tex261	6	-	Ensembl_v71	Yes	-	-	-	-	-
ENSMUSG00000014763	Fam120b	17	-	Ensembl_v71	Yes	-	B2	-	B1	-
ENSMUSG00000014767	Tbp	17	-	Ensembl_v71	Yes	B1	B2	OtherSINE	B1	-
ENSMUSG00000014769	Psmb1	17	2	Ensembl_v71	Yes	-	B2	-	B1	-
ENSMUSG00000014771	Pdcd2	17	-	Ensembl_v71	Yes	-	-	-	B1	-
ENSMUSG00000014773	Dll1	17	-	Ensembl_v71	Yes	-	-	-	B1	-
ENSMUSG00000014776	Nol3	8	-	Ensembl_v71	Yes	-	B2	-	B1	-
ENSMUSG00000014778	Fhod1	8	-	Ensembl_v71	Yes	-	-	-	B1	-
ENSMUSG00000014782	Plekhg4	8	-	Ensembl_v71	Yes	B1	-	-	B1	-
ENSMUSG00000014786	Slc9a5	8	-	Ensembl_v71	Yes	-	-	-	B1	-
ENSMUSG00000014791	Elmo3	8	-	Ensembl_v71	Yes	-	-	-	-	-
ENSMUSG00000014813	Stc1	14	-	Ensembl_v71	Yes	-	-	-	-	-
ENSMUSG00000014837	4931428F04Rik	8	-	Ensembl_v71	Yes	-	B2	-	B1	-
ENSMUSG00000014846	Tppp3	8	-	Ensembl_v71	Yes	-	-	-	B1	B1
ENSMUSG00000014850	Msh3	13	-	Ensembl_v71	Yes	-	-	-	B1	-
ENSMUSG00000014852	Adamts13	2	-	Ensembl_v71	Yes	-	-	-	B1	-
ENSMUSG00000014856	Tmem208	8	-	Ensembl_v71	Yes	-	-	-	B1	-
ENSMUSG00000014859	E2f4	8	-	Ensembl_v71	Yes	-	-	-	B1	-
ENSMUSG00000014867	Surf4	2	-	Ensembl_v71	Yes	-	-	-	B1	-
ENSMUSG00000014873	Surf2	2	-	Ensembl_v71	Yes	-	-	-	B1	-
ENSMUSG00000014905	Dnajb9	12	1	Ensembl_v71	Yes	-	-	-	B1	-
ENSMUSG00000014907	Naf1	8	1	Ensembl_v71	Yes	-	-	-	B1	-
ENSMUSG00000014932	Yes1	5	1	Ensembl_v71	Yes	-	-	-	B1	-
ENSMUSG00000014956	Ppp1cb	5	-	Ensembl_v71	Yes	B1	B2	-	B1	-
ENSMUSG00000014959	Gorasp2	2	-	Ensembl_v71	Yes	-	-	-	B1	-
ENSMUSG00000014980	Tsen15	1	-	Ensembl_v71	Yes	-	-	-	B1	-
ENSMUSG00000015001	Oc90	15	-	Ensembl_v71	Yes	-	-	-	B1	-
ENSMUSG00000015002	Efr3a	15	-	Ensembl_v71	Yes	B1	-	OtherSINE	B1	-
ENSMUSG00000015013	Trappc2l	8	-	Ensembl_v71	Yes	-	-	-	-	-
ENSMUSG00000015016	Acsf3	8	-	Ensembl_v71	Yes	-	-	-	B1	-
ENSMUSG00000015023	Ddx19a	8	-	Ensembl_v71	Yes	B1	-	-	B1	-
ENSMUSG00000015027	Galns	8	-	Ensembl_v71	Yes	B1	-	-	B1	-
ENSMUSG00000015053	Gata2	6	-	Ensembl_v71	Yes	-	-	-	-	-
ENSMUSG00000015083	C8g	2	-	Ensembl_v71	Yes	-	-	-	-	-
ENSMUSG00000015085	Entpd2	2	-	Ensembl_v71	Yes	-	-	-	-	-
ENSMUSG00000015087	Rabl6	2	-	Ensembl_v71	Yes	-	-	-	B1	-
ENSMUSG00000015090	Ptgds	2	-	Ensembl_v71	Yes	-	-	-	-	-
ENSMUSG00000015092	Edf1	2	3	Ensembl_v71	Yes	-	-	-	B1	-
ENSMUSG00000015093	Clic3	2	-	Ensembl_v71	Yes	-	-	-	-	-
ENSMUSG00000015094	Npdc1	2	-	Ensembl_v71	Yes	-	-	-	B1	-
ENSMUSG00000015095	Fbxw5	2	-	Ensembl_v71	Yes	-	-	-	-	-
ENSMUSG00000015112	Slc25a13	6	-	Ensembl_v71	Yes	-	-	-	B1	-
ENSMUSG00000015120	Ube2i	17	2	Ensembl_v71	Yes	B1	B2	OtherSINE	B1	-
ENSMUSG00000015126	Tsr3	17	1	Ensembl_v71	Yes	-	-	-	-	-
ENSMUSG00000015127	Unkl	17	1	Ensembl_v71	Yes	-	-	-	B1	-
ENSMUSG00000015133	Lrrk1	7	-	Ensembl_v71	Yes	-	-	-	B1	-
ENSMUSG00000015134	Aldh1a3	7	-	Ensembl_v71	Yes	-	-	-	B1	-
ENSMUSG00000015143	Actn1	12	-	Ensembl_v71	Yes	-	-	-	B1	-
ENSMUSG00000015149	Sirt2	7	-	Ensembl_v71	Yes	-	-	-	B1	-
ENSMUSG00000015165	Hnrnpl	7	-	Ensembl_v71	Yes	-	-	-	B1	-
ENSMUSG00000015176	Nolc1	19	1	Ensembl_v71	Yes	-	-	OtherSINE	B1	-
ENSMUSG00000015189	Casd1	6	-	Ensembl_v71	Yes	-	-	-	B1	-
ENSMUSG00000015202	Cnksr3	10	-	Ensembl_v71	Yes	-	-	-	B1	-
ENSMUSG00000015214	Mtmr1	X	-	Ensembl_v71	Yes	B1	-	-	B1	-
ENSMUSG00000015217	Hmgb3	X	30	Ensembl_v71	Yes	-	-	-	-	-
ENSMUSG00000015222	Map2	1	-	Ensembl_v71	Yes	-	-	-	B1	-
ENSMUSG00000015224	Cyp2j9	4	-	Ensembl_v71	Yes	-	-	-	-	-
ENSMUSG00000015242	Nipsnap3a	4	-	Ensembl_v71	Yes	-	-	-	B1	-
ENSMUSG00000015243	Abca1	4	-	Ensembl_v71	Yes	-	-	-	B1	-
ENSMUSG00000015247	Nipsnap3b	4	-	Ensembl_v71	Yes	-	-	-	B1	-
ENSMUSG00000015289	Lage3	X	2	Ensembl_v71	Yes	B1	B2	OtherSINE	B1	-
ENSMUSG00000015290	Ubl4	X	-	Ensembl_v71	Yes	-	-	OtherSINE	B1	-
ENSMUSG00000015291	Gdi1	X	1	Ensembl_v71	Yes	-	-	-	B1	-
ENSMUSG00000015305	Sash1	10	-	Ensembl_v71	Yes	-	-	-	B1	-
ENSMUSG00000015312	Gadd45b	10	-	Ensembl_v71	Yes	-	-	-	-	-
ENSMUSG00000015314	Slamf6	1	-	Ensembl_v71	Yes	-	-	-	B1	-
ENSMUSG00000015316	Slamf1	1	-	Ensembl_v71	Yes	-	-	OtherSINE	B1	-
ENSMUSG00000015335	Zdhhc12	2	-	Ensembl_v71	Yes	-	-	-	-	-
ENSMUSG00000015337	Endog	2	-	Ensembl_v71	Yes	-	-	-	B1	-
ENSMUSG00000015340	Cybb	X	-	Ensembl_v71	Yes	-	-	-	B1	-
ENSMUSG00000015341	Golga7	8	4	Ensembl_v71	Yes	-	-	-	B1	-
ENSMUSG00000015342	Xk	X	-	Ensembl_v71	Yes	-	-	OtherSINE	B1	-
ENSMUSG00000015354	Pcolce2	9	-	Ensembl_v71	Yes	B1	B2	OtherSINE	B1	-
ENSMUSG00000015355	Cd48	1	-	Ensembl_v71	Yes	-	-	-	B1	-
ENSMUSG00000015357	Clpx	9	-	Ensembl_v71	Yes	-	-	-	B1	-
ENSMUSG00000015363	Trabd	15	-	Ensembl_v71	Yes	-	-	-	B1	-
ENSMUSG00000015365	Mov10l1	15	-	Ensembl_v71	Yes	-	-	-	B1	-
ENSMUSG00000015377	Dennd6b	15	-	Ensembl_v71	Yes	-	-	OtherSINE	B1	-
ENSMUSG00000015396	Cd83	13	-	Ensembl_v71	Yes	-	-	-	B1	-
ENSMUSG00000015401	Tmem27	X	-	Ensembl_v71	Yes	-	-	-	B1	-
ENSMUSG00000015405	Ace2	X	-	Ensembl_v71	Yes	-	-	-	B1	-
ENSMUSG00000015437	Gzmb	14	-	Ensembl_v71	Yes	-	-	-	-	-
ENSMUSG00000015441	Gzmf	14	-	Ensembl_v71	Yes	-	-	-	-	-
ENSMUSG00000015443	Gzmn	14	-	Ensembl_v71	Yes	-	-	-	-	-
ENSMUSG00000015452	Ager	17	-	Ensembl_v71	Yes	-	-	-	-	-
ENSMUSG00000015461	Atf6b	17	-	Ensembl_v71	Yes	-	-	-	B1	-
ENSMUSG00000015467	Egfl8	17	-	Ensembl_v71	Yes	-	-	-	-	-
ENSMUSG00000015468	Notch4	17	-	Ensembl_v71	Yes	-	-	-	B1	-
ENSMUSG00000015474	Ppt2	17	-	Ensembl_v71	Yes	-	-	-	B1	-
ENSMUSG00000015476	Prrt1	17	-	Ensembl_v71	Yes	-	-	-	B1	-
ENSMUSG00000015478	Rnf5	17	2	Ensembl_v71	Yes	-	-	-	-	-
ENSMUSG00000015484	Fam163a	1	-	Ensembl_v71	Yes	-	-	OtherSINE	B1	-
ENSMUSG00000015488	Cacfd1	2	-	Ensembl_v71	Yes	B1	-	OtherSINE	B1	-
ENSMUSG00000015501	Hivep2	10	-	Ensembl_v71	Yes	-	-	-	B1	-
ENSMUSG00000015519	2310057J18Rik	10	-	Ensembl_v71	Yes	-	-	-	-	-
ENSMUSG00000015522	Arnt	3	-	Ensembl_v71	Yes	-	-	-	B1	-
ENSMUSG00000015533	Itga2	13	-	Ensembl_v71	Yes	-	-	-	B1	-
ENSMUSG00000015536	Mocs2	13	-	Ensembl_v71	Yes	-	B2	-	B1	-
ENSMUSG00000015542	Nat9	11	-	Ensembl_v71	Yes	-	-	-	B1	-
ENSMUSG00000015568	Lpl	8	-	Ensembl_v71	Yes	B1	-	-	B1	-
ENSMUSG00000015575	Atp6v0e	17	-	Ensembl_v71	Yes	B1	B2	OtherSINE	B1	-
ENSMUSG00000015579	Nkx2-5	17	-	Ensembl_v71	Yes	-	-	-	-	-
ENSMUSG00000015597	Zfp318	17	-	Ensembl_v71	Yes	B1	B2	OtherSINE	B1	-
ENSMUSG00000015599	Ttbk1	17	-	Ensembl_v71	Yes	-	-	-	B1	-
ENSMUSG00000015605	Srf	17	-	Ensembl_v71	Yes	-	-	-	B1	-
ENSMUSG00000015619	Gata3	2	-	Ensembl_v71	Yes	-	-	-	-	-
ENSMUSG00000015627	Gata5	2	-	Ensembl_v71	Yes	B1	-	-	B1	-
ENSMUSG00000015647	Lama5	2	-	Ensembl_v71	Yes	-	-	-	B1	-
ENSMUSG00000015652	Steap1	5	-	Ensembl_v71	Yes	-	-	-	B1	-
ENSMUSG00000015653	Steap2	5	-	Ensembl_v71	Yes	B1	-	OtherSINE	B1	-
ENSMUSG00000015656	Hspa8	9	9	Ensembl_v71	Yes	-	-	-	-	-
ENSMUSG00000015659	Serac1	17	-	Ensembl_v71	Yes	-	-	OtherSINE	B1	-
ENSMUSG00000015665	Awat1	X	-	Ensembl_v71	Yes	-	-	-	B1	-
ENSMUSG00000015668	Pdzd11	X	1	Ensembl_v71	Yes	-	-	-	B1	-
ENSMUSG00000015671	Psma2	13	5	Ensembl_v71	Yes	-	-	-	B1	-
ENSMUSG00000015672	Mrpl32	13	-	Ensembl_v71	Yes	-	-	-	B1	-
ENSMUSG00000015697	Setdb1	3	-	Ensembl_v71	Yes	-	-	OtherSINE	B1	-
ENSMUSG00000015702	Anxa9	3	-	Ensembl_v71	Yes	-	-	-	B1	-
ENSMUSG00000015709	Arnt2	7	-	Ensembl_v71	Yes	B1	-	-	B1	-
ENSMUSG00000015711	Prune	3	-	Ensembl_v71	Yes	-	-	OtherSINE	B1	-
ENSMUSG00000015714	Cers2	3	1	Ensembl_v71	Yes	-	-	-	B1	-
ENSMUSG00000015721	Nlrp5	7	-	Ensembl_v71	Yes	-	-	-	B1	-
ENSMUSG00000015733	Capza2	6	-	Ensembl_v71	Yes	-	-	-	B1	-
ENSMUSG00000015745	Plekho1	3	-	Ensembl_v71	Yes	-	-	-	-	-
ENSMUSG00000015747	Vps45	3	-	Ensembl_v71	Yes	-	-	-	B1	-
ENSMUSG00000015748	Prpf3	3	-	Ensembl_v71	Yes	-	-	-	B1	-
ENSMUSG00000015749	Anp32e	3	1	Ensembl_v71	Yes	-	-	-	B1	-
ENSMUSG00000015750	Aph1a	3	-	Ensembl_v71	Yes	-	-	OtherSINE	-	-
ENSMUSG00000015755	Tab2	10	-	Ensembl_v71	Yes	-	-	-	B1	-
ENSMUSG00000015757	Ppil4	10	-	Ensembl_v71	Yes	B1	-	OtherSINE	B1	-
ENSMUSG00000015759	Cnih1	14	-	Ensembl_v71	Yes	-	-	-	B1	-
ENSMUSG00000015766	Eps8	6	-	Ensembl_v71	Yes	-	-	OtherSINE	B1	-
ENSMUSG00000015776	Med22	2	-	Ensembl_v71	Yes	-	-	-	-	-
ENSMUSG00000015787	Abo	2	1	Ensembl_v71	Yes	-	-	OtherSINE	B1	-
ENSMUSG00000015790	Surf1	2	-	Ensembl_v71	Yes	-	-	-	-	-
ENSMUSG00000015804	Med28	5	-	Ensembl_v71	Yes	B1	-	OtherSINE	B1	-
ENSMUSG00000015806	Qdpr	5	-	Ensembl_v71	Yes	-	-	-	B1	-
ENSMUSG00000015812	Gnrh1	14	-	Ensembl_v71	Yes	-	-	-	B1	-
ENSMUSG00000015829	Tnr	1	-	Ensembl_v71	Yes	-	-	-	B1	-
ENSMUSG00000015837	Sqstm1	11	-	Ensembl_v71	Yes	-	-	-	B1	-
ENSMUSG00000015839	Nfe2l2	2	-	Ensembl_v71	Yes	-	-	-	B1	-
ENSMUSG00000015843	Rxrg	1	-	Ensembl_v71	Yes	-	-	-	B1	-
ENSMUSG00000015846	Rxra	2	-	Ensembl_v71	Yes	-	-	-	B1	-
ENSMUSG00000015850	Adamtsl4	3	-	Ensembl_v71	Yes	-	-	-	B1	-
ENSMUSG00000015852	Fcrls	3	-	Ensembl_v71	Yes	-	-	-	B1	-
ENSMUSG00000015854	Cd5l	3	-	Ensembl_v71	Yes	-	-	-	B1	-
ENSMUSG00000015869	Prpsap1	11	-	Ensembl_v71	Yes	-	-	-	B1	-
ENSMUSG00000015879	Fam184b	5	-	Ensembl_v71	Yes	-	-	-	B1	-
ENSMUSG00000015880	Ncapg	5	-	Ensembl_v71	Yes	-	-	-	B1	-
ENSMUSG00000015882	Lcorl	5	-	Ensembl_v71	Yes	-	-	OtherSINE	B1	-
ENSMUSG00000015889	Lta4h	10	-	Ensembl_v71	Yes	-	-	-	B1	-
ENSMUSG00000015890	Amdhd1	10	-	Ensembl_v71	Yes	-	-	OtherSINE	B1	-
ENSMUSG00000015932	Dstn	2	2	Ensembl_v71	Yes	-	-	-	B1	-
ENSMUSG00000015937	H2afy	13	-	Ensembl_v71	Yes	-	-	-	B1	-
ENSMUSG00000015942	Gtf2ird2	5	-	Ensembl_v71	Yes	B1	B2	-	B1	-
ENSMUSG00000015944	Gatsl2	5	-	Ensembl_v71	Yes	B1	-	OtherSINE	B1	-
ENSMUSG00000015947	Fcgr1	3	-	Ensembl_v71	Yes	-	B2	-	B1	-
ENSMUSG00000015950	Ncf1	5	-	Ensembl_v71	Yes	-	B2	OtherSINE	B1	-
ENSMUSG00000015957	Wnt11	7	-	Ensembl_v71	Yes	-	-	-	B1	-
ENSMUSG00000015961	Adss	1	-	Ensembl_v71	Yes	-	-	-	B1	-
ENSMUSG00000015962	1700016C15Rik	1	-	Ensembl_v71	Yes	-	-	-	B1	-
ENSMUSG00000015966	Il17rb	14	-	Ensembl_v71	Yes	-	-	-	B1	-
ENSMUSG00000015968	Cacna1d	14	-	Ensembl_v71	Yes	-	-	-	B1	-
ENSMUSG00000015970	Chdh	14	-	Ensembl_v71	Yes	-	-	-	B1	-
ENSMUSG00000015971	Actr8	14	-	Ensembl_v71	Yes	-	-	-	B1	-
ENSMUSG00000015980	Lrrc27	7	-	Ensembl_v71	Yes	-	-	-	B1	-
ENSMUSG00000015981	Stk32c	7	-	Ensembl_v71	Yes	-	-	-	B1	-
ENSMUSG00000015994	Fnta	8	-	Ensembl_v71	Yes	B1	-	-	B1	-
ENSMUSG00000016018	Skiv2l2	13	-	Ensembl_v71	Yes	-	-	-	B1	-
ENSMUSG00000016024	Lbp	2	-	Ensembl_v71	Yes	-	-	-	B1	-
ENSMUSG00000016028	Celsr1	15	-	Ensembl_v71	Yes	-	-	-	B1	-
ENSMUSG00000016087	Fli1	9	-	Ensembl_v71	Yes	-	-	-	B1	-
ENSMUSG00000016128	Stard13	5	-	Ensembl_v71	Yes	-	-	-	B1	-
ENSMUSG00000016150	Tenm1	X	-	Ensembl_v71	Yes	-	-	-	B1	-
ENSMUSG00000016179	Camk1g	1	-	Ensembl_v71	Yes	-	-	-	B1	-
ENSMUSG00000016181	Diexf	1	-	Ensembl_v71	Yes	B1	B2	-	B1	-
ENSMUSG00000016194	Hsd11b1	1	-	Ensembl_v71	Yes	-	-	-	B1	-
ENSMUSG00000016200	Syt14	1	-	No	No	-	-	-	B1	-
ENSMUSG00000016206	H2-M3	17	-	Ensembl_v71	Yes	-	-	-	-	-
ENSMUSG00000016239	Lonrf3	X	-	Ensembl_v71	Yes	-	-	OtherSINE	B1	-
ENSMUSG00000016252	Atp5e	2	-	Ensembl_v71	Yes	-	-	-	-	-
ENSMUSG00000016253	Nelfcd	2	-	Ensembl_v71	Yes	-	-	-	B1	-
ENSMUSG00000016255	Tubb1	2	-	RefSeq	Yes	-	-	-	B1	-
ENSMUSG00000016256	Ctsz	2	-	Ensembl_v71	Yes	-	-	-	B1	-
ENSMUSG00000016257	Slmo2	2	2	Ensembl_v71	Yes	-	-	-	B1	-
ENSMUSG00000016262	Sertad4	1	-	Ensembl_v71	Yes	-	-	-	-	-
ENSMUSG00000016283	H2-M2	17	-	Ensembl_v71	Yes	-	-	-	-	-
ENSMUSG00000016308	Ube2a	X	-	Ensembl_v71	Yes	-	-	-	B1	-
ENSMUSG00000016319	Slc25a5	X	9	Ensembl_v71	Yes	-	-	-	-	-
ENSMUSG00000016327	Atp1b4	X	-	Ensembl_v71	Yes	-	-	OtherSINE	B1	-
ENSMUSG00000016344	Ppdpf	2	2	Ensembl_v71	Yes	-	-	-	-	-
ENSMUSG00000016346	Kcnq2	2	-	Ensembl_v71	Yes	-	-	OtherSINE	B1	-
ENSMUSG00000016349	Eef1a2	2	3	Ensembl_v71	Yes	-	-	-	B1	-
ENSMUSG00000016356	Col20a1	2	-	Ensembl_v71	Yes	-	-	-	B1	-
ENSMUSG00000016382	Pls3	X	1	Ensembl_v71	Yes	-	-	-	B1	-
ENSMUSG00000016386	Mpped2	2	-	Ensembl_v71	Yes	-	-	-	B1	-
ENSMUSG00000016409	Nkap	X	-	Ensembl_v71	Yes	B1	-	OtherSINE	B1	-
ENSMUSG00000016427	Ndufa1	X	1	Ensembl_v71	Yes	-	-	-	B1	-
ENSMUSG00000016458	Wt1	2	-	Ensembl_v71	Yes	-	-	-	B1	-
ENSMUSG00000016477	E2f3	13	-	Ensembl_v71	Yes	-	-	-	B1	-
ENSMUSG00000016481	Cr1l	1	1	Ensembl_v71	Yes	-	-	-	B1	-
ENSMUSG00000016487	Ppfibp1	6	-	Ensembl_v71	Yes	-	-	-	B1	-
ENSMUSG00000016493	Cd46	1	-	Ensembl_v71	Yes	-	-	-	B1	-
ENSMUSG00000016494	Cd34	1	-	Ensembl_v71	Yes	-	-	-	-	-
ENSMUSG00000016495	Plgrkt	19	-	Ensembl_v71	Yes	-	-	-	B1	-
ENSMUSG00000016496	Cd274	19	-	Ensembl_v71	Yes	B1	-	OtherSINE	B1	-
ENSMUSG00000016498	Pdcd1lg2	19	-	Ensembl_v71	Yes	-	-	OtherSINE	B1	-
ENSMUSG00000016503	Gtf3a	5	-	Ensembl_v71	Yes	-	-	-	B1	-
ENSMUSG00000016510	Mtif3	5	-	Ensembl_v71	Yes	-	B2	-	B1	-
ENSMUSG00000016520	Lnx2	5	-	Ensembl_v71	Yes	-	-	-	B1	-
ENSMUSG00000016524	Il19	1	-	Ensembl_v71	Yes	-	-	-	B1	-
ENSMUSG00000016526	Dyrk3	1	-	Ensembl_v71	Yes	-	-	-	B1	-
ENSMUSG00000016528	Mapkapk2	1	-	Ensembl_v71	Yes	-	-	-	B1	-
ENSMUSG00000016529	Il10	1	-	Ensembl_v71	Yes	-	-	-	-	-
ENSMUSG00000016534	Lamp2	X	-	Ensembl_v71	Yes	-	-	OtherSINE	B1	-
ENSMUSG00000016541	Atxn10	15	-	Ensembl_v71	Yes	-	-	-	B1	-
ENSMUSG00000016552	Foxred2	15	-	Ensembl_v71	Yes	B1	B2	OtherSINE	B1	-
ENSMUSG00000016554	Eif3d	15	1	Ensembl_v71	Yes	-	-	-	B1	-
ENSMUSG00000016559	H3f3b	11	51	Ensembl_v71	Yes	-	-	-	B1	-
ENSMUSG00000016619	Nup50	15	1	Ensembl_v71	Yes	B1	-	-	B1	-
ENSMUSG00000016624	Phf21b	15	-	Ensembl_v71	Yes	-	-	-	B1	-
ENSMUSG00000016626	Nlrp14	7	-	Ensembl_v71	Yes	-	-	-	B1	-
ENSMUSG00000016637	Ift27	15	-	Ensembl_v71	Yes	-	-	-	B1	-
ENSMUSG00000016664	Pacsin2	15	-	Ensembl_v71	Yes	-	-	-	B1	-
ENSMUSG00000016756	Cmah	13	-	Ensembl_v71	Yes	-	-	OtherSINE	B1	-
ENSMUSG00000016757	Ttll12	15	-	Ensembl_v71	Yes	-	-	OtherSINE	B1	-
ENSMUSG00000016758	Bik	15	-	Ensembl_v71	Yes	-	-	-	B1	-
ENSMUSG00000016763	Scube1	15	-	Ensembl_v71	Yes	-	B2	-	B1	-
ENSMUSG00000016831	Tox4	14	2	Ensembl_v71	Yes	B1	B2	OtherSINE	B1	-
ENSMUSG00000016833	Mrps18c	5	2	Ensembl_v71	Yes	-	-	-	B1	-
ENSMUSG00000016918	Sulf1	1	-	Ensembl_v71	Yes	-	-	-	B1	-
ENSMUSG00000016921	Srsf6	2	-	Ensembl_v71	Yes	-	-	-	-	-
ENSMUSG00000016933	Plcg1	2	-	Ensembl_v71	Yes	-	-	-	B1	-
ENSMUSG00000016940	Kctd2	11	-	Ensembl_v71	Yes	-	-	-	B1	-
ENSMUSG00000016942	Tmprss6	15	-	Ensembl_v71	Yes	-	-	-	B1	-
ENSMUSG00000016946	Kctd5	17	-	Ensembl_v71	Yes	-	-	-	B1	-
ENSMUSG00000016982	Pom121l2	13	-	Ensembl_v71	Yes	-	-	-	B1	-
ENSMUSG00000016984	Etaa1	11	1	Ensembl_v71	Yes	B1	-	-	B1	-
ENSMUSG00000016995	Matn4	2	-	Ensembl_v71	Yes	-	-	-	B1	-
ENSMUSG00000016998	Svs4	2	-	Ensembl_v71	Yes	-	-	-	-	-
ENSMUSG00000017000	Svs6	2	-	Ensembl_v71	Yes	-	-	-	-	-
ENSMUSG00000017002	Slpi	2	-	Ensembl_v71	Yes	-	-	-	B1	-
ENSMUSG00000017003	Svs3a	2	-	Ensembl_v71	Yes	-	-	-	-	-
ENSMUSG00000017004	Svs5	2	-	Ensembl_v71	Yes	-	-	-	-	-
ENSMUSG00000017007	Rbpjl	2	-	Ensembl_v71	Yes	-	-	-	B1	-
ENSMUSG00000017009	Sdc4	2	-	Ensembl_v71	Yes	-	-	-	B1	-
ENSMUSG00000017057	Il13ra1	X	-	Ensembl_v71	Yes	-	-	-	B1	-
ENSMUSG00000017064	Prl5a1	13	-	Ensembl_v71	Yes	-	-	-	-	-
ENSMUSG00000017119	Nbr1	11	-	Ensembl_v71	Yes	-	-	-	B1	-
ENSMUSG00000017132	Cyth1	11	-	Ensembl_v71	Yes	-	-	-	B1	-
ENSMUSG00000017144	Rnd3	2	-	Ensembl_v71	Yes	-	-	OtherSINE	-	-
ENSMUSG00000017146	Brca1	11	-	Ensembl_v71	Yes	B1	-	-	B1	-
ENSMUSG00000017165	Gast	11	-	Ensembl_v71	Yes	-	-	-	B1	-
ENSMUSG00000017167	Cntnap1	11	-	Ensembl_v71	Yes	-	-	-	B1	-
ENSMUSG00000017176	Nt5c3b	11	-	Ensembl_v71	Yes	-	-	OtherSINE	B1	-
ENSMUSG00000017188	Coa3	11	-	Ensembl_v71	Yes	-	-	-	-	-
ENSMUSG00000017195	Zpbp2	11	1	Ensembl_v71	Yes	-	-	-	B1	-
ENSMUSG00000017204	Gsdma	11	-	Ensembl_v71	Yes	B1	-	-	B1	-
ENSMUSG00000017210	Med24	11	-	Ensembl_v71	Yes	-	-	-	B1	-
ENSMUSG00000017211	Gsdma2	11	-	Ensembl_v71	Yes	B1	-	-	B1	-
ENSMUSG00000017221	Psmd3	11	-	Ensembl_v71	Yes	-	-	-	B1	-
ENSMUSG00000017264	Exosc10	4	-	Ensembl_v71	Yes	-	-	-	B1	-
ENSMUSG00000017286	Glod4	11	-	Ensembl_v71	Yes	B1	B2	-	B1	-
ENSMUSG00000017288	Vps53	11	-	Ensembl_v71	Yes	-	-	-	B1	-
ENSMUSG00000017291	Taok1	11	-	Ensembl_v71	Yes	B1	-	OtherSINE	B1	-
ENSMUSG00000017299	Dnttip1	2	1	Ensembl_v71	Yes	-	-	-	B1	-
ENSMUSG00000017300	Tnnc2	2	-	Ensembl_v71	Yes	-	-	-	-	-
ENSMUSG00000017307	Acot8	2	-	Ensembl_v71	Yes	-	-	-	B1	-
ENSMUSG00000017309	Cd300lg	11	-	Ensembl_v71	Yes	-	-	-	B1	-
ENSMUSG00000017310	Spint4	2	-	Ensembl_v71	Yes	-	-	-	-	-
ENSMUSG00000017311	Pyy	11	-	Ensembl_v71	Yes	-	-	-	-	-
ENSMUSG00000017314	Mpp2	11	-	Ensembl_v71	Yes	-	-	-	B1	-
ENSMUSG00000017316	Ppy	11	-	Ensembl_v71	Yes	-	-	-	-	-
ENSMUSG00000017344	Vtn	11	-	Ensembl_v71	Yes	-	-	-	-	-
ENSMUSG00000017376	Nlk	11	1	Ensembl_v71	Yes	-	-	-	B1	-
ENSMUSG00000017386	Traf4	11	1	Ensembl_v71	Yes	-	-	OtherSINE	B1	-
ENSMUSG00000017390	Aldoc	11	-	Ensembl_v71	Yes	B1	-	OtherSINE	-	-
ENSMUSG00000017400	Stac2	11	-	Ensembl_v71	Yes	-	-	-	B1	-
ENSMUSG00000017404	Rpl19	11	25	Ensembl_v71	Yes	-	-	-	B1	-
ENSMUSG00000017405	Nek8	11	-	Ensembl_v71	Yes	-	-	-	B1	-
ENSMUSG00000017412	Cacnb4	2	-	Ensembl_v71	Yes	-	-	-	B1	-
ENSMUSG00000017417	Plxdc1	11	-	Ensembl_v71	Yes	B1	-	-	B1	-
ENSMUSG00000017418	Arl5b	2	-	Ensembl_v71	Yes	B1	-	OtherSINE	B1	-
ENSMUSG00000017421	Zfp207	11	-	Ensembl_v71	Yes	B1	B2	OtherSINE	B1	-
ENSMUSG00000017428	Psmd11	11	1	Ensembl_v71	Yes	-	-	-	B1	-
ENSMUSG00000017446	C1qtnf1	11	-	Ensembl_v71	Yes	-	-	OtherSINE	B1	-
ENSMUSG00000017453	Pipox	11	-	Ensembl_v71	Yes	-	-	-	B1	-
ENSMUSG00000017466	Timp2	11	-	Ensembl_v71	Yes	-	-	-	B1	-
ENSMUSG00000017478	Zc3h18	8	1	Ensembl_v71	Yes	-	-	-	B1	-
ENSMUSG00000017485	Top2b	14	-	Ensembl_v71	Yes	-	-	-	B1	-
ENSMUSG00000017491	Rarb	14	-	Ensembl_v71	Yes	-	-	-	B1	-
ENSMUSG00000017493	Igfbp4	11	-	Ensembl_v71	Yes	-	B2	-	B1	-
ENSMUSG00000017499	Cdc6	11	-	Ensembl_v71	Yes	B1	-	OtherSINE	B1	-
ENSMUSG00000017548	Suz12	11	-	Ensembl_v71	Yes	-	-	-	B1	-
ENSMUSG00000017550	Atad5	11	-	Ensembl_v71	Yes	B1	-	OtherSINE	B1	-
ENSMUSG00000017561	Crlf3	11	1	Ensembl_v71	Yes	-	-	-	B1	-
ENSMUSG00000017588	Krt27	11	-	Ensembl_v71	Yes	-	-	-	B1	-
ENSMUSG00000017607	Tns4	11	-	Ensembl_v71	Yes	B1	-	OtherSINE	B1	-
ENSMUSG00000017615	Tnfaip1	11	2	Ensembl_v71	Yes	B1	-	OtherSINE	B1	-
ENSMUSG00000017631	Abr	11	-	Ensembl_v71	Yes	-	-	-	B1	-
ENSMUSG00000017639	Rab11fip4	11	-	Ensembl_v71	Yes	-	-	-	B1	-
ENSMUSG00000017652	Cd40	2	-	Ensembl_v71	Yes	-	-	OtherSINE	B1	-
ENSMUSG00000017664	Slc35c2	2	-	Ensembl_v71	Yes	-	-	-	B1	-
ENSMUSG00000017667	Zfp334	2	-	Ensembl_v71	Yes	B1	B2	OtherSINE	B1	-
ENSMUSG00000017670	Elmo2	2	-	Ensembl_v71	Yes	B1	-	-	B1	-
ENSMUSG00000017677	Wsb1	11	-	Ensembl_v71	Yes	-	-	-	B1	-
ENSMUSG00000017679	Ttpal	2	-	Ensembl_v71	Yes	-	-	-	B1	-
ENSMUSG00000017686	Rhot1	11	-	Ensembl_v71	Yes	B1	-	OtherSINE	B1	-
ENSMUSG00000017688	Hnf4g	3	-	Ensembl_v71	Yes	-	-	-	-	-
ENSMUSG00000017692	Rhbdl3	11	-	Ensembl_v71	Yes	-	-	-	B1	-
ENSMUSG00000017697	Ada	2	-	Ensembl_v71	Yes	-	-	-	B1	-
ENSMUSG00000017707	Serinc3	2	1	Ensembl_v71	Yes	B1	-	-	B1	-
ENSMUSG00000017713	Tha1	11	-	Ensembl_v71	Yes	-	-	OtherSINE	B1	-
ENSMUSG00000017715	Pgs1	11	-	Ensembl_v71	Yes	-	-	-	B1	-
ENSMUSG00000017716	Birc5	11	-	Ensembl_v71	Yes	B1	-	OtherSINE	-	-
ENSMUSG00000017718	Afmid	11	-	Ensembl_v71	Yes	B1	-	OtherSINE	B1	-
ENSMUSG00000017720	Trp53tg5	2	-	Ensembl_v71	Yes	-	-	-	-	-
ENSMUSG00000017721	Pigt	2	-	Ensembl_v71	Yes	-	-	-	B1	-
ENSMUSG00000017723	Wfdc2	2	-	Ensembl_v71	Yes	-	-	-	-	-
ENSMUSG00000017724	Etv4	11	-	Ensembl_v71	Yes	-	-	-	B1	-
ENSMUSG00000017733	Eppin	2	-	Ensembl_v71	Yes	-	-	-	-	-
ENSMUSG00000017734	Dbndd2	2	-	Ensembl_v71	Yes	-	-	OtherSINE	-	-
ENSMUSG00000017737	Mmp9	2	-	Ensembl_v71	Yes	-	-	OtherSINE	B1	-
ENSMUSG00000017740	Slc12a5	2	-	Ensembl_v71	Yes	-	-	-	B1	-
ENSMUSG00000017747	Ghdc	11	-	Ensembl_v71	Yes	-	B2	-	B1	-
ENSMUSG00000017754	Pltp	2	-	Ensembl_v71	Yes	-	-	-	B1	-
ENSMUSG00000017756	Slc12a7	13	-	Ensembl_v71	Yes	-	-	-	B1	-
ENSMUSG00000017760	Ctsa	2	-	Ensembl_v71	Yes	B1	-	-	B1	-
ENSMUSG00000017765	Slc12a4	8	-	Ensembl_v71	Yes	-	-	-	B1	-
ENSMUSG00000017767	Spata25	2	-	Ensembl_v71	Yes	-	-	-	-	-
ENSMUSG00000017774	Myo1c	11	-	Ensembl_v71	Yes	B1	-	OtherSINE	B1	-
ENSMUSG00000017776	Crk	11	-	Ensembl_v71	Yes	B1	-	OtherSINE	B1	-
ENSMUSG00000017778	Cox7c	13	2	Ensembl_v71	Yes	-	-	-	-	-
ENSMUSG00000017781	Pitpna	11	-	Ensembl_v71	Yes	-	-	-	B1	-
ENSMUSG00000017801	Mlx	11	-	Ensembl_v71	Yes	-	-	-	-	-
ENSMUSG00000017802	Fam134c	11	-	Ensembl_v71	Yes	-	-	-	B1	-
ENSMUSG00000017817	Jph2	2	-	Ensembl_v71	Yes	-	-	-	B1	-
ENSMUSG00000017830	Dhx58	11	-	Ensembl_v71	Yes	-	-	-	B1	-
ENSMUSG00000017831	Rab5a	17	1	Ensembl_v71	Yes	-	-	-	B1	-
ENSMUSG00000017837	Nkiras2	11	-	Ensembl_v71	Yes	-	-	-	B1	-
ENSMUSG00000017843	Ppp2r5c	12	-	Ensembl_v71	Yes	-	-	-	B1	-
ENSMUSG00000017858	Ift52	2	-	Ensembl_v71	Yes	-	-	-	B1	-
ENSMUSG00000017861	Mybl2	2	-	Ensembl_v71	Yes	-	-	-	B1	-
ENSMUSG00000017868	Sgk2	2	-	Ensembl_v71	Yes	-	-	-	B1	-
ENSMUSG00000017897	Eya2	2	-	Ensembl_v71	Yes	-	-	-	B1	-
ENSMUSG00000017922	Prl3c1	13	-	Ensembl_v71	Yes	-	-	-	-	-
ENSMUSG00000017929	B4galt5	2	-	Ensembl_v71	Yes	B1	-	OtherSINE	B1	-
ENSMUSG00000017943	Gdap1l1	2	-	Ensembl_v71	Yes	-	-	-	B1	-
ENSMUSG00000017950	Hnf4a	2	-	Ensembl_v71	Yes	-	-	-	B1	-
ENSMUSG00000017969	Ptgis	2	-	Ensembl_v71	Yes	-	-	-	B1	-
ENSMUSG00000017978	Cadps2	6	-	Ensembl_v71	Yes	-	-	-	B1	-
ENSMUSG00000017999	Ddx27	2	-	Ensembl_v71	Yes	B1	B2	OtherSINE	B1	-
ENSMUSG00000018001	Cyth3	5	-	Ensembl_v71	Yes	-	-	-	B1	-
ENSMUSG00000018008	Cyth4	15	-	Ensembl_v71	Yes	-	-	-	B1	-
ENSMUSG00000018012	Rac3	11	-	Ensembl_v71	Yes	-	-	-	-	-
ENSMUSG00000018040	Rrp7a	15	-	Ensembl_v71	Yes	-	-	-	B1	-
ENSMUSG00000018042	Cyb5r3	15	-	Ensembl_v71	Yes	-	-	OtherSINE	B1	-
ENSMUSG00000018068	Ints2	11	-	Ensembl_v71	Yes	B1	-	-	B1	-
ENSMUSG00000018076	Med13l	5	-	Ensembl_v71	Yes	-	-	-	B1	-
ENSMUSG00000018126	Baiap2l2	15	-	Ensembl_v71	Yes	-	-	OtherSINE	B1	-
ENSMUSG00000018143	Mafk	5	-	Ensembl_v71	Yes	-	-	-	B1	-
ENSMUSG00000018160	Med1	11	-	Ensembl_v71	Yes	-	-	-	B1	-
ENSMUSG00000018166	Erbb3	10	-	Ensembl_v71	Yes	B1	-	OtherSINE	B1	-
ENSMUSG00000018167	Stard3	11	-	Ensembl_v71	Yes	-	-	-	B1	-
ENSMUSG00000018168	Ikzf3	11	-	Ensembl_v71	Yes	B1	-	OtherSINE	B1	-
ENSMUSG00000018169	Mfng	15	-	Ensembl_v71	Yes	-	-	-	B1	-
ENSMUSG00000018171	Vmp1	11	1	Ensembl_v71	Yes	-	-	-	B1	-
ENSMUSG00000018189	Uchl5	1	-	Ensembl_v71	Yes	-	-	OtherSINE	B1	-
ENSMUSG00000018196	Glrx2	1	-	Ensembl_v71	Yes	B1	-	-	B1	-
ENSMUSG00000018199	Trove2	1	-	Ensembl_v71	Yes	B1	B2	OtherSINE	B1	-
ENSMUSG00000018209	Stk4	2	-	Ensembl_v71	Yes	-	-	OtherSINE	B1	-
ENSMUSG00000018211	Wfdc15b	2	-	Ensembl_v71	Yes	-	-	-	B1	-
ENSMUSG00000018217	Pmp22	11	-	Ensembl_v71	Yes	-	-	-	-	-
ENSMUSG00000018238	Gdf9	11	-	Ensembl_v71	Yes	-	-	-	B1	-
ENSMUSG00000018239	Zcchc10	11	1	Ensembl_v71	Yes	B1	-	-	B1	-
ENSMUSG00000018259	Prl8a2	13	-	Ensembl_v71	Yes	-	-	-	-	-
ENSMUSG00000018263	Tbx5	5	-	Ensembl_v71	Yes	-	-	-	B1	-
ENSMUSG00000018286	Psmb6	11	2	Ensembl_v71	Yes	-	-	-	-	-
ENSMUSG00000018287	Spag7	11	2	Ensembl_v71	Yes	-	-	-	B1	-
ENSMUSG00000018293	Pfn1	11	2	Ensembl_v71	Yes	-	-	-	-	-
ENSMUSG00000018322	Tomm34	2	-	Ensembl_v71	Yes	-	-	-	B1	-
ENSMUSG00000018326	Ywhab	2	1	Ensembl_v71	Yes	-	-	-	B1	-
ENSMUSG00000018334	Ksr1	11	-	Ensembl_v71	Yes	B1	-	OtherSINE	B1	-
ENSMUSG00000018339	Gpx3	11	-	Ensembl_v71	Yes	-	-	-	B1	-
ENSMUSG00000018340	Anxa6	11	-	Ensembl_v71	Yes	-	-	-	B1	-
ENSMUSG00000018341	Il12rb2	6	-	Ensembl_v71	Yes	-	-	-	B1	-
ENSMUSG00000018347	Zkscan6	11	-	Ensembl_v71	Yes	-	-	-	B1	-
ENSMUSG00000018362	Kpna2	11	6	Ensembl_v71	Yes	-	-	-	B1	-
ENSMUSG00000018363	Smurf2	11	-	Ensembl_v71	Yes	B1	-	OtherSINE	B1	-
ENSMUSG00000018372	Cep95	11	-	Ensembl_v71	Yes	-	-	-	B1	-
ENSMUSG00000018377	Vezf1	11	-	Ensembl_v71	Yes	-	-	-	B1	-
ENSMUSG00000018378	Cuedc1	11	-	Ensembl_v71	Yes	-	-	-	B1	-
ENSMUSG00000018379	Srsf1	11	-	Ensembl_v71	Yes	B1	-	-	-	-
ENSMUSG00000018381	Abi3	11	-	Ensembl_v71	Yes	-	-	-	B1	-
ENSMUSG00000018387	Shroom1	11	-	Ensembl_v71	Yes	B1	B2	-	B1	-
ENSMUSG00000018395	Kif3a	11	-	Ensembl_v71	Yes	B1	-	OtherSINE	B1	-
ENSMUSG00000018398	Sept8	11	-	Ensembl_v71	Yes	B1	-	OtherSINE	B1	-
ENSMUSG00000018401	Mtmr4	11	-	Ensembl_v71	Yes	-	-	-	B1	-
ENSMUSG00000018405	Mrm1	11	-	Ensembl_v71	Yes	-	-	OtherSINE	B1	-
ENSMUSG00000018411	Mapt	11	-	Ensembl_v71	Yes	-	-	-	B1	-
ENSMUSG00000018412	Kansl1	11	-	Ensembl_v71	Yes	-	-	-	B1	-
ENSMUSG00000018415	Gid4	11	-	Ensembl_v71	Yes	B1	-	-	B1	-
ENSMUSG00000018417	Myo1b	1	-	Ensembl_v71	Yes	-	-	-	B1	-
ENSMUSG00000018425	Dhx40	11	-	Ensembl_v71	Yes	-	-	-	B1	-
ENSMUSG00000018427	Ypel2	11	-	Ensembl_v71	Yes	-	-	-	B1	-
ENSMUSG00000018428	Akap1	11	-	Ensembl_v71	Yes	-	-	-	B1	-
ENSMUSG00000018433	Nol11	11	-	Ensembl_v71	Yes	B1	B2	-	B1	-
ENSMUSG00000018442	Derl2	11	-	Ensembl_v71	Yes	-	-	-	B1	-
ENSMUSG00000018446	C1qbp	11	1	Ensembl_v71	Yes	-	-	-	B1	-
ENSMUSG00000018449	Rpain	11	-	Ensembl_v71	Yes	-	-	-	B1	-
ENSMUSG00000018459	Slc13a3	2	-	Ensembl_v71	Yes	-	-	-	B1	-
ENSMUSG00000018470	Kcnab3	11	-	Ensembl_v71	Yes	-	-	-	B1	-
ENSMUSG00000018474	Chd3	11	-	Ensembl_v71	Yes	-	-	-	B1	-
ENSMUSG00000018476	Kdm6b	11	-	Ensembl_v71	Yes	-	-	-	B1	-
ENSMUSG00000018479	1700125H20Rik	11	-	Ensembl_v71	Yes	-	-	-	B1	-
ENSMUSG00000018481	Appbp2	11	-	Ensembl_v71	Yes	B1	-	-	B1	-
ENSMUSG00000018486	Wnt9b	11	-	Ensembl_v71	Yes	-	-	-	B1	-
ENSMUSG00000018500	Adora2b	11	-	Ensembl_v71	Yes	-	-	-	B1	-
ENSMUSG00000018501	Ncor1	11	-	Ensembl_v71	Yes	B1	-	-	B1	-
ENSMUSG00000018507	Trpv2	11	-	Ensembl_v71	Yes	B1	-	-	B1	-
ENSMUSG00000018509	Cenpv	11	-	Ensembl_v71	Yes	-	-	-	B1	-
ENSMUSG00000018537	Pcgf2	11	-	Ensembl_v71	Yes	-	-	-	-	-
ENSMUSG00000018541	Cwc25	11	-	Ensembl_v71	Yes	B1	B2	OtherSINE	B1	-
ENSMUSG00000018543	1700001P01Rik	11	-	Ensembl_v71	Yes	-	-	-	B1	-
ENSMUSG00000018547	Pip4k2b	11	-	Ensembl_v71	Yes	-	-	-	B1	-
ENSMUSG00000018548	Trim37	11	-	Ensembl_v71	Yes	B1	-	OtherSINE	B1	-
ENSMUSG00000018554	Ybx2	11	-	Ensembl_v71	Yes	-	-	-	-	-
ENSMUSG00000018559	Ctdnep1	11	1	Ensembl_v71	Yes	-	-	-	B1	-
ENSMUSG00000018565	Elp5	11	-	Ensembl_v71	Yes	B1	-	-	B1	-
ENSMUSG00000018566	Slc2a4	11	-	Ensembl_v71	Yes	-	-	-	-	-
ENSMUSG00000018567	Gabarap	11	1	Ensembl_v71	Yes	-	-	-	-	-
ENSMUSG00000018569	Cldn7	11	1	Ensembl_v71	Yes	-	-	-	-	-
ENSMUSG00000018570	2810408A11Rik	11	-	Ensembl_v71	Yes	-	-	-	-	-
ENSMUSG00000018572	Phf23	11	-	Ensembl_v71	Yes	-	-	-	-	-
ENSMUSG00000018574	Acadvl	11	-	Ensembl_v71	Yes	-	-	-	B1	-
ENSMUSG00000018581	Dnah11	12	-	Ensembl_v71	Yes	-	-	-	B1	-
ENSMUSG00000018583	G3bp1	11	4	Ensembl_v71	Yes	B1	B2	OtherSINE	B1	-
ENSMUSG00000018585	Atox1	11	-	Ensembl_v71	Yes	-	-	-	B1	-
ENSMUSG00000018589	Glra2	X	-	Ensembl_v71	Yes	-	-	-	B1	-
ENSMUSG00000018593	Sparc	11	1	Ensembl_v71	Yes	-	-	-	B1	-
ENSMUSG00000018595	Glra4	X	-	Ensembl_v71	Yes	-	-	-	B1	-
ENSMUSG00000018599	Mief2	11	-	Ensembl_v71	Yes	-	-	-	B1	-
ENSMUSG00000018604	Tbx3	5	-	Ensembl_v71	Yes	-	-	-	B1	-
ENSMUSG00000018620	Mmp20	9	-	Ensembl_v71	Yes	-	B2	-	B1	-
ENSMUSG00000018623	Mmp7	9	-	Ensembl_v71	Yes	-	-	-	B1	-
ENSMUSG00000018634	Crhr1	11	-	Ensembl_v71	Yes	-	-	-	B1	-
ENSMUSG00000018651	Tada2a	11	-	Ensembl_v71	Yes	-	-	-	B1	B1
ENSMUSG00000018654	Ikzf1	11	-	Ensembl_v71	Yes	-	-	-	B1	-
ENSMUSG00000018656	Fam115e	6	-	Ensembl_v71	Yes	-	-	-	B1	-
ENSMUSG00000018659	Pnpo	11	-	Ensembl_v71	Yes	B1	-	-	B1	-
ENSMUSG00000018661	Cog1	11	-	Ensembl_v71	Yes	-	-	-	B1	-
ENSMUSG00000018666	Cbx1	11	2	Ensembl_v71	Yes	B1	-	-	B1	-
ENSMUSG00000018669	Cdk5rap3	11	1	Ensembl_v71	Yes	-	-	-	B1	-
ENSMUSG00000018672	Copz2	11	-	Ensembl_v71	Yes	-	-	-	B1	-
ENSMUSG00000018677	Slc25a39	11	1	Ensembl_v71	Yes	-	-	-	B1	-
ENSMUSG00000018678	Sp2	11	-	Ensembl_v71	Yes	-	-	-	B1	-
ENSMUSG00000018697	Aatf	11	-	Ensembl_v71	Yes	-	-	-	B1	-
ENSMUSG00000018698	Lhx1	11	-	Ensembl_v71	Yes	-	-	-	-	-
ENSMUSG00000018707	Dync1h1	12	-	Ensembl_v71	Yes	-	-	-	B1	-
ENSMUSG00000018727	Cpsf4l	11	-	Ensembl_v71	Yes	-	-	-	B1	-
ENSMUSG00000018733	Pex12	11	-	Ensembl_v71	Yes	B1	-	-	B1	-
ENSMUSG00000018736	Ndel1	11	-	Ensembl_v71	Yes	B1	-	OtherSINE	B1	-
ENSMUSG00000018740	Slc25a35	11	-	Ensembl_v71	Yes	-	-	-	B1	-
ENSMUSG00000018750	Zbtb4	11	-	Ensembl_v71	Yes	B1	B2	OtherSINE	B1	-
ENSMUSG00000018752	BC096441	11	-	Ensembl_v71	Yes	B1	-	-	B1	-
ENSMUSG00000018761	Mpdu1	11	-	Ensembl_v71	Yes	-	-	-	B1	-
ENSMUSG00000018765	Fxr2	11	-	Ensembl_v71	Yes	-	-	-	B1	-
ENSMUSG00000018770	Atp5g3	2	-	Ensembl_v71	Yes	-	-	-	-	-
ENSMUSG00000018774	Cd68	11	-	Ensembl_v71	Yes	-	-	-	-	-
ENSMUSG00000018776	Slc35g3	11	-	Ensembl_v71	Yes	-	-	OtherSINE	-	B1
ENSMUSG00000018796	Acsl1	8	-	Ensembl_v71	Yes	-	-	-	B1	-
ENSMUSG00000018800	Abca5	11	-	Ensembl_v71	Yes	-	-	-	B1	-
ENSMUSG00000018809	Smyd4	11	-	Ensembl_v71	Yes	B1	-	-	B1	-
ENSMUSG00000018819	Lsp1	7	-	Ensembl_v71	Yes	-	-	-	-	-
ENSMUSG00000018820	Zfyve27	19	-	Ensembl_v71	Yes	B1	-	OtherSINE	B1	-
ENSMUSG00000018821	Avpi1	19	-	Ensembl_v71	Yes	-	-	-	B1	-
ENSMUSG00000018822	Sfrp5	19	-	Ensembl_v71	Yes	-	-	-	-	-
ENSMUSG00000018830	Myh11	16	-	Ensembl_v71	Yes	-	-	-	B1	-
ENSMUSG00000018841	Rad51d	11	-	Ensembl_v71	Yes	B1	B2	OtherSINE	B1	-
ENSMUSG00000018844	Fndc8	11	-	Ensembl_v71	Yes	-	-	-	B1	-
ENSMUSG00000018845	Unc45b	11	-	Ensembl_v71	Yes	-	-	-	B1	-
ENSMUSG00000018846	Pank3	11	-	Ensembl_v71	Yes	B1	-	-	B1	-
ENSMUSG00000018848	Rars	11	-	Ensembl_v71	Yes	-	-	-	B1	-
ENSMUSG00000018849	Wwc1	11	-	Ensembl_v71	Yes	-	-	-	B1	-
ENSMUSG00000018858	Ict1	11	-	Ensembl_v71	Yes	-	-	OtherSINE	B1	-
ENSMUSG00000018861	Fdxr	11	-	Ensembl_v71	Yes	-	-	-	B1	-
ENSMUSG00000018862	Otop3	11	-	Ensembl_v71	Yes	-	-	-	B1	-
ENSMUSG00000018865	Sult4a1	15	-	Ensembl_v71	Yes	-	-	-	B1	-
ENSMUSG00000018868	Pnpla5	15	-	Ensembl_v71	Yes	-	-	-	B1	-
ENSMUSG00000018882	Mrpl45	11	2	Ensembl_v71	Yes	B1	B2	-	B1	-
ENSMUSG00000018893	Mb	15	-	Ensembl_v71	Yes	-	-	-	B1	-
ENSMUSG00000018899	Irf1	11	-	Ensembl_v71	Yes	B1	B2	-	B1	-
ENSMUSG00000018900	Slc22a5	11	-	Ensembl_v71	Yes	-	-	-	B1	-
ENSMUSG00000018906	P4ha2	11	-	Ensembl_v71	Yes	-	-	-	B1	-
ENSMUSG00000018907	Alox12e	11	-	Ensembl_v71	Yes	-	-	-	-	-
ENSMUSG00000018909	Arrb1	7	-	Ensembl_v71	Yes	-	-	OtherSINE	B1	-
ENSMUSG00000018914	Il3	11	-	Ensembl_v71	Yes	-	-	-	-	-
[truncated: 16,222 more rows]
