# Supplementary material for: Novel Role of 3’UTR-Embedded Alu Elements as Facilitators of Processed Pseudogene Genesis and Host Gene Capture by Viral Genomes
Source: PLoS One. 2016 Dec 29;11(12):e0169196. doi: 10.1371/journal.pone.0169196 (PMC5199112; doi:10.1371/journal.pone.0169196)
Supplement: S3 Table — (XLSX) [file pone.0169196.s015.xlsx]

## Sheet: Table S3
S3 Table. Rat gene set.
Ensembl ID	Gene Name	Chromosome	Number of PPs (Rat50)	3'UTR annotation	3'UTR annotation?	B1 in 3'UTR?	B2 in 3'UTR?	Other SINE in 3'UTR?
ENSRNOG00000000001	Arsj	2	-	No	No	-	-	-
ENSRNOG00000000007	Gad1	3	-	Ensembl_v71	Yes	-	-	-
ENSRNOG00000000008	Alx4	3	-	Ensembl_v71	Yes	-	-	-
ENSRNOG00000000009	Tmco5b	3	-	No	No	-	-	-
ENSRNOG00000000010	Cbln1	19	-	Ensembl_v71	Yes	-	-	-
ENSRNOG00000000012	Tcf15	3	-	Ensembl_v71	Yes	-	-	-
ENSRNOG00000000014	-	3	-	No	No	-	-	-
ENSRNOG00000000017	Steap1	4	-	Ensembl_v71	Yes	-	-	-
ENSRNOG00000000024	HEBP1	4	-	Ensembl_v71	Yes	-	-	-
ENSRNOG00000000028	Nde1	10	-	RefSeq	Yes	-	-	-
ENSRNOG00000000029	Myh11	10	-	Ensembl_v71	Yes	-	-	-
ENSRNOG00000000033	Tmcc2	13	-	Ensembl_v71	Yes	-	-	-
ENSRNOG00000000034	Nuak2	13	-	Ensembl_v71	Yes	-	-	-
ENSRNOG00000000035	Tmed11	14	-	No	No	-	-	-
ENSRNOG00000000036	Klhdc8a	13	-	Ensembl_v71	Yes	-	-	OtherSINE
ENSRNOG00000000040	RGD1304622	13	-	No	No	-	-	-
ENSRNOG00000000041	Slc26a1	14	-	Ensembl_v71	Yes	-	-	-
ENSRNOG00000000042	Xpr1	13	-	Ensembl_v71	Yes	-	-	-
ENSRNOG00000000043	Idua	14	-	Ensembl_v71	Yes	-	-	OtherSINE
ENSRNOG00000000044	Tmem175	14	-	Ensembl_v71	Yes	-	-	-
ENSRNOG00000000047	Cd82	3	-	Ensembl_v71	Yes	-	-	-
ENSRNOG00000000048	Gak	14	-	Ensembl_v71	Yes	-	-	-
ENSRNOG00000000053	Crp	13	-	Ensembl_v71	Yes	-	-	-
ENSRNOG00000000054	Abhd8	16	-	Ensembl_v71	Yes	-	-	-
ENSRNOG00000000055	Fcrl6	13	-	Ensembl_v71	Yes	-	-	-
ENSRNOG00000000060	Cplx1	14	-	Ensembl_v71	Yes	-	-	-
ENSRNOG00000000062	Pcgf3	14	-	Ensembl_v71	Yes	-	-	-
ENSRNOG00000000064	Atp5i	14	1	Ensembl_v71	Yes	-	-	-
ENSRNOG00000000065	Pde6b	14	-	Ensembl_v71	Yes	-	-	-
ENSRNOG00000000066	Fbxo28	13	-	Ensembl_v71	Yes	-	-	-
ENSRNOG00000000068	Ppp2r5a	13	-	Ensembl_v71	Yes	-	-	-
ENSRNOG00000000070	Dr1	14	-	Ensembl_v71	Yes	-	-	-
ENSRNOG00000000073	Tmed5	14	1	Ensembl_v71	Yes	-	-	-
ENSRNOG00000000075	Mtf2	14	2	Ensembl_v71	Yes	-	-	-
ENSRNOG00000000081	Antxr2	14	-	No	No	-	-	-
ENSRNOG00000000082	Hltf	2	-	Ensembl_v71	Yes	-	-	-
ENSRNOG00000000091	Smad9	2	-	Ensembl_v71	Yes	-	-	-
ENSRNOG00000000095	Gpr89b	2	-	Ensembl_v71	Yes	-	-	-
ENSRNOG00000000096	Pdzk1	2	-	Ensembl_v71	Yes	-	-	-
ENSRNOG00000000097	Cd160	2	-	No	No	-	-	-
ENSRNOG00000000098	Zfp364	2	-	Ensembl_v71	Yes	-	-	-
ENSRNOG00000000104	Thoc3	17	-	Ensembl_v71	Yes	-	-	-
ENSRNOG00000000105	Cplx2	17	-	Ensembl_v71	Yes	-	-	-
ENSRNOG00000000108	Aga	16	-	Ensembl_v71	Yes	-	-	-
ENSRNOG00000000109	Fgf20	16	-	No	No	-	-	-
ENSRNOG00000000111	RGD1565675	16	2	Ensembl_v71	Yes	-	-	-
ENSRNOG00000000112	Zfp828	16	-	Ensembl_v71	Yes	-	-	-
ENSRNOG00000000113	Elac1	18	-	Ensembl_v71	Yes	-	-	-
ENSRNOG00000000121	Pigv	5	-	Ensembl_v71	Yes	B1	-	-
ENSRNOG00000000122	RGD1562178	5	-	Ensembl_v71	Yes	-	-	OtherSINE
ENSRNOG00000000123	Rnf19b	5	-	Ensembl_v71	Yes	-	-	-
ENSRNOG00000000127	Kpna6	5	-	Ensembl_v71	Yes	-	-	-
ENSRNOG00000000129	RGD1559864	5	-	Ensembl_v71	Yes	B1	-	-
ENSRNOG00000000130	Dnajb5	5	-	Ensembl_v71	Yes	-	-	-
ENSRNOG00000000133	Txndc15	17	-	RefSeq	Yes	-	-	-
ENSRNOG00000000137	Ly86	17	-	Ensembl_v71	Yes	-	-	-
ENSRNOG00000000138	Glis1	5	-	No	No	-	-	-
ENSRNOG00000000142	Plxdc2	17	-	Ensembl_v71	Yes	-	-	-
ENSRNOG00000000145	Pik3r3	5	-	No	No	-	-	-
ENSRNOG00000000146	-	17	-	No	No	-	-	-
ENSRNOG00000000147	Mast2	5	-	Ensembl_v71	Yes	-	-	-
ENSRNOG00000000150	Dnajc1	17	-	No	No	-	-	-
ENSRNOG00000000151	Ldlrap1	5	-	Ensembl_v71	Yes	-	-	OtherSINE
ENSRNOG00000000155	Cog3	15	-	Ensembl_v71	Yes	-	-	-
ENSRNOG00000000156	Megf6	5	-	RefSeq	Yes	-	-	-
ENSRNOG00000000157	Atg12	18	1	Ensembl_v71	Yes	B1	-	-
ENSRNOG00000000158	Cdo1	18	-	Ensembl_v71	Yes	-	-	-
ENSRNOG00000000161	Chm	X	1	Ensembl_v71	Yes	-	-	-
ENSRNOG00000000164	Lamp2	X	-	Ensembl_v71	Yes	-	-	-
ENSRNOG00000000165	Pfkfb1	X	-	Ensembl_v71	Yes	-	-	-
ENSRNOG00000000166	Apex2	X	-	Ensembl_v71	Yes	-	-	-
ENSRNOG00000000167	Alas2	X	-	Ensembl_v71	Yes	-	-	-
ENSRNOG00000000168	Gatm	3	-	Ensembl_v71	Yes	-	-	-
ENSRNOG00000000169	Spata5l1	3	-	Ensembl_v71	Yes	-	-	-
ENSRNOG00000000170	Slc30a4	3	-	Ensembl_v71	Yes	-	-	-
ENSRNOG00000000172	Sqrdl	3	-	Ensembl_v71	Yes	-	-	-
ENSRNOG00000000175	Mier2	7	-	Ensembl_v71	Yes	-	-	-
ENSRNOG00000000177	Ppap2c	7	-	Ensembl_v71	Yes	-	-	-
ENSRNOG00000000184	Tmprss6	7	-	Ensembl_v71	Yes	-	-	-
ENSRNOG00000000185	MPST	7	-	Ensembl_v71	Yes	-	-	-
ENSRNOG00000000186	Tst	7	-	Ensembl_v71	Yes	-	-	-
ENSRNOG00000000187	Csf2rb	7	-	Ensembl_v71	Yes	-	-	-
ENSRNOG00000000190	Ep300	7	-	No	No	-	-	-
ENSRNOG00000000195	Vwa5a	8	-	No	No	-	-	-
ENSRNOG00000000196	Cyp19a1	8	-	Ensembl_v71	Yes	-	-	-
ENSRNOG00000000199	Dppa5	8	1	No	No	-	-	-
ENSRNOG00000000201	Gsta2	8	-	Ensembl_v71	Yes	-	B2	-
ENSRNOG00000000204	Syncrip	8	-	RefSeq	Yes	-	-	-
ENSRNOG00000000207	RGD1565766	6	-	Ensembl_v71	Yes	-	-	-
ENSRNOG00000000216	Klf11	6	-	Ensembl_v71	Yes	-	-	-
ENSRNOG00000000219	Ano10	8	-	No	No	-	-	-
ENSRNOG00000000221	Abhd5	8	-	Ensembl_v71	Yes	-	-	-
ENSRNOG00000000230	Lmf1	10	-	No	No	-	-	-
ENSRNOG00000000231	Kctd17	7	-	Ensembl_v71	Yes	-	-	OtherSINE
ENSRNOG00000000233	Grm6	10	-	Ensembl_v71	Yes	B1	-	-
ENSRNOG00000000236	Zfp207	10	1	Ensembl_v71	Yes	-	-	-
ENSRNOG00000000237	RGD1310429	10	-	Ensembl_v71	Yes	B1	B2	OtherSINE
ENSRNOG00000000239	Ccl7	10	-	Ensembl_v71	Yes	-	-	-
ENSRNOG00000000242	Synrg	10	-	No	No	-	-	-
ENSRNOG00000000244	Coil	10	-	Ensembl_v71	Yes	-	-	-
ENSRNOG00000000245	Slc16a6	10	-	Ensembl_v71	Yes	-	-	-
ENSRNOG00000000246	Amz2	10	-	Ensembl_v71	Yes	B1	-	OtherSINE
ENSRNOG00000000247	Mfsd11	10	-	Ensembl_v71	Yes	B1	B2	-
ENSRNOG00000000248	Srsf2	10	-	Ensembl_v71	Yes	-	-	-
ENSRNOG00000000249	Mettl23	10	-	Ensembl_v71	Yes	-	-	-
ENSRNOG00000000250	Jmjd6	10	-	Ensembl_v71	Yes	-	-	-
ENSRNOG00000000251	St6galnac1	10	-	Ensembl_v71	Yes	-	B2	-
ENSRNOG00000000257	Smpd3	19	-	Ensembl_v71	Yes	-	-	-
ENSRNOG00000000258	Prmt7	19	-	Ensembl_v71	Yes	-	-	-
ENSRNOG00000000262	Zfp821	19	-	Ensembl_v71	Yes	-	-	-
ENSRNOG00000000264	Def8	19	-	Ensembl_v71	Yes	-	-	-
ENSRNOG00000000274	Phyhipl	20	-	Ensembl_v71	Yes	-	-	-
ENSRNOG00000000275	Fam13c	20	-	Ensembl_v71	Yes	-	-	-
ENSRNOG00000000277	Tet1	20	-	No	No	-	-	-
ENSRNOG00000000279	Rtn4ip1	20	-	Ensembl_v71	Yes	-	-	OtherSINE
ENSRNOG00000000281	Prodh	11	-	Ensembl_v71	Yes	-	-	-
ENSRNOG00000000282	Gsc2	11	-	Ensembl_v71	Yes	-	-	-
ENSRNOG00000000283	Dgcr14	11	-	Ensembl_v71	Yes	-	-	-
ENSRNOG00000000288	Scarf2	11	-	Ensembl_v71	Yes	-	-	-
ENSRNOG00000000296	Aqp6	X	-	Ensembl_v71	Yes	-	-	-
ENSRNOG00000000297	Aqp2	X	-	Ensembl_v71	Yes	-	-	-
ENSRNOG00000000299	Foxo3	20	-	Ensembl_v71	Yes	-	-	-
ENSRNOG00000000302	Sesn1	20	-	Ensembl_v71	Yes	-	-	-
ENSRNOG00000000303	Cep57l1	20	-	Ensembl_v71	Yes	-	-	-
ENSRNOG00000000304	Cd164	20	-	Ensembl_v71	Yes	-	-	-
ENSRNOG00000000306	Smpd2	20	-	Ensembl_v71	Yes	-	-	-
ENSRNOG00000000307	Mical1	20	-	Ensembl_v71	Yes	-	-	-
ENSRNOG00000000308	Zbtb24	20	-	Ensembl_v71	Yes	-	-	OtherSINE
ENSRNOG00000000312	Fig4	20	-	Ensembl_v71	Yes	-	B2	-
ENSRNOG00000000314	Sec63	20	-	Ensembl_v71	Yes	B1	-	-
ENSRNOG00000000316	Sobp	20	-	No	No	-	-	-
ENSRNOG00000000320	Fxc1	20	-	Ensembl_v71	Yes	-	-	-
ENSRNOG00000000321	Cd24	20	-	Ensembl_v71	Yes	-	-	-
ENSRNOG00000000322	Atg5	20	-	Ensembl_v71	Yes	-	-	-
ENSRNOG00000000323	Prdm1	20	-	Ensembl_v71	Yes	-	-	-
ENSRNOG00000000327	Hace1	20	-	Ensembl_v71	Yes	-	-	-
ENSRNOG00000000335	Ermap	5	-	No	No	-	-	-
ENSRNOG00000000340	RGD1304704	15	-	Ensembl_v71	Yes	-	-	-
ENSRNOG00000000341	Nid2	15	-	Ensembl_v71	Yes	-	-	-
ENSRNOG00000000345	-	6	-	Ensembl_v71	Yes	-	-	-
ENSRNOG00000000368	Grik2	20	-	Ensembl_v71	Yes	-	-	-
ENSRNOG00000000373	Ctnna3	20	-	No	No	-	-	-
ENSRNOG00000000378	CTNNA3	20	-	Ensembl_v71	Yes	-	-	-
ENSRNOG00000000379	Dnajc12	20	-	Ensembl_v71	Yes	-	-	OtherSINE
ENSRNOG00000000380	Sirt1	20	-	No	No	-	-	-
ENSRNOG00000000381	Herc4	20	-	Ensembl_v71	Yes	-	-	-
ENSRNOG00000000383	Mypn	20	-	Ensembl_v71	Yes	-	-	-
ENSRNOG00000000386	Pbld1	20	-	Ensembl_v71	Yes	-	-	OtherSINE
ENSRNOG00000000387	Slc25a16	20	-	Ensembl_v71	Yes	B1	-	OtherSINE
ENSRNOG00000000389	Dna2	20	-	No	No	-	-	-
ENSRNOG00000000390	Rufy2	20	-	Ensembl_v71	Yes	-	-	-
ENSRNOG00000000392	Supv3l1	20	-	Ensembl_v71	Yes	-	-	-
ENSRNOG00000000394	Srgn	20	-	Ensembl_v71	Yes	-	-	OtherSINE
ENSRNOG00000000395	2510003E04Rik	20	-	Ensembl_v71	Yes	-	-	OtherSINE
ENSRNOG00000000396	Ddx50	20	10	Ensembl_v71	Yes	-	-	-
ENSRNOG00000000397	Ccar1	20	-	Ensembl_v71	Yes	-	-	-
ENSRNOG00000000398	Zufsp	20	-	Ensembl_v71	Yes	-	-	-
ENSRNOG00000000399	Kpna1	11	-	Ensembl_v71	Yes	-	-	-
ENSRNOG00000000401	Gprc6a	20	-	Ensembl_v71	Yes	-	-	-
ENSRNOG00000000404	-	20	-	No	No	-	-	-
ENSRNOG00000000405	Vgll2	20	-	Ensembl_v71	Yes	-	-	-
ENSRNOG00000000406	Ros1	20	-	Ensembl_v71	Yes	-	-	-
ENSRNOG00000000407	Dcbld1	20	1	No	No	-	-	-
ENSRNOG00000000408	Gopc	20	-	Ensembl_v71	Yes	-	-	-
ENSRNOG00000000410	Nepn	20	-	Ensembl_v71	Yes	-	-	-
ENSRNOG00000000411	Nus1	20	1	Ensembl_v71	Yes	-	-	-
ENSRNOG00000000412	Slc35f1	20	-	Ensembl_v71	Yes	-	-	-
ENSRNOG00000000413	Pln	20	-	Ensembl_v71	Yes	-	-	-
ENSRNOG00000000414	Gm9766	20	-	Ensembl_v71	Yes	-	-	-
ENSRNOG00000000415	Asf1a	20	1	Ensembl_v71	Yes	B1	-	-
ENSRNOG00000000417	Numa1	1	-	Ensembl_v71	Yes	-	-	-
ENSRNOG00000000418	Zbtb12	20	-	Ensembl_v71	Yes	-	-	-
ENSRNOG00000000419	C2	20	-	Ensembl_v71	Yes	-	-	-
ENSRNOG00000000420	Rdbp	20	1	Ensembl_v71	Yes	-	-	-
ENSRNOG00000000421	Skiv2l	20	-	Ensembl_v71	Yes	B1	-	-
ENSRNOG00000000422	Dom3z	20	-	Ensembl_v71	Yes	-	-	-
ENSRNOG00000000423	Stk19	20	-	Ensembl_v71	Yes	-	-	-
ENSRNOG00000000428	Cyp21a1	20	-	Ensembl_v71	Yes	-	-	-
ENSRNOG00000000431	Atf6b	20	-	Ensembl_v71	Yes	-	-	-
ENSRNOG00000000432	Fkbpl	20	-	Ensembl_v71	Yes	-	-	-
ENSRNOG00000000433	Prrt1	20	-	Ensembl_v71	Yes	-	-	-
ENSRNOG00000000435	Ppt2	20	-	Ensembl_v71	Yes	-	-	-
ENSRNOG00000000436	Egfl8	20	-	Ensembl_v71	Yes	-	-	-
ENSRNOG00000000437	Agpat1	20	-	Ensembl_v71	Yes	-	-	-
ENSRNOG00000000438	Rnf5	20	-	Ensembl_v71	Yes	-	-	-
ENSRNOG00000000439	Ager	20	-	Ensembl_v71	Yes	-	-	-
ENSRNOG00000000440	Pbx2	20	-	Ensembl_v71	Yes	-	-	-
ENSRNOG00000000441	Gpsm3	20	-	Ensembl_v71	Yes	-	-	-
ENSRNOG00000000442	Notch4	20	-	Ensembl_v71	Yes	-	-	-
ENSRNOG00000000443	C4a	20	-	No	No	-	-	-
ENSRNOG00000000446	Btnl7	20	-	Ensembl_v71	Yes	-	-	-
ENSRNOG00000000451	RT1-Ba	20	-	Ensembl_v71	Yes	-	-	-
ENSRNOG00000000454	RT1-DOb	20	-	No	No	-	-	-
ENSRNOG00000000455	Tap2	20	-	Ensembl_v71	Yes	-	-	-
ENSRNOG00000000456	Psmb8	20	-	Ensembl_v71	Yes	-	-	-
ENSRNOG00000000457	Tap1	20	-	Ensembl_v71	Yes	-	-	-
ENSRNOG00000000459	Psmb9	20	-	Ensembl_v71	Yes	-	-	-
ENSRNOG00000000461	Brd2	20	-	Ensembl_v71	Yes	-	-	-
ENSRNOG00000000463	Col11a2	20	-	Ensembl_v71	Yes	-	-	-
ENSRNOG00000000464	Rxrb	20	-	Ensembl_v71	Yes	-	-	-
ENSRNOG00000000465	Slc39a7	20	-	Ensembl_v71	Yes	-	-	-
ENSRNOG00000000466	Hsd17b8	20	-	Ensembl_v71	Yes	-	-	-
ENSRNOG00000000467	Ring1	20	-	Ensembl_v71	Yes	-	-	-
ENSRNOG00000000470	Vps52	20	-	Ensembl_v71	Yes	-	-	-
ENSRNOG00000000473	Pfdn6	20	1	Ensembl_v71	Yes	-	-	-
ENSRNOG00000000474	Rgl2	20	-	Ensembl_v71	Yes	-	-	-
ENSRNOG00000000476	Zbtb22	20	-	Ensembl_v71	Yes	-	-	-
ENSRNOG00000000477	Daxx	20	-	Ensembl_v71	Yes	-	-	-
ENSRNOG00000000479	Kifc1	20	-	Ensembl_v71	Yes	-	-	-
ENSRNOG00000000480	Phf1	20	-	Ensembl_v71	Yes	-	-	-
ENSRNOG00000000481	Cuta	20	-	Ensembl_v71	Yes	-	-	-
ENSRNOG00000000483	Syngap1	20	-	Ensembl_v71	Yes	-	-	-
ENSRNOG00000000485	Bak1	20	-	Ensembl_v71	Yes	-	-	-
ENSRNOG00000000486	Ggnbp1	20	-	Ensembl_v71	Yes	-	-	-
ENSRNOG00000000487	Grm4	20	-	Ensembl_v71	Yes	-	-	-
ENSRNOG00000000488	Hmga1	20	-	Ensembl_v71	Yes	-	-	-
ENSRNOG00000000489	Nudt3	20	-	Ensembl_v71	Yes	-	-	-
ENSRNOG00000000490	Rps10	20	-	Ensembl_v71	Yes	-	-	-
ENSRNOG00000000491	Spdef	20	-	Ensembl_v71	Yes	-	-	-
ENSRNOG00000000493	Snrpc	20	16	Ensembl_v71	Yes	-	-	-
ENSRNOG00000000495	Uhrf1bp1	20	-	No	No	-	-	-
ENSRNOG00000000498	Anks1a	20	-	Ensembl_v71	Yes	-	-	-
ENSRNOG00000000499	Tcp11	20	-	Ensembl_v71	Yes	-	-	-
ENSRNOG00000000500	Scube3	20	-	No	No	-	-	-
ENSRNOG00000000501	Zfp523	20	-	Ensembl_v71	Yes	-	-	-
ENSRNOG00000000502	Def6	20	-	No	No	-	-	-
ENSRNOG00000000503	Ppard	20	-	Ensembl_v71	Yes	-	-	OtherSINE
ENSRNOG00000000504	Fance	20	-	Ensembl_v71	Yes	-	-	-
ENSRNOG00000000505	Rpl10a	20	8	Ensembl_v71	Yes	-	-	-
ENSRNOG00000000506	Tead3	20	1	Ensembl_v71	Yes	-	-	-
ENSRNOG00000000507	Tulp1	20	-	Ensembl_v71	Yes	-	-	-
ENSRNOG00000000508	Armc12	20	-	Ensembl_v71	Yes	-	-	-
ENSRNOG00000000510	Clps	20	-	Ensembl_v71	Yes	-	-	-
ENSRNOG00000000511	Srpk1	20	-	RefSeq	Yes	-	-	-
ENSRNOG00000000512	Slc26a8	20	-	Ensembl_v71	Yes	-	-	-
ENSRNOG00000000513	Mapk14	20	-	Ensembl_v71	Yes	-	-	-
ENSRNOG00000000515	Mapk13	20	-	Ensembl_v71	Yes	B1	-	OtherSINE
ENSRNOG00000000516	Pxt1	20	-	No	No	-	-	-
ENSRNOG00000000517	Kctd20	20	1	No	No	-	-	-
ENSRNOG00000000519	Stk38	20	-	Ensembl_v71	Yes	-	-	-
ENSRNOG00000000520	Srsf3	20	-	Ensembl_v71	Yes	-	-	-
ENSRNOG00000000521	Cdkn1a	20	-	Ensembl_v71	Yes	-	-	-
ENSRNOG00000000522	Cpne5	20	-	Ensembl_v71	Yes	-	-	OtherSINE
ENSRNOG00000000523	Ppil1	20	-	Ensembl_v71	Yes	-	-	-
ENSRNOG00000000524	RGD735065	20	-	Ensembl_v71	Yes	-	-	-
ENSRNOG00000000525	Pi16	20	-	Ensembl_v71	Yes	-	-	-
ENSRNOG00000000527	Mtch1	20	-	Ensembl_v71	Yes	-	-	-
ENSRNOG00000000528	Fgd2	20	-	Ensembl_v71	Yes	-	-	OtherSINE
ENSRNOG00000000529	Pim1	20	-	Ensembl_v71	Yes	-	-	-
ENSRNOG00000000531	Ccdc167	20	-	Ensembl_v71	Yes	-	-	-
ENSRNOG00000000532	Ftsjd2	20	-	Ensembl_v71	Yes	-	-	-
ENSRNOG00000000534	Tbc1d22b	20	-	Ensembl_v71	Yes	-	-	-
ENSRNOG00000000536	Mdga1	20	-	Ensembl_v71	Yes	-	-	-
ENSRNOG00000000539	Zfand3	20	-	Ensembl_v71	Yes	-	-	-
ENSRNOG00000000540	Btbd9	20	-	Ensembl_v71	Yes	-	-	-
ENSRNOG00000000541	Glo1	20	2	Ensembl_v71	Yes	-	-	-
ENSRNOG00000000542	Dnahc8	20	-	No	No	-	-	-
ENSRNOG00000000543	Frk	20	-	Ensembl_v71	Yes	-	-	-
ENSRNOG00000000545	Col10a1	20	-	No	No	-	-	-
ENSRNOG00000000546	Nt5dc1	20	-	Ensembl_v71	Yes	-	-	-
ENSRNOG00000000551	RGD1305587	20	1	Ensembl_v71	Yes	B1	-	-
ENSRNOG00000000552	Col13a1	20	-	Ensembl_v71	Yes	-	-	-
ENSRNOG00000000555	Eif4ebp2	20	-	Ensembl_v71	Yes	-	-	-
ENSRNOG00000000556	Nodal	20	-	Ensembl_v71	Yes	-	-	-
ENSRNOG00000000557	Sar1a	20	-	Ensembl_v71	Yes	-	-	-
ENSRNOG00000000558	Ppa1	20	-	Ensembl_v71	Yes	-	-	-
ENSRNOG00000000559	Npffr1	20	-	No	No	-	-	-
ENSRNOG00000000560	Lrrc20	20	-	Ensembl_v71	Yes	B1	-	OtherSINE
ENSRNOG00000000561	Pald1	20	-	Ensembl_v71	Yes	-	-	OtherSINE
ENSRNOG00000000562	Prf1	20	-	Ensembl_v71	Yes	B1	-	-
ENSRNOG00000000563	Adamts14	20	-	RefSeq	Yes	-	-	-
ENSRNOG00000000564	Tbata	20	-	No	No	-	-	-
ENSRNOG00000000565	Sgpl1	20	-	Ensembl_v71	Yes	-	-	-
ENSRNOG00000000566	Pcbd1	20	1	Ensembl_v71	Yes	-	-	-
ENSRNOG00000000567	Unc5b	20	-	No	No	-	-	-
ENSRNOG00000000568	Slc29a3	20	-	Ensembl_v71	Yes	-	-	-
ENSRNOG00000000569	MGC112715	20	-	Ensembl_v71	Yes	-	-	-
ENSRNOG00000000571	Psap	20	-	Ensembl_v71	Yes	-	-	-
ENSRNOG00000000572	Chst3	20	-	No	No	-	-	-
ENSRNOG00000000573	Spock2	20	-	Ensembl_v71	Yes	-	-	-
ENSRNOG00000000574	-	20	-	No	No	-	-	-
ENSRNOG00000000575	Ascc1	20	-	Ensembl_v71	Yes	-	-	-
ENSRNOG00000000576	Anapc16	20	-	Ensembl_v71	Yes	B1	-	-
ENSRNOG00000000577	Ddit4	20	-	Ensembl_v71	Yes	-	-	-
ENSRNOG00000000579	Marcks	20	-	Ensembl_v71	Yes	-	-	-
ENSRNOG00000000580	Fam26d	20	-	No	No	-	-	-
ENSRNOG00000000581	Cdc40	20	-	Ensembl_v71	Yes	-	-	-
ENSRNOG00000000582	Ddo	20	-	No	No	-	-	-
ENSRNOG00000000583	Cdk19	20	-	Ensembl_v71	Yes	-	-	-
ENSRNOG00000000585	Amd1	20	2	Ensembl_v71	Yes	-	-	-
ENSRNOG00000000586	Gtf3c6	20	-	Ensembl_v71	Yes	-	B2	-
ENSRNOG00000000587	Rpf2	20	-	Ensembl_v71	Yes	B1	-	-
ENSRNOG00000000588	Slc16a10	20	-	Ensembl_v71	Yes	-	-	-
ENSRNOG00000000589	AI317395	20	-	No	No	-	-	-
ENSRNOG00000000590	Naglt1	20	-	Ensembl_v71	Yes	-	-	-
ENSRNOG00000000593	Rev3l	20	-	Ensembl_v71	Yes	-	-	-
ENSRNOG00000000595	Traf3ip2	20	1	Ensembl_v71	Yes	-	-	-
ENSRNOG00000000596	Fyn	20	-	No	No	-	-	-
ENSRNOG00000000597	Wisp3	20	-	Ensembl_v71	Yes	B1	-	-
ENSRNOG00000000598	Tube1	20	-	Ensembl_v71	Yes	B1	-	-
ENSRNOG00000000599	Lama4	20	-	Ensembl_v71	Yes	-	-	-
ENSRNOG00000000604	Hdac2	20	15	Ensembl_v71	Yes	-	-	-
ENSRNOG00000000605	Hs3st5	20	-	Ensembl_v71	Yes	-	-	-
ENSRNOG00000000606	Pcdh15	20	-	No	No	-	-	-
ENSRNOG00000000609	Ipmk	20	-	Ensembl_v71	Yes	-	-	-
ENSRNOG00000000610	Cisd1	20	-	Ensembl_v71	Yes	-	-	-
ENSRNOG00000000611	Ube2d1	20	-	RefSeq	Yes	-	-	-
ENSRNOG00000000613	Tfam	20	-	Ensembl_v71	Yes	-	-	-
ENSRNOG00000000614	Bicc1	20	-	Ensembl_v71	Yes	-	-	-
ENSRNOG00000000618	Mdga2	6	-	RefSeq	Yes	-	-	-
ENSRNOG00000000620	-	X	-	No	No	-	-	-
ENSRNOG00000000622	Hint1	10	3	Ensembl_v71	Yes	-	-	-
ENSRNOG00000000630	-	20	-	No	No	-	-	-
ENSRNOG00000000632	Cdk1	20	1	Ensembl_v71	Yes	-	-	-
ENSRNOG00000000633	Rhobtb1	20	-	Ensembl_v71	Yes	-	-	-
ENSRNOG00000000634	RGD1306739	20	-	Ensembl_v71	Yes	-	-	-
ENSRNOG00000000635	Arid5b	20	-	Ensembl_v71	Yes	-	-	-
ENSRNOG00000000636	Rtkn2	20	-	Ensembl_v71	Yes	-	-	-
ENSRNOG00000000638	Zfp365	20	-	Ensembl_v71	Yes	B1	-	-
ENSRNOG00000000640	Egr2	20	-	Ensembl_v71	Yes	-	-	-
ENSRNOG00000000641	Nrbf2	20	-	Ensembl_v71	Yes	-	-	-
ENSRNOG00000000645	Reep3	20	-	Ensembl_v71	Yes	B1	B2	-
ENSRNOG00000000648	Jmjd1c	20	-	Ensembl_v71	Yes	-	-	-
ENSRNOG00000000650	Dnalc4	20	-	No	No	-	-	-
ENSRNOG00000000651	-	20	1	No	No	-	-	-
ENSRNOG00000000653	Nr5a2	13	-	Ensembl_v71	Yes	-	-	-
ENSRNOG00000000655	Ptprc	13	-	Ensembl_v71	Yes	-	-	-
ENSRNOG00000000656	-	13	2	No	No	-	-	-
ENSRNOG00000000657	Nek7	13	-	No	No	-	-	-
ENSRNOG00000000658	Acacb	12	-	No	No	-	-	-
ENSRNOG00000000660	Asphd2	12	-	Ensembl_v71	Yes	-	-	-
ENSRNOG00000000661	Hps4	12	-	Ensembl_v71	Yes	-	-	-
ENSRNOG00000000662	Srrd	12	-	No	No	-	-	-
ENSRNOG00000000663	Tfip11	12	-	Ensembl_v71	Yes	-	-	-
ENSRNOG00000000664	Tpst2	12	-	Ensembl_v71	Yes	-	-	-
ENSRNOG00000000665	Pitpnb	12	-	Ensembl_v71	Yes	-	-	-
ENSRNOG00000000691	Foxn4	12	-	Ensembl_v71	Yes	-	-	-
ENSRNOG00000000692	Ung	12	2	Ensembl_v71	Yes	-	-	-
ENSRNOG00000000693	Svop	12	-	Ensembl_v71	Yes	-	-	-
ENSRNOG00000000694	Dao	12	-	Ensembl_v71	Yes	-	-	-
ENSRNOG00000000695	Ssh1	12	-	No	No	-	-	-
ENSRNOG00000000697	Coro1c	12	1	Ensembl_v71	Yes	-	-	-
ENSRNOG00000000699	Selplg	12	-	No	No	-	-	-
ENSRNOG00000000700	Tmem119	12	-	Ensembl_v71	Yes	-	-	-
ENSRNOG00000000701	Iscu	12	-	Ensembl_v71	Yes	-	-	-
ENSRNOG00000000702	Sart3	12	-	Ensembl_v71	Yes	-	-	-
ENSRNOG00000000703	Ficd	12	-	RefSeq	Yes	-	-	-
ENSRNOG00000000704	Cmklr1	12	-	Ensembl_v71	Yes	-	-	OtherSINE
ENSRNOG00000000705	Wscd2	12	-	RefSeq	Yes	-	-	-
ENSRNOG00000000708	Sgsm1	12	-	Ensembl_v71	Yes	-	-	-
ENSRNOG00000000711	RGD1306556	12	-	No	No	-	-	-
ENSRNOG00000000715	POU1F1	11	-	Ensembl_v71	Yes	-	B2	-
ENSRNOG00000000718	Cggbp1	11	-	Ensembl_v71	Yes	B1	-	-
ENSRNOG00000000720	MGC95208	11	1	Ensembl_v71	Yes	-	-	-
ENSRNOG00000000723	RT1-CE5	20	-	Ensembl_v71	Yes	-	-	-
ENSRNOG00000000726	Olr1671	20	-	No	No	-	-	-
ENSRNOG00000000728	Clic2	20	-	Ensembl_v71	Yes	-	-	-
ENSRNOG00000000729	Tmlhe	20	-	Ensembl_v71	Yes	-	-	-
ENSRNOG00000000763	RT1-M3-1	20	-	Ensembl_v71	Yes	-	-	-
ENSRNOG00000000768	Ubd	20	-	Ensembl_v71	Yes	-	-	-
ENSRNOG00000000774	Gabbr1	20	-	Ensembl_v71	Yes	B1	-	-
ENSRNOG00000000775	Mog	20	-	Ensembl_v71	Yes	-	-	-
ENSRNOG00000000777	RT1-S3	20	-	RefSeq	Yes	B1	B2	-
ENSRNOG00000000778	Znrd1as	20	-	Ensembl_v71	Yes	-	-	-
ENSRNOG00000000779	Znrd1	20	1	Ensembl_v71	Yes	-	-	-
ENSRNOG00000000780	Ppp1r11	20	-	Ensembl_v71	Yes	-	-	-
ENSRNOG00000000781	Rnf39	20	-	Ensembl_v71	Yes	-	-	-
ENSRNOG00000000782	Trim10	20	-	Ensembl_v71	Yes	-	-	OtherSINE
ENSRNOG00000000783	Trim40	20	-	No	No	-	-	-
ENSRNOG00000000785	Trim39	20	-	Ensembl_v71	Yes	-	-	-
ENSRNOG00000000786	Rpp21	20	-	Ensembl_v71	Yes	-	-	-
ENSRNOG00000000787	-	20	-	No	No	-	-	-
ENSRNOG00000000790	-	20	-	No	No	-	-	-
ENSRNOG00000000795	RT1-N3	20	-	Ensembl_v71	Yes	-	-	-
ENSRNOG00000000796	Ranbp2	20	-	Ensembl_v71	Yes	-	-	-
ENSRNOG00000000798	Gnl1	20	-	Ensembl_v71	Yes	-	-	-
ENSRNOG00000000799	Abcf1	20	-	Ensembl_v71	Yes	-	-	-
ENSRNOG00000000800	Man1a1	20	-	Ensembl_v71	Yes	-	-	-
ENSRNOG00000000801	Msl3l2	20	-	Ensembl_v71	Yes	-	-	-
ENSRNOG00000000802	D630037F22Rik	20	-	No	No	-	-	-
ENSRNOG00000000803	Ppp1r10	20	-	RefSeq	Yes	-	-	-
ENSRNOG00000000804	Mrps18b	20	1	Ensembl_v71	Yes	-	-	-
ENSRNOG00000000805	Gja1	20	1	Ensembl_v71	Yes	-	-	-
ENSRNOG00000000808	Hsf2	20	-	Ensembl_v71	Yes	-	-	-
ENSRNOG00000000809	Atat1	20	-	Ensembl_v71	Yes	-	-	-
ENSRNOG00000000811	Pkib	20	-	Ensembl_v71	Yes	-	-	-
ENSRNOG00000000812	RGD1302996	20	-	Ensembl_v71	Yes	-	-	-
ENSRNOG00000000814	Fabp7	20	2	Ensembl_v71	Yes	-	-	-
ENSRNOG00000000815	Smpdl3a	20	-	Ensembl_v71	Yes	-	-	-
ENSRNOG00000000816	Ppp1r18	20	-	Ensembl_v71	Yes	-	-	-
ENSRNOG00000000818	Nrm	20	-	Ensembl_v71	Yes	-	-	-
ENSRNOG00000000821	Tubb5	20	1	Ensembl_v71	Yes	-	-	-
ENSRNOG00000000823	Gcc2	20	-	Ensembl_v71	Yes	-	-	-
ENSRNOG00000000824	Dse	20	-	Ensembl_v71	Yes	-	-	-
ENSRNOG00000000825	Fam26e	20	-	Ensembl_v71	Yes	-	-	-
ENSRNOG00000000826	Flot1	20	-	Ensembl_v71	Yes	-	-	-
ENSRNOG00000000827	Ier3	20	-	Ensembl_v71	Yes	-	-	-
ENSRNOG00000000830	Ddr1	20	-	No	No	-	-	-
ENSRNOG00000000831	Gtf2h4	20	-	Ensembl_v71	Yes	-	-	-
ENSRNOG00000000833	Vars2	20	-	Ensembl_v71	Yes	-	-	-
ENSRNOG00000000836	Ltb	20	-	Ensembl_v71	Yes	-	-	-
ENSRNOG00000000837	Tnf	20	-	Ensembl_v71	Yes	-	-	-
ENSRNOG00000000838	Lta	20	-	Ensembl_v71	Yes	-	-	-
ENSRNOG00000000839	Nfkbil1	20	-	Ensembl_v71	Yes	-	-	-
ENSRNOG00000000840	Atp6v1g2	20	-	Ensembl_v71	Yes	-	-	OtherSINE
ENSRNOG00000000841	Ddx39b	20	-	Ensembl_v71	Yes	-	-	-
ENSRNOG00000000842	Ddah2	20	-	Ensembl_v71	Yes	-	-	-
ENSRNOG00000000843	Ly6g6c	20	-	Ensembl_v71	Yes	-	-	-
ENSRNOG00000000844	Ly6g6d	20	-	No	No	-	-	-
ENSRNOG00000000845	Abhd16a	20	-	Ensembl_v71	Yes	-	-	-
ENSRNOG00000000846	Ly6g5c	20	-	Ensembl_v71	Yes	-	-	-
ENSRNOG00000000847	Csnk2b	20	-	Ensembl_v71	Yes	-	-	-
ENSRNOG00000000848	Gpank1	20	-	Ensembl_v71	Yes	-	-	-
ENSRNOG00000000850	Apom	20	-	Ensembl_v71	Yes	-	-	-
ENSRNOG00000000851	Bag6	20	-	Ensembl_v71	Yes	-	-	-
ENSRNOG00000000852	Prrc2a	20	-	Ensembl_v71	Yes	-	-	-
ENSRNOG00000000853	Aif1	20	-	Ensembl_v71	Yes	-	-	-
ENSRNOG00000000854	Ncr3	20	-	Ensembl_v71	Yes	-	-	-
ENSRNOG00000000855	Lst1	20	-	Ensembl_v71	Yes	-	-	-
ENSRNOG00000000857	Msh5	20	-	Ensembl_v71	Yes	-	-	-
ENSRNOG00000000858	Sapcd1	20	-	Ensembl_v71	Yes	-	-	-
ENSRNOG00000000860	Vwa7	20	-	Ensembl_v71	Yes	B1	B2	-
ENSRNOG00000000861	Zic3	X	-	Ensembl_v71	Yes	-	-	-
ENSRNOG00000000866	Rbmx	X	1	Ensembl_v71	Yes	-	-	-
ENSRNOG00000000867	Vars	20	-	Ensembl_v71	Yes	-	-	-
ENSRNOG00000000869	Arhgef6	X	-	No	No	-	-	-
ENSRNOG00000000871	Cd40lg	X	-	Ensembl_v71	Yes	-	-	-
ENSRNOG00000000873	Brs3	X	-	Ensembl_v71	Yes	-	-	-
ENSRNOG00000000875	Fhl1	X	-	Ensembl_v71	Yes	-	-	-
ENSRNOG00000000878	Slc44a4	20	-	Ensembl_v71	Yes	-	-	-
ENSRNOG00000000879	Slc9a6	X	-	No	No	-	-	-
ENSRNOG00000000881	Mmgt1	X	-	RefSeq	Yes	B1	-	OtherSINE
ENSRNOG00000000885	Auts2	12	-	No	No	-	-	-
ENSRNOG00000000886	Caln1	12	-	No	No	-	-	-
ENSRNOG00000000888	Sbds	12	1	Ensembl_v71	Yes	-	-	-
ENSRNOG00000000889	-	2	2	Ensembl_v71	Yes	-	-	-
ENSRNOG00000000891	-	12	-	No	No	-	-	-
ENSRNOG00000000893	Tmem248	12	-	Ensembl_v71	Yes	-	-	-
ENSRNOG00000000894	Fry	12	-	Ensembl_v71	Yes	-	-	-
ENSRNOG00000000895	Rabgef1	12	-	Ensembl_v71	Yes	-	-	OtherSINE
ENSRNOG00000000896	-	8	1	No	No	-	-	-
ENSRNOG00000000897	Rxfp2	12	-	No	No	-	-	-
ENSRNOG00000000899	B3galtl	12	-	No	No	-	-	-
ENSRNOG00000000900	Tpst1	12	-	Ensembl_v71	Yes	-	-	-
ENSRNOG00000000901	Crcp	12	-	Ensembl_v71	Yes	B1	-	OtherSINE
ENSRNOG00000000902	Hsph1	12	-	Ensembl_v71	Yes	-	-	-
ENSRNOG00000000903	Asl	12	-	Ensembl_v71	Yes	-	-	-
ENSRNOG00000000904	Wdr95	12	-	No	No	-	-	-
ENSRNOG00000000905	Tex26	12	-	Ensembl_v71	Yes	-	-	-
ENSRNOG00000000906	Medag	12	-	No	No	-	-	-
ENSRNOG00000000907	Alox5ap	12	-	Ensembl_v71	Yes	-	-	-
ENSRNOG00000000909	Uspl1	12	-	Ensembl_v71	Yes	-	-	-
ENSRNOG00000000913	Gusb	12	-	Ensembl_v71	Yes	-	B2	-
ENSRNOG00000000916	Katnal1	12	-	Ensembl_v71	Yes	-	-	-
ENSRNOG00000000917	Nupr1l	12	-	RefSeq	Yes	-	-	-
ENSRNOG00000000918	Zbed5	12	3	Ensembl_v71	Yes	-	-	-
ENSRNOG00000000920	Phkg1	12	-	Ensembl_v71	Yes	-	-	-
ENSRNOG00000000921	Ubl3	12	-	Ensembl_v71	Yes	-	-	-
ENSRNOG00000000922	Sumf2	12	-	Ensembl_v71	Yes	B1	-	-
ENSRNOG00000000923	Cct6a	12	2	Ensembl_v71	Yes	B1	-	OtherSINE
ENSRNOG00000000924	Slc7a1	12	-	Ensembl_v71	Yes	B1	-	OtherSINE
ENSRNOG00000000925	Psph	12	-	Ensembl_v71	Yes	-	-	-
ENSRNOG00000000926	Mrps17	12	-	Ensembl_v71	Yes	-	-	OtherSINE
ENSRNOG00000000931	SFSWAP	12	-	Ensembl_v71	Yes	-	-	-
ENSRNOG00000000934	Piwil1	12	-	Ensembl_v71	Yes	B1	-	-
ENSRNOG00000000936	Stx2	12	-	Ensembl_v71	Yes	-	-	-
ENSRNOG00000000937	Slc46a3	12	-	Ensembl_v71	Yes	-	-	OtherSINE
ENSRNOG00000000938	Ran	12	4	Ensembl_v71	Yes	-	-	-
ENSRNOG00000000940	Flt1	12	-	Ensembl_v71	Yes	-	-	-
ENSRNOG00000000942	Pan3	12	-	No	No	-	-	-
ENSRNOG00000000949	Flt3	12	-	RefSeq	Yes	-	-	-
ENSRNOG00000000952	Gsx1	12	-	No	No	-	-	-
ENSRNOG00000000954	Rpo1-3	12	-	Ensembl_v71	Yes	-	-	-
ENSRNOG00000000955	Lnx2	12	-	Ensembl_v71	Yes	-	-	-
ENSRNOG00000000956	Rasl11a	12	-	Ensembl_v71	Yes	-	-	-
ENSRNOG00000000957	RGD1562469	12	15	No	No	-	-	-
ENSRNOG00000000961	Glt1d1	12	-	No	No	-	-	-
ENSRNOG00000000962	Slc15a4	12	-	Ensembl_v71	Yes	B1	-	-
ENSRNOG00000000963	Tmem132c	12	-	No	No	-	-	-
ENSRNOG00000000967	Aacs	12	-	Ensembl_v71	Yes	-	-	-
ENSRNOG00000000968	Rnf6	12	-	Ensembl_v71	Yes	-	-	-
ENSRNOG00000000969	Cyp3a18	12	-	Ensembl_v71	Yes	-	-	-
ENSRNOG00000000973	RGD1563425	12	-	Ensembl_v71	Yes	-	-	-
ENSRNOG00000000974	Zfp358	12	-	Ensembl_v71	Yes	-	-	-
ENSRNOG00000000975	Mcoln1	12	-	Ensembl_v71	Yes	-	-	-
ENSRNOG00000000977	Pnpla6	12	-	No	No	-	-	-
ENSRNOG00000000978	-	12	-	RefSeq	Yes	-	-	-
ENSRNOG00000000979	Bri3bp	12	-	Ensembl_v71	Yes	-	-	-
ENSRNOG00000000981	Scarb1	12	-	Ensembl_v71	Yes	-	-	-
ENSRNOG00000000982	Zkscan5	12	-	Ensembl_v71	Yes	B1	-	-
ENSRNOG00000000983	Zfp394	12	-	Ensembl_v71	Yes	-	-	-
ENSRNOG00000000985	Cpsf4	12	-	Ensembl_v71	Yes	-	-	-
ENSRNOG00000000986	Camsap3	12	-	Ensembl_v71	Yes	-	-	-
ENSRNOG00000000987	Ptcd1	12	-	Ensembl_v71	Yes	-	-	-
ENSRNOG00000000988	Xab2	12	-	Ensembl_v71	Yes	-	-	-
ENSRNOG00000000989	Bud31	12	1	Ensembl_v71	Yes	-	-	-
ENSRNOG00000000990	Pdap1	12	-	Ensembl_v71	Yes	-	-	-
ENSRNOG00000000991	Arpc1b	12	1	Ensembl_v71	Yes	-	-	-
ENSRNOG00000000993	Pcp2	12	-	Ensembl_v71	Yes	-	-	-
ENSRNOG00000000994	Stxbp2	12	-	Ensembl_v71	Yes	-	-	-
ENSRNOG00000000996	Arpc1a	12	-	Ensembl_v71	Yes	-	-	-
ENSRNOG00000000999	Smurf1	12	-	Ensembl_v71	Yes	-	-	-
ENSRNOG00000001001	Retn	12	-	Ensembl_v71	Yes	-	-	-
ENSRNOG00000001003	Trappc5	12	-	Ensembl_v71	Yes	-	-	OtherSINE
ENSRNOG00000001004	Ncor2	12	-	Ensembl_v71	Yes	-	-	-
ENSRNOG00000001005	Fcer2	12	-	Ensembl_v71	Yes	-	-	-
ENSRNOG00000001006	Nptx2	12	-	Ensembl_v71	Yes	-	-	-
ENSRNOG00000001007	Baiap2l1	12	-	Ensembl_v71	Yes	-	-	-
ENSRNOG00000001009	Bri3	12	-	Ensembl_v71	Yes	-	-	-
ENSRNOG00000001010	Tecpr1	12	-	Ensembl_v71	Yes	B1	-	-
ENSRNOG00000001011	Fam101a	12	-	Ensembl_v71	Yes	-	-	-
ENSRNOG00000001017	Cd209d	12	-	Ensembl_v71	Yes	-	-	-
ENSRNOG00000001019	Atp6v0a2	12	-	Ensembl_v71	Yes	B1	-	-
ENSRNOG00000001023	-	12	-	No	No	-	-	-
ENSRNOG00000001027	-	12	-	No	No	-	-	-
ENSRNOG00000001030	Tsc22d1	15	-	Ensembl_v71	Yes	-	-	-
ENSRNOG00000001031	Ocm	12	-	Ensembl_v71	Yes	-	-	-
ENSRNOG00000001032	Ccz1	12	-	Ensembl_v71	Yes	-	-	OtherSINE
ENSRNOG00000001033	Nufip1	15	-	Ensembl_v71	Yes	-	-	-
ENSRNOG00000001034	-	12	-	Ensembl_v71	Yes	-	-	-
ENSRNOG00000001035	Gtf2h3	12	-	Ensembl_v71	Yes	B1	-	-
ENSRNOG00000001036	Rsph10b	12	-	Ensembl_v71	Yes	-	-	-
ENSRNOG00000001037	RGD1307254	15	-	Ensembl_v71	Yes	-	-	-
ENSRNOG00000001039	Eif2b1	12	-	Ensembl_v71	Yes	-	-	-
ENSRNOG00000001040	Pms2	12	-	Ensembl_v71	Yes	B1	-	-
ENSRNOG00000001043	Ddx55	12	-	RefSeq	Yes	-	-	-
ENSRNOG00000001044	Aimp2	12	2	Ensembl_v71	Yes	-	-	-
ENSRNOG00000001047	Map2k7	12	-	No	No	-	-	-
ENSRNOG00000001048	Ankrd61	12	-	Ensembl_v71	Yes	-	-	-
ENSRNOG00000001049	Tpt1	15	9	Ensembl_v71	Yes	-	-	-
ENSRNOG00000001050	Eif2ak1	12	-	Ensembl_v71	Yes	-	-	-
ENSRNOG00000001052	Slc25a30	15	-	Ensembl_v71	Yes	B1	-	-
ENSRNOG00000001053	Tmed2	12	1	Ensembl_v71	Yes	-	-	-
ENSRNOG00000001055	Rilpl1	12	-	Ensembl_v71	Yes	-	-	-
ENSRNOG00000001056	Snapc2	12	-	Ensembl_v71	Yes	-	-	-
ENSRNOG00000001057	Ctxn1	12	-	Ensembl_v71	Yes	-	-	-
ENSRNOG00000001058	Timm44	12	-	Ensembl_v71	Yes	-	-	-
ENSRNOG00000001059	Usp42	12	-	Ensembl_v71	Yes	-	-	-
ENSRNOG00000001060	Snrnp35	12	-	Ensembl_v71	Yes	-	-	OtherSINE
ENSRNOG00000001061	Rilpl2	12	-	Ensembl_v71	Yes	-	-	-
ENSRNOG00000001062	Setd8	12	-	No	No	-	-	-
ENSRNOG00000001064	Sbno1	12	-	Ensembl_v71	Yes	-	-	-
ENSRNOG00000001065	Cyth3	12	-	Ensembl_v71	Yes	-	-	-
ENSRNOG00000001066	Itih2	17	-	No	No	-	-	-
ENSRNOG00000001068	Rac1	12	1	Ensembl_v71	Yes	-	-	-
ENSRNOG00000001069	Elavl1	12	-	Ensembl_v71	Yes	-	-	-
ENSRNOG00000001070	Cdk2ap1	12	2	Ensembl_v71	Yes	-	-	-
ENSRNOG00000001072	Cers4	12	-	Ensembl_v71	Yes	B1	-	OtherSINE
ENSRNOG00000001073	RGD1563482	12	2	Ensembl_v71	Yes	B1	B2	OtherSINE
ENSRNOG00000001074	Mphosph9	12	-	Ensembl_v71	Yes	-	-	-
ENSRNOG00000001079	Daglb	12	-	Ensembl_v71	Yes	B1	-	OtherSINE
ENSRNOG00000001080	Arl6ip4	12	-	Ensembl_v71	Yes	-	-	-
ENSRNOG00000001081	Ogfod2	12	-	Ensembl_v71	Yes	-	-	-
ENSRNOG00000001082	Abcb9	12	-	RefSeq	Yes	-	-	-
ENSRNOG00000001083	Kdelr2	12	1	Ensembl_v71	Yes	-	-	-
ENSRNOG00000001086	Vps37b	12	-	Ensembl_v71	Yes	-	-	-
ENSRNOG00000001088	Rfc3	12	-	Ensembl_v71	Yes	-	-	-
ENSRNOG00000001089	Zdhhc4	12	-	Ensembl_v71	Yes	-	-	-
ENSRNOG00000001090	Stard13	12	-	Ensembl_v71	Yes	-	-	-
ENSRNOG00000001091	Hip1r	12	-	Ensembl_v71	Yes	-	-	-
ENSRNOG00000001092	Kl	12	-	Ensembl_v71	Yes	-	-	-
ENSRNOG00000001094	Zfp316	12	-	Ensembl_v71	Yes	-	-	OtherSINE
ENSRNOG00000001095	-	12	-	No	No	-	-	-
ENSRNOG00000001098	Pds5b	12	-	Ensembl_v71	Yes	-	-	-
ENSRNOG00000001099	Rbak	12	-	Ensembl_v71	Yes	-	-	OtherSINE
ENSRNOG00000001101	Rnf216	12	-	Ensembl_v71	Yes	-	-	-
ENSRNOG00000001103	Sdk1	12	-	No	No	-	-	-
ENSRNOG00000001104	Foxk1	12	-	Ensembl_v71	Yes	-	-	-
ENSRNOG00000001106	Denr	12	-	Ensembl_v71	Yes	-	-	-
ENSRNOG00000001107	Kiaa0415	12	-	RefSeq	Yes	B1	-	OtherSINE
ENSRNOG00000001108	N4bp2l2	12	-	Ensembl_v71	Yes	-	-	-
ENSRNOG00000001110	N4bp2l1	12	-	Ensembl_v71	Yes	-	B2	OtherSINE
ENSRNOG00000001111	Brca2	12	-	Ensembl_v71	Yes	-	-	-
ENSRNOG00000001113	Mmd2	12	-	Ensembl_v71	Yes	-	-	-
ENSRNOG00000001114	Wipi2	12	-	Ensembl_v71	Yes	-	-	-
ENSRNOG00000001115	Slc29a4	12	-	Ensembl_v71	Yes	-	-	-
ENSRNOG00000001117	RGD1565987	12	-	No	No	-	-	-
ENSRNOG00000001120	Med13l	12	-	No	No	-	-	-
ENSRNOG00000001123	RGD1562310	12	-	Ensembl_v71	Yes	-	-	-
ENSRNOG00000001124	Rnft2	12	-	Ensembl_v71	Yes	-	B2	OtherSINE
ENSRNOG00000001126	Fbxw8	12	-	RefSeq	Yes	-	-	OtherSINE
ENSRNOG00000001128	Tesc	12	-	No	No	-	-	-
ENSRNOG00000001129	Fbxo21	12	-	Ensembl_v71	Yes	-	-	-
ENSRNOG00000001130	Nos1	12	-	Ensembl_v71	Yes	-	-	-
ENSRNOG00000001134	Rfc5	12	1	Ensembl_v71	Yes	-	-	-
ENSRNOG00000001135	Wsb2	12	-	Ensembl_v71	Yes	-	-	-
ENSRNOG00000001136	Pebp1	12	5	Ensembl_v71	Yes	-	-	-
ENSRNOG00000001138	Taok3	12	-	No	No	-	-	-
ENSRNOG00000001139	Suds3	12	-	Ensembl_v71	Yes	-	-	-
ENSRNOG00000001141	Srrm4	12	-	No	No	-	-	-
ENSRNOG00000001142	Prkab1	12	-	Ensembl_v71	Yes	-	-	-
ENSRNOG00000001143	Cit	12	-	Ensembl_v71	Yes	-	-	-
ENSRNOG00000001145	Ccdc64	12	-	Ensembl_v71	Yes	-	-	-
ENSRNOG00000001148	Rplp0	12	14	Ensembl_v71	Yes	-	-	-
ENSRNOG00000001149	Pxn	12	-	Ensembl_v71	Yes	-	-	-
ENSRNOG00000001151	Sirt4	12	-	Ensembl_v71	Yes	-	-	-
ENSRNOG00000001152	Glp1r	20	-	Ensembl_v71	Yes	-	-	-
ENSRNOG00000001153	Pla2g1b	12	1	Ensembl_v71	Yes	-	-	-
ENSRNOG00000001156	Msi1	12	-	No	No	-	-	-
ENSRNOG00000001157	Umodl1	20	-	No	No	-	-	-
ENSRNOG00000001158	Abcg1	20	-	Ensembl_v71	Yes	-	-	OtherSINE
ENSRNOG00000001159	Tff3	20	-	Ensembl_v71	Yes	-	-	-
ENSRNOG00000001160	Triap1	12	-	Ensembl_v71	Yes	-	-	-
ENSRNOG00000001161	Gatc	12	-	Ensembl_v71	Yes	B1	B2	OtherSINE
ENSRNOG00000001162	Tff2	20	-	Ensembl_v71	Yes	-	-	-
ENSRNOG00000001163	Srsf9	12	-	Ensembl_v71	Yes	-	-	-
ENSRNOG00000001164	Tff1	20	-	Ensembl_v71	Yes	-	-	-
ENSRNOG00000001165	Tmprss3	20	-	Ensembl_v71	Yes	-	-	-
ENSRNOG00000001167	Ubash3a	20	-	Ensembl_v71	Yes	-	-	-
ENSRNOG00000001168	Rsph1	20	-	Ensembl_v71	Yes	-	-	-
ENSRNOG00000001169	Slc37a1	20	-	Ensembl_v71	Yes	-	-	-
ENSRNOG00000001170	Cox6a1	12	2	Ensembl_v71	Yes	-	-	-
ENSRNOG00000001171	Coq5	12	-	Ensembl_v71	Yes	-	-	OtherSINE
ENSRNOG00000001172	Rnf10	12	-	Ensembl_v71	Yes	-	-	-
ENSRNOG00000001173	Cabp1	12	-	Ensembl_v71	Yes	-	-	-
ENSRNOG00000001174	Pde9a	20	-	Ensembl_v71	Yes	-	-	-
ENSRNOG00000001175	Unc119b	12	-	Ensembl_v71	Yes	-	-	-
ENSRNOG00000001177	Acads	12	-	Ensembl_v71	Yes	-	-	-
ENSRNOG00000001178	Sppl3	12	1	No	No	-	-	-
ENSRNOG00000001181	Wdr4	20	-	Ensembl_v71	Yes	-	-	-
ENSRNOG00000001182	Ndufv3	20	-	Ensembl_v71	Yes	-	-	-
ENSRNOG00000001183	Hnf1a	12	-	Ensembl_v71	Yes	-	-	OtherSINE
ENSRNOG00000001184	Pknox1	20	-	Ensembl_v71	Yes	-	-	-
ENSRNOG00000001185	RGD1311899	12	-	Ensembl_v71	Yes	-	-	-
ENSRNOG00000001187	Oasl	12	-	Ensembl_v71	Yes	-	-	-
ENSRNOG00000001189	Sik1	20	-	Ensembl_v71	Yes	-	-	-
ENSRNOG00000001190	Git2	12	-	Ensembl_v71	Yes	-	-	-
ENSRNOG00000001191	Tchp	12	-	Ensembl_v71	Yes	-	-	-
ENSRNOG00000001192	Gltp	12	-	Ensembl_v71	Yes	-	-	-
ENSRNOG00000001193	Hsf2bp	20	-	Ensembl_v71	Yes	B1	-	-
ENSRNOG00000001194	Rrp1b	20	-	No	No	-	-	-
ENSRNOG00000001195	Trpv4	12	-	Ensembl_v71	Yes	-	-	-
ENSRNOG00000001198	Fam222a	12	-	No	No	-	-	-
ENSRNOG00000001199	Pop5	12	-	RefSeq	Yes	-	-	-
ENSRNOG00000001201	Cstb	20	1	Ensembl_v71	Yes	-	-	-
ENSRNOG00000001203	Rrp1	20	-	Ensembl_v71	Yes	B1	-	-
ENSRNOG00000001204	Ankrd13a	12	-	Ensembl_v71	Yes	-	-	-
ENSRNOG00000001205	Agpat3	20	-	Ensembl_v71	Yes	-	-	-
ENSRNOG00000001210	Pwp2	20	-	Ensembl_v71	Yes	-	-	-
ENSRNOG00000001211	RGD1303003	20	-	Ensembl_v71	Yes	-	-	-
ENSRNOG00000001212	Dnmt3l	20	-	Ensembl_v71	Yes	-	-	-
ENSRNOG00000001213	Aire	20	-	Ensembl_v71	Yes	-	-	-
ENSRNOG00000001214	Pfkl	20	-	Ensembl_v71	Yes	-	-	-
ENSRNOG00000001215	RGD1309594	20	-	Ensembl_v71	Yes	-	-	-
ENSRNOG00000001216	Trpm2	20	-	No	No	-	-	-
ENSRNOG00000001218	RGD1561557	20	-	No	No	-	-	-
ENSRNOG00000001219	Tspear	20	-	No	No	-	-	-
ENSRNOG00000001220	-	20	4	No	No	-	-	-
ENSRNOG00000001222	Ube2g2	20	-	Ensembl_v71	Yes	-	-	-
ENSRNOG00000001223	Pttg1ip	20	-	Ensembl_v71	Yes	-	-	-
ENSRNOG00000001224	Itgb2	20	-	Ensembl_v71	Yes	-	-	-
ENSRNOG00000001225	Fam207a	20	-	Ensembl_v71	Yes	B1	-	-
ENSRNOG00000001227	Adarb1	20	-	Ensembl_v71	Yes	-	-	OtherSINE
ENSRNOG00000001228	Pofut2	20	-	Ensembl_v71	Yes	-	-	-
ENSRNOG00000001229	Col18a1	20	-	Ensembl_v71	Yes	-	-	-
ENSRNOG00000001232	Slc19a1	20	-	Ensembl_v71	Yes	-	-	-
ENSRNOG00000001235	Gna12	12	-	Ensembl_v71	Yes	-	-	-
ENSRNOG00000001236	Brat1	12	-	No	No	-	-	-
ENSRNOG00000001237	Cabin1	20	-	Ensembl_v71	Yes	-	-	-
ENSRNOG00000001238	Rsrc2	12	-	Ensembl_v71	Yes	-	-	-
ENSRNOG00000001239	Ddt	20	-	Ensembl_v71	Yes	-	-	-
ENSRNOG00000001241	Iqce	12	-	No	No	-	-	-
ENSRNOG00000001242	Gstt3	20	-	Ensembl_v71	Yes	-	-	-
ENSRNOG00000001243	Zcchc8	12	-	Ensembl_v71	Yes	-	-	-
ENSRNOG00000001245	Pcbp3	20	-	Ensembl_v71	Yes	-	-	-
ENSRNOG00000001247	Clip1	12	-	Ensembl_v71	Yes	-	-	-
ENSRNOG00000001249	Col6a1	20	-	Ensembl_v71	Yes	-	-	-
ENSRNOG00000001250	Lfng	12	-	Ensembl_v71	Yes	-	-	-
ENSRNOG00000001251	Grifin	12	-	Ensembl_v71	Yes	-	-	-
ENSRNOG00000001253	Eif3b	12	1	Ensembl_v71	Yes	-	-	-
ENSRNOG00000001254	Col6a2	20	-	Ensembl_v71	Yes	-	-	-
ENSRNOG00000001255	Mlxip	12	-	No	No	-	-	-
ENSRNOG00000001256	Atxn2	12	-	Ensembl_v71	Yes	-	-	-
ENSRNOG00000001258	Snx8	12	-	Ensembl_v71	Yes	-	-	-
ENSRNOG00000001259	Cux2	12	-	RefSeq	Yes	-	-	-
ENSRNOG00000001260	Nudt1	12	-	Ensembl_v71	Yes	-	-	-
ENSRNOG00000001261	Ftcd	20	-	Ensembl_v71	Yes	-	-	-
ENSRNOG00000001262	Spatc1l	20	-	Ensembl_v71	Yes	-	-	-
ENSRNOG00000001265	Mad1l1	12	-	Ensembl_v71	Yes	-	-	-
ENSRNOG00000001267	Lss	20	-	Ensembl_v71	Yes	-	-	-
ENSRNOG00000001269	PPP1CC	12	-	Ensembl_v71	Yes	-	-	-
ENSRNOG00000001270	Hvcn1	12	-	No	No	-	-	-
ENSRNOG00000001271	Card6	2	-	Ensembl_v71	Yes	B1	-	-
ENSRNOG00000001272	Mcm3ap	20	-	Ensembl_v71	Yes	-	-	-
ENSRNOG00000001273	Psmg3	12	1	Ensembl_v71	Yes	-	-	-
ENSRNOG00000001274	Vps29	12	-	Ensembl_v71	Yes	B1	-	-
ENSRNOG00000001275	Tmem184a	12	-	Ensembl_v71	Yes	-	-	-
ENSRNOG00000001276	Pcnt	20	-	No	No	-	-	-
ENSRNOG00000001277	Mafk	12	-	Ensembl_v71	Yes	-	-	-
ENSRNOG00000001278	Gpn3	12	-	Ensembl_v71	Yes	-	-	-
ENSRNOG00000001283	Anapc7	12	-	Ensembl_v71	Yes	-	-	-
ENSRNOG00000001284	Uncx	12	-	Ensembl_v71	Yes	-	-	-
ENSRNOG00000001285	Atp2a2	12	-	Ensembl_v71	Yes	-	-	-
ENSRNOG00000001288	Gpr146	12	-	Ensembl_v71	Yes	-	-	-
ENSRNOG00000001289	3110082I17Rik	12	-	Ensembl_v71	Yes	-	-	-
ENSRNOG00000001291	Adap1	12	-	Ensembl_v71	Yes	-	-	-
ENSRNOG00000001293	Get4	12	-	Ensembl_v71	Yes	-	-	-
ENSRNOG00000001294	Ift81	12	-	RefSeq	Yes	-	-	-
ENSRNOG00000001295	S100b	20	-	Ensembl_v71	Yes	-	-	-
ENSRNOG00000001296	P2rx7	12	-	Ensembl_v71	Yes	-	B2	OtherSINE
ENSRNOG00000001297	Prmt2	20	-	Ensembl_v71	Yes	-	-	-
ENSRNOG00000001298	SLC5A4B	20	-	No	No	-	-	-
ENSRNOG00000001299	Sun1	12	-	Ensembl_v71	Yes	-	-	-
ENSRNOG00000001300	P2rx4	12	-	Ensembl_v71	Yes	B1	-	-
ENSRNOG00000001302	Adora2a	20	-	Ensembl_v71	Yes	-	-	-
ENSRNOG00000001303	Specc1l	20	-	Ensembl_v71	Yes	-	-	-
ENSRNOG00000001304	Bcr	20	-	No	No	-	-	-
ENSRNOG00000001309	Camkk2	12	-	Ensembl_v71	Yes	-	-	-
ENSRNOG00000001311	Rab36	20	-	Ensembl_v71	Yes	-	-	-
ENSRNOG00000001312	Pdgfa	12	-	Ensembl_v71	Yes	-	-	-
ENSRNOG00000001313	Gnaz	20	-	Ensembl_v71	Yes	-	-	-
ENSRNOG00000001314	Fam20c	12	-	Ensembl_v71	Yes	-	-	-
ENSRNOG00000001315	Rtdr1	20	-	Ensembl_v71	Yes	-	-	-
ENSRNOG00000001316	Anapc5	12	-	Ensembl_v71	Yes	-	-	-
ENSRNOG00000001317	Zfp68	12	-	Ensembl_v71	Yes	B1	-	OtherSINE
ENSRNOG00000001323	Zfp157	12	1	Ensembl_v71	Yes	-	-	OtherSINE
ENSRNOG00000001324	Asmt	12	-	Ensembl_v71	Yes	-	-	-
ENSRNOG00000001325	Il3ra	12	-	Ensembl_v71	Yes	-	-	-
ENSRNOG00000001331	Rnf34	12	1	Ensembl_v71	Yes	-	-	-
ENSRNOG00000001333	Azgp1	12	-	Ensembl_v71	Yes	-	-	-
ENSRNOG00000001335	Zkscan1	12	-	Ensembl_v71	Yes	-	-	-
ENSRNOG00000001337	Setd1b	12	-	No	No	-	-	-
ENSRNOG00000001338	Hpd	12	-	Ensembl_v71	Yes	-	-	-
ENSRNOG00000001339	Psmd9	12	-	Ensembl_v71	Yes	-	-	-
ENSRNOG00000001341	Zfp113	12	-	No	No	-	-	-
ENSRNOG00000001342	Wdr66	12	-	No	No	-	-	-
ENSRNOG00000001343	Bcl7a	12	-	Ensembl_v71	Yes	-	-	-
ENSRNOG00000001344	Aldh2	12	-	Ensembl_v71	Yes	-	-	-
ENSRNOG00000001345	Mapkapk5	12	-	Ensembl_v71	Yes	-	-	-
ENSRNOG00000001346	Cops6	12	-	Ensembl_v71	Yes	-	-	-
ENSRNOG00000001348	Erp29	12	-	Ensembl_v71	Yes	-	-	-
ENSRNOG00000001349	Mcm7	12	-	Ensembl_v71	Yes	-	-	-
ENSRNOG00000001350	Naa25	12	-	No	No	-	-	-
ENSRNOG00000001351	Trafd1	12	-	Ensembl_v71	Yes	-	-	-
ENSRNOG00000001352	RGD1309762	12	-	No	No	-	-	-
ENSRNOG00000001353	Ap4m1	12	-	Ensembl_v71	Yes	-	-	-
ENSRNOG00000001355	TAF6	12	-	RefSeq	Yes	-	-	-
ENSRNOG00000001360	Stag3	12	-	Ensembl_v71	Yes	-	-	-
ENSRNOG00000001367	Gpc2	12	-	Ensembl_v71	Yes	B1	-	-
ENSRNOG00000001368	Rph3a	12	-	Ensembl_v71	Yes	-	-	-
ENSRNOG00000001369	Oas1a	12	-	Ensembl_v71	Yes	-	-	-
ENSRNOG00000001370	Oas1h	12	-	Ensembl_v71	Yes	-	-	-
ENSRNOG00000001372	Oas1b	12	-	Ensembl_v71	Yes	-	-	OtherSINE
ENSRNOG00000001374	Rasal1	12	-	Ensembl_v71	Yes	-	-	-
ENSRNOG00000001375	Gal3st4	12	-	Ensembl_v71	Yes	-	-	-
ENSRNOG00000001376	Mettl7a	7	-	Ensembl_v71	Yes	B1	-	-
ENSRNOG00000001377	Ddx54	12	-	Ensembl_v71	Yes	-	-	-
ENSRNOG00000001378	Iqcd	12	-	No	No	-	-	-
ENSRNOG00000001379	Cyp3a62	12	-	Ensembl_v71	Yes	-	-	-
ENSRNOG00000001380	Tpcn1	12	-	Ensembl_v71	Yes	-	-	-
ENSRNOG00000001383	Slc24a6	12	-	Ensembl_v71	Yes	-	-	-
ENSRNOG00000001385	Plbd2	12	-	Ensembl_v71	Yes	-	-	-
ENSRNOG00000001387	Mepce	12	-	Ensembl_v71	Yes	-	-	-
ENSRNOG00000001388	Sds	12	-	Ensembl_v71	Yes	-	-	-
ENSRNOG00000001389	Irs3	12	-	Ensembl_v71	Yes	-	-	-
ENSRNOG00000001391	Sdsl	12	-	Ensembl_v71	Yes	-	-	-
ENSRNOG00000001392	Lhx5	12	-	Ensembl_v71	Yes	-	-	-
ENSRNOG00000001396	Mospd3	12	1	Ensembl_v71	Yes	-	-	-
ENSRNOG00000001397	Rbm19	12	-	No	No	-	-	-
ENSRNOG00000001399	Tbx5	12	-	Ensembl_v71	Yes	-	-	-
ENSRNOG00000001402	Lrch4	12	-	Ensembl_v71	Yes	-	-	-
ENSRNOG00000001404	Agfg2	12	-	Ensembl_v71	Yes	B1	-	-
ENSRNOG00000001407	Tfr2	12	-	Ensembl_v71	Yes	-	-	-
ENSRNOG00000001408	Actl6b	12	-	Ensembl_v71	Yes	-	-	-
ENSRNOG00000001409	Gnb2	12	3	Ensembl_v71	Yes	-	-	-
ENSRNOG00000001410	Gigyf1	12	-	Ensembl_v71	Yes	-	-	-
ENSRNOG00000001412	Epo	12	-	Ensembl_v71	Yes	-	-	OtherSINE
ENSRNOG00000001414	Serpine1	12	-	Ensembl_v71	Yes	-	-	-
ENSRNOG00000001415	Ap1s1	12	1	Ensembl_v71	Yes	-	-	-
ENSRNOG00000001416	Vgf	12	-	Ensembl_v71	Yes	-	-	-
ENSRNOG00000001417	Plod3	12	-	Ensembl_v71	Yes	-	-	-
ENSRNOG00000001418	Znhit1	12	-	RefSeq	Yes	-	-	-
ENSRNOG00000001419	Cldn15	12	-	No	No	-	-	-
ENSRNOG00000001420	FIS1	12	1	Ensembl_v71	Yes	-	-	-
ENSRNOG00000001422	Emid2	12	-	RefSeq	Yes	-	-	OtherSINE
ENSRNOG00000001424	Cux1	12	-	Ensembl_v71	Yes	-	-	-
ENSRNOG00000001425	Sh2b2	12	-	Ensembl_v71	Yes	-	-	-
ENSRNOG00000001426	Prkrip1	12	-	Ensembl_v71	Yes	-	-	-
ENSRNOG00000001427	Orai2	12	-	Ensembl_v71	Yes	B1	B2	OtherSINE
ENSRNOG00000001428	Alkbh4	12	-	Ensembl_v71	Yes	B1	-	OtherSINE
ENSRNOG00000001429	Lrwd1	12	-	Ensembl_v71	Yes	-	-	-
ENSRNOG00000001430	Polr2j	12	-	Ensembl_v71	Yes	-	-	-
ENSRNOG00000001431	Rasa4	12	-	No	No	-	-	-
ENSRNOG00000001432	Dtx2	12	-	Ensembl_v71	Yes	-	-	-
ENSRNOG00000001434	Zp3	12	-	Ensembl_v71	Yes	-	-	-
ENSRNOG00000001435	Srcrb4d	12	-	No	No	-	-	-
ENSRNOG00000001436	Ywhag	12	1	Ensembl_v71	Yes	-	-	-
ENSRNOG00000001439	Srrm3	12	-	RefSeq	Yes	-	-	OtherSINE
ENSRNOG00000001440	Mdh2	12	3	Ensembl_v71	Yes	-	-	-
ENSRNOG00000001441	Tmem120a	12	-	Ensembl_v71	Yes	-	-	-
ENSRNOG00000001442	Por	12	-	Ensembl_v71	Yes	-	-	-
ENSRNOG00000001443	Rhbdd2	12	-	Ensembl_v71	Yes	-	-	-
ENSRNOG00000001444	Ccl26	12	-	Ensembl_v71	Yes	-	-	-
ENSRNOG00000001448	Hip1	12	-	Ensembl_v71	Yes	B1	B2	-
ENSRNOG00000001449	Pom121	12	-	Ensembl_v71	Yes	-	-	-
ENSRNOG00000001450	Nsun5	12	-	Ensembl_v71	Yes	-	-	-
ENSRNOG00000001451	Fkbp6	12	-	Ensembl_v71	Yes	-	-	-
ENSRNOG00000001453	Baz1b	12	-	Ensembl_v71	Yes	-	-	-
ENSRNOG00000001454	Eif4h	12	1	Ensembl_v71	Yes	-	-	-
ENSRNOG00000001455	Kif13a	17	-	Ensembl_v71	Yes	-	-	-
ENSRNOG00000001456	Nup153	17	-	Ensembl_v71	Yes	-	-	-
ENSRNOG00000001457	Rfc2	12	-	Ensembl_v71	Yes	-	-	OtherSINE
ENSRNOG00000001460	Vps37c	1	-	Ensembl_v71	Yes	-	-	-
ENSRNOG00000001465	Ids	8	-	No	No	-	-	-
ENSRNOG00000001466	Cyp2c24	1	-	RefSeq	Yes	-	-	-
ENSRNOG00000001469	Eln	12	-	Ensembl_v71	Yes	-	-	-
ENSRNOG00000001470	Limk1	12	-	Ensembl_v71	Yes	-	-	-
ENSRNOG00000001474	Wbscr28	12	-	No	No	-	-	-
ENSRNOG00000001478	Gtf2ird1	12	-	Ensembl_v71	Yes	-	-	-
ENSRNOG00000001479	Gtf2i	12	-	Ensembl_v71	Yes	-	-	-
ENSRNOG00000001480	Ncf1	12	-	Ensembl_v71	Yes	-	B2	OtherSINE
ENSRNOG00000001482	Gtf2ird2	12	-	No	No	-	-	-
ENSRNOG00000001483	Wbscr16	12	-	Ensembl_v71	Yes	-	-	-
ENSRNOG00000001484	Gatsl2	12	-	Ensembl_v71	Yes	B1	-	OtherSINE
ENSRNOG00000001487	Fam120b	1	-	Ensembl_v71	Yes	-	B2	OtherSINE
ENSRNOG00000001488	Psmb1	1	-	Ensembl_v71	Yes	-	B2	-
ENSRNOG00000001489	Tbp	1	-	Ensembl_v71	Yes	-	-	-
ENSRNOG00000001490	Pdcd2	1	-	Ensembl_v71	Yes	-	-	-
ENSRNOG00000001492	Slc8a2	1	-	Ensembl_v71	Yes	-	-	-
ENSRNOG00000001493	KPTN	1	-	Ensembl_v71	Yes	-	-	-
ENSRNOG00000001494	Napa	1	-	Ensembl_v71	Yes	-	-	-
ENSRNOG00000001499	Mia	1	-	Ensembl_v71	Yes	-	-	-
ENSRNOG00000001500	Rab4b	1	-	Ensembl_v71	Yes	-	-	-
ENSRNOG00000001501	Snrpa	1	-	Ensembl_v71	Yes	-	-	-
ENSRNOG00000001506	Tmem35	X	-	Ensembl_v71	Yes	-	-	-
ENSRNOG00000001511	-	3	-	No	No	-	-	-
ENSRNOG00000001514	Cdca7	3	-	Ensembl_v71	Yes	-	-	-
ENSRNOG00000001515	B230120H23Rik	3	-	Ensembl_v71	Yes	-	-	-
ENSRNOG00000001516	Rapgef4	3	-	Ensembl_v71	Yes	-	-	-
ENSRNOG00000001517	Pdk1	3	-	Ensembl_v71	Yes	-	-	-
ENSRNOG00000001518	Itga6	3	-	Ensembl_v71	Yes	-	-	OtherSINE
ENSRNOG00000001519	Dlx2	3	-	No	No	-	-	-
ENSRNOG00000001520	Dlx1	3	-	Ensembl_v71	Yes	-	-	-
ENSRNOG00000001522	Metap1d	3	-	Ensembl_v71	Yes	-	-	-
ENSRNOG00000001524	Hat1	3	-	Ensembl_v71	Yes	-	-	-
ENSRNOG00000001525	Igsf11	11	-	Ensembl_v71	Yes	-	-	-
ENSRNOG00000001527	Cd80	11	-	Ensembl_v71	Yes	-	-	-
ENSRNOG00000001528	Gap43	11	-	Ensembl_v71	Yes	-	-	-
ENSRNOG00000001531	Chac2	14	-	RefSeq	Yes	-	-	-
ENSRNOG00000001544	Cyyr1	11	-	RefSeq	Yes	-	-	-
ENSRNOG00000001547	Agps	3	-	RefSeq	Yes	-	-	-
ENSRNOG00000001548	Nfe2l2	3	-	Ensembl_v71	Yes	-	-	-
ENSRNOG00000001549	Gabpa	11	-	Ensembl_v71	Yes	-	-	-
ENSRNOG00000001551	Atp5j	11	-	Ensembl_v71	Yes	-	-	-
ENSRNOG00000001554	RGD1563888	11	-	Ensembl_v71	Yes	-	-	-
ENSRNOG00000001555	Btg3	11	-	Ensembl_v71	Yes	-	-	-
ENSRNOG00000001556	-	3	10	No	No	-	-	-
ENSRNOG00000001557	Cxadr	11	-	Ensembl_v71	Yes	B1	-	-
ENSRNOG00000001559	Mtx2	3	-	Ensembl_v71	Yes	-	-	-
ENSRNOG00000001567	Krtap14	11	-	No	No	-	-	-
ENSRNOG00000001572	Hoxd1	3	-	Ensembl_v71	Yes	-	-	-
ENSRNOG00000001573	Usp25	11	-	Ensembl_v71	Yes	-	-	-
ENSRNOG00000001575	Grik1	11	-	RefSeq	Yes	-	-	-
ENSRNOG00000001577	Hoxd3	3	-	RefSeq	Yes	-	-	-
ENSRNOG00000001578	Hoxd4	3	-	Ensembl_v71	Yes	-	-	-
ENSRNOG00000001580	Hoxd9	3	-	Ensembl_v71	Yes	-	-	-
ENSRNOG00000001581	Hoxd10	3	-	Ensembl_v71	Yes	-	-	-
ENSRNOG00000001582	Bach1	11	-	Ensembl_v71	Yes	-	-	-
ENSRNOG00000001584	ORF63	11	-	Ensembl_v71	Yes	-	-	-
ENSRNOG00000001585	Nrip1	11	-	Ensembl_v71	Yes	-	-	-
ENSRNOG00000001587	Hoxd12	3	-	Ensembl_v71	Yes	-	-	-
ENSRNOG00000001588	Hoxd13	3	-	Ensembl_v71	Yes	-	-	-
ENSRNOG00000001589	Evx2	3	-	No	No	-	-	-
ENSRNOG00000001591	-	14	1	No	No	-	-	-
ENSRNOG00000001592	Cct8	11	1	Ensembl_v71	Yes	-	-	-
ENSRNOG00000001593	Lnp	3	-	Ensembl_v71	Yes	-	-	-
ENSRNOG00000001595	-	3	-	No	No	-	-	-
ENSRNOG00000001596	ATP5G3	3	-	Ensembl_v71	Yes	-	-	-
ENSRNOG00000001597	Atf2	3	-	Ensembl_v71	Yes	-	-	-
ENSRNOG00000001598	Usp16	11	-	Ensembl_v71	Yes	-	-	-
ENSRNOG00000001599	Rwdd2b	11	-	Ensembl_v71	Yes	B1	B2	-
ENSRNOG00000001602	Ltn1	11	-	Ensembl_v71	Yes	B1	-	-
ENSRNOG00000001603	N6amt1	11	-	Ensembl_v71	Yes	B1	-	-
ENSRNOG00000001606	Adamts5	11	-	Ensembl_v71	Yes	-	-	-
ENSRNOG00000001607	Adamts1	11	-	Ensembl_v71	Yes	-	-	-
ENSRNOG00000001608	Nxpe3	11	-	Ensembl_v71	Yes	-	-	-
ENSRNOG00000001609	Cep97	11	-	Ensembl_v71	Yes	-	-	-
ENSRNOG00000001611	Rpl24	11	14	Ensembl_v71	Yes	-	-	-
ENSRNOG00000001613	Zbtb11	11	-	Ensembl_v71	Yes	-	-	-
ENSRNOG00000001616	Senp7	11	-	Ensembl_v71	Yes	-	-	-
ENSRNOG00000001618	Ripk4	11	-	Ensembl_v71	Yes	-	-	-
ENSRNOG00000001620	Prdm15	11	-	No	No	-	-	-
ENSRNOG00000001621	C2cd2	11	-	Ensembl_v71	Yes	-	-	-
ENSRNOG00000001622	Impg2	11	-	Ensembl_v71	Yes	-	-	-
ENSRNOG00000001623	Zfp295	11	-	Ensembl_v71	Yes	-	-	-
ENSRNOG00000001627	Abi3bp	11	-	No	No	-	-	-
ENSRNOG00000001628	Pcp4	11	-	Ensembl_v71	Yes	-	-	-
ENSRNOG00000001629	Wrb	11	-	Ensembl_v71	Yes	B1	-	-
ENSRNOG00000001632	Brwd1	11	-	No	No	-	-	-
ENSRNOG00000001633	NEWGENE_1309751	11	-	Ensembl_v71	Yes	-	-	-
ENSRNOG00000001634	Gpr128	11	-	Ensembl_v71	Yes	-	-	-
ENSRNOG00000001640	Tomm70a	11	1	RefSeq	Yes	-	-	-
ENSRNOG00000001642	Tbc1d23	11	-	No	No	-	-	-
ENSRNOG00000001643	Psmg1	11	-	Ensembl_v71	Yes	-	-	-
ENSRNOG00000001644	Tmem30c	11	-	Ensembl_v71	Yes	-	-	-
ENSRNOG00000001645	Filip1l	11	-	No	No	-	-	-
ENSRNOG00000001647	Ets2	11	-	Ensembl_v71	Yes	-	-	-
ENSRNOG00000001651	Dcbld2	11	-	Ensembl_v71	Yes	-	-	-
ENSRNOG00000001652	Erg	11	-	RefSeq	Yes	-	-	-
ENSRNOG00000001653	St3gal6	11	-	Ensembl_v71	Yes	B1	-	-
ENSRNOG00000001654	Cpox	11	-	Ensembl_v71	Yes	B1	-	-
ENSRNOG00000001656	Kcnj15	11	-	Ensembl_v71	Yes	-	-	-
ENSRNOG00000001657	Cldnd1	11	-	Ensembl_v71	Yes	-	-	-
ENSRNOG00000001658	Kcnj6	11	-	Ensembl_v71	Yes	B1	B2	OtherSINE
ENSRNOG00000001662	DYRK1A	11	-	Ensembl_v71	Yes	-	-	-
ENSRNOG00000001679	Gabrr3	11	-	Ensembl_v71	Yes	-	-	-
ENSRNOG00000001680	MINA	11	5	No	No	-	-	-
ENSRNOG00000001681	Dscr3	11	1	Ensembl_v71	Yes	-	-	-
ENSRNOG00000001682	Ttc3	11	-	RefSeq	Yes	-	-	-
ENSRNOG00000001684	Dscr6	11	-	Ensembl_v71	Yes	-	-	-
ENSRNOG00000001686	Hlcs	11	-	No	No	-	-	-
ENSRNOG00000001687	Crybg3	11	-	Ensembl_v71	Yes	-	-	-
ENSRNOG00000001688	Sim2	11	-	Ensembl_v71	Yes	-	-	-
ENSRNOG00000001689	Arl6	11	-	RefSeq	Yes	-	-	-
ENSRNOG00000001691	Cldn14	11	-	Ensembl_v71	Yes	-	-	-
ENSRNOG00000001692	Chaf1b	11	-	Ensembl_v71	Yes	-	-	-
ENSRNOG00000001694	-	11	-	No	No	-	-	-
ENSRNOG00000001699	Setd4	11	-	Ensembl_v71	Yes	-	-	-
ENSRNOG00000001700	Dfnb31	5	-	No	No	-	-	-
ENSRNOG00000001701	Cbr3	11	-	Ensembl_v71	Yes	-	-	-
ENSRNOG00000001704	Runx1	11	-	Ensembl_v71	Yes	-	-	-
ENSRNOG00000001706	Kalrn	11	-	Ensembl_v71	Yes	-	-	-
ENSRNOG00000001707	Vwa5b2	11	-	Ensembl_v71	Yes	-	-	-
ENSRNOG00000001708	Dvl3	11	-	No	No	-	-	-
ENSRNOG00000001709	Ap2m1	11	-	Ensembl_v71	Yes	-	-	-
ENSRNOG00000001710	Abcf3	11	2	Ensembl_v71	Yes	-	-	-
ENSRNOG00000001711	Hrasls	11	-	Ensembl_v71	Yes	B1	-	OtherSINE
ENSRNOG00000001712	Alg3	11	-	Ensembl_v71	Yes	-	-	-
ENSRNOG00000001714	Atp13a4	11	-	Ensembl_v71	Yes	-	-	-
ENSRNOG00000001715	Ece2	11	-	Ensembl_v71	Yes	-	-	-
ENSRNOG00000001717	Opa1	11	-	Ensembl_v71	Yes	-	-	-
ENSRNOG00000001719	Psmd2	11	-	Ensembl_v71	Yes	-	-	-
ENSRNOG00000001720	Hes1	11	-	Ensembl_v71	Yes	-	-	-
ENSRNOG00000001724	Atp13a3	11	-	Ensembl_v71	Yes	-	-	-
ENSRNOG00000001726	Tmem44	11	-	No	No	-	-	-
ENSRNOG00000001727	Lsg1	11	-	Ensembl_v71	Yes	-	-	-
ENSRNOG00000001729	Xxylt1	11	-	No	No	-	-	-
ENSRNOG00000001730	Acap2	11	-	Ensembl_v71	Yes	-	-	-
ENSRNOG00000001733	Ppp1r2	11	1	RefSeq	Yes	-	-	-
ENSRNOG00000001736	Bdh1	11	-	Ensembl_v71	Yes	-	-	-
ENSRNOG00000001738	Eif4g1	11	-	No	No	-	-	-
ENSRNOG00000001739	Mfi2	11	-	Ensembl_v71	Yes	-	-	-
ENSRNOG00000001742	Clcn2	11	-	Ensembl_v71	Yes	-	-	-
ENSRNOG00000001746	Ncbp2	11	3	Ensembl_v71	Yes	B1	-	-
ENSRNOG00000001747	Pak2	11	-	Ensembl_v71	Yes	-	-	-
ENSRNOG00000001748	Polr2h	11	-	Ensembl_v71	Yes	-	-	-
ENSRNOG00000001750	Chrd	11	-	Ensembl_v71	Yes	-	-	-
ENSRNOG00000001752	Lrrc33	11	-	Ensembl_v71	Yes	-	-	-
ENSRNOG00000001753	Fbxo45	11	-	No	No	-	-	-
ENSRNOG00000001754	Wdr53	11	-	Ensembl_v71	Yes	-	-	-
ENSRNOG00000001756	LOC100911374	11	-	No	No	-	-	-
ENSRNOG00000001757	Tm4sf19	11	-	No	No	-	-	-
ENSRNOG00000001758	Tctex1d2	11	-	Ensembl_v71	Yes	-	-	OtherSINE
ENSRNOG00000001762	Pcyt1a	11	1	Ensembl_v71	Yes	-	-	-
ENSRNOG00000001764	Vps8	11	-	No	No	-	-	-
ENSRNOG00000001765	Slc51a	11	-	Ensembl_v71	Yes	-	-	-
ENSRNOG00000001766	Tfrc	11	-	Ensembl_v71	Yes	-	-	-
ENSRNOG00000001767	RGD1562339	11	-	No	No	-	-	-
ENSRNOG00000001769	Tnk2	11	-	Ensembl_v71	Yes	-	-	-
ENSRNOG00000001770	Ehhadh	11	-	Ensembl_v71	Yes	-	-	OtherSINE
ENSRNOG00000001773	Senp2	11	-	Ensembl_v71	Yes	-	-	OtherSINE
ENSRNOG00000001774	Lrch3	11	-	No	No	-	-	-
ENSRNOG00000001776	Muc20	11	-	Ensembl_v71	Yes	-	-	-
ENSRNOG00000001777	Muc4	11	-	Ensembl_v71	Yes	-	-	-
ENSRNOG00000001781	Lmln	11	-	Ensembl_v71	Yes	-	B2	OtherSINE
ENSRNOG00000001782	Osbpl11	11	-	Ensembl_v71	Yes	-	-	-
ENSRNOG00000001783	Tra2b	11	4	Ensembl_v71	Yes	-	-	-
ENSRNOG00000001785	Etv5	11	1	Ensembl_v71	Yes	-	-	OtherSINE
ENSRNOG00000001786	Snx4	11	-	Ensembl_v71	Yes	-	-	-
ENSRNOG00000001789	Zfp148	11	1	No	No	-	-	-
ENSRNOG00000001792	Slc12a8	11	-	Ensembl_v71	Yes	-	-	-
ENSRNOG00000001793	Heg1	11	-	No	No	-	-	-
ENSRNOG00000001794	Muc13	11	-	Ensembl_v71	Yes	-	-	-
ENSRNOG00000001795	Itgb5	11	-	Ensembl_v71	Yes	-	-	-
ENSRNOG00000001796	Dgkg	11	-	Ensembl_v71	Yes	-	-	-
ENSRNOG00000001797	Umps	11	-	Ensembl_v71	Yes	-	-	-
ENSRNOG00000001803	Dnajb11	11	-	Ensembl_v71	Yes	-	-	-
ENSRNOG00000001804	Itpr2	4	-	Ensembl_v71	Yes	-	-	-
ENSRNOG00000001806	Fetub	11	-	Ensembl_v71	Yes	-	-	-
ENSRNOG00000001807	Sspn	4	-	Ensembl_v71	Yes	B1	B2	OtherSINE
ENSRNOG00000001808	Asun	4	-	Ensembl_v71	Yes	-	-	-
ENSRNOG00000001809	Hrg	11	-	Ensembl_v71	Yes	-	-	-
ENSRNOG00000001811	Fgfr1op2	4	-	Ensembl_v71	Yes	-	-	OtherSINE
ENSRNOG00000001813	Dnm1l	11	-	Ensembl_v71	Yes	-	-	-
ENSRNOG00000001815	Eif4a2	11	-	Ensembl_v71	Yes	-	-	-
ENSRNOG00000001816	Rfc4	11	1	Ensembl_v71	Yes	-	-	-
ENSRNOG00000001817	Tm7sf3	4	-	Ensembl_v71	Yes	-	-	-
ENSRNOG00000001818	Fgd4	11	-	RefSeq	Yes	-	-	-
ENSRNOG00000001820	Med21	4	-	Ensembl_v71	Yes	-	-	-
ENSRNOG00000001821	Adipoq	11	-	Ensembl_v71	Yes	-	-	-
ENSRNOG00000001823	St6gal1	11	-	Ensembl_v71	Yes	-	-	OtherSINE
ENSRNOG00000001825	Pkp2	11	-	Ensembl_v71	Yes	-	-	-
ENSRNOG00000001827	Masp1	11	-	Ensembl_v71	Yes	-	-	OtherSINE
ENSRNOG00000001828	Stk38l	4	-	Ensembl_v71	Yes	-	-	-
ENSRNOG00000001829	Ube2v2	11	-	Ensembl_v71	Yes	B1	-	OtherSINE
ENSRNOG00000001830	Arntl2	4	-	RefSeq	Yes	-	-	-
ENSRNOG00000001833	Mcm4	11	1	Ensembl_v71	Yes	-	-	-
ENSRNOG00000001834	Mzt2b	11	-	Ensembl_v71	Yes	-	-	-
ENSRNOG00000001837	Sst	11	-	Ensembl_v71	Yes	-	-	-
ENSRNOG00000001839	Vpreb2	11	-	Ensembl_v71	Yes	-	-	-
ENSRNOG00000001842	Mrps35	4	-	Ensembl_v71	Yes	-	-	OtherSINE
ENSRNOG00000001843	Bcl6	11	-	Ensembl_v71	Yes	-	-	-
ENSRNOG00000001844	Klhdc5	4	-	Ensembl_v71	Yes	-	-	OtherSINE
ENSRNOG00000001845	Top3b	11	-	Ensembl_v71	Yes	-	-	-
ENSRNOG00000001847	Ccdc91	4	-	Ensembl_v71	Yes	-	-	-
ENSRNOG00000001849	Mapk1	11	2	Ensembl_v71	Yes	-	-	-
ENSRNOG00000001851	Far2	4	-	No	No	-	-	-
ENSRNOG00000001852	Ergic2	4	-	RefSeq	Yes	-	-	-
ENSRNOG00000001854	Tmtc1	4	-	No	No	-	-	-
ENSRNOG00000001858	Ypel1	11	-	No	No	-	-	-
ENSRNOG00000001859	Sdf2l1	11	-	Ensembl_v71	Yes	B1	-	-
ENSRNOG00000001860	Ccdc116	11	-	Ensembl_v71	Yes	-	-	-
ENSRNOG00000001861	Ydjc	11	-	Ensembl_v71	Yes	-	-	-
ENSRNOG00000001862	Ube2l3	11	5	Ensembl_v71	Yes	-	-	-
ENSRNOG00000001863	Hic2	11	-	Ensembl_v71	Yes	-	-	-
ENSRNOG00000001864	Tmem191c	11	-	No	No	-	-	-
ENSRNOG00000001865	Serpind1	11	-	Ensembl_v71	Yes	-	-	-
ENSRNOG00000001866	Pi4ka	11	-	Ensembl_v71	Yes	-	-	-
ENSRNOG00000001867	Snap29	11	-	Ensembl_v71	Yes	B1	-	-
ENSRNOG00000001868	Crkl	11	-	Ensembl_v71	Yes	-	-	-
ENSRNOG00000001869	Rab44	20	-	No	No	-	-	-
ENSRNOG00000001870	Lztr1	11	-	Ensembl_v71	Yes	-	-	-
ENSRNOG00000001872	4930451C15Rik	11	-	No	No	-	-	-
ENSRNOG00000001873	P2rx6	11	-	Ensembl_v71	Yes	-	-	-
ENSRNOG00000001874	Slc7a4	11	-	Ensembl_v71	Yes	-	-	-
ENSRNOG00000001875	Smpd4	11	-	Ensembl_v71	Yes	-	-	-
ENSRNOG00000001876	Ccdc74a	11	-	No	No	-	-	-
ENSRNOG00000001877	Med15	11	-	Ensembl_v71	Yes	-	-	-
ENSRNOG00000001878	Klhl22	11	-	Ensembl_v71	Yes	-	-	-
ENSRNOG00000001880	Dgcr6	11	-	Ensembl_v71	Yes	-	-	-
ENSRNOG00000001884	Ranbp1	11	2	Ensembl_v71	Yes	-	-	-
ENSRNOG00000001885	Trmt2a	11	-	Ensembl_v71	Yes	-	-	-
ENSRNOG00000001886	Dgcr8	11	-	Ensembl_v71	Yes	-	-	-
ENSRNOG00000001888	Arvcf	11	-	Ensembl_v71	Yes	-	-	-
ENSRNOG00000001889	Comt	11	-	Ensembl_v71	Yes	B1	-	-
ENSRNOG00000001890	Txnrd2	11	-	Ensembl_v71	Yes	-	-	-
ENSRNOG00000001891	Gnb1l	11	-	No	No	-	-	-
ENSRNOG00000001892	Tbx1	11	-	Ensembl_v71	Yes	-	-	-
ENSRNOG00000001908	Klhl6	11	-	Ensembl_v71	Yes	-	-	OtherSINE
ENSRNOG00000001911	Map6d1	11	-	Ensembl_v71	Yes	B1	-	-
ENSRNOG00000001912	Tecrl	14	-	Ensembl_v71	Yes	-	-	-
ENSRNOG00000001915	Chodl	11	-	Ensembl_v71	Yes	-	-	-
ENSRNOG00000001916	Tmprss15	11	-	Ensembl_v71	Yes	-	-	-
ENSRNOG00000001923	Tprg1	11	-	Ensembl_v71	Yes	-	-	-
ENSRNOG00000001924	Tp63	11	-	Ensembl_v71	Yes	-	-	-
ENSRNOG00000001925	Leprel1	11	-	RefSeq	Yes	-	-	-
ENSRNOG00000001926	Cldn1	11	-	Ensembl_v71	Yes	B1	-	OtherSINE
ENSRNOG00000001928	Il1rap	11	-	Ensembl_v71	Yes	-	-	-
ENSRNOG00000001930	Ccdc50	11	-	Ensembl_v71	Yes	-	-	-
ENSRNOG00000001931	Fgf12	11	-	No	No	-	-	-
ENSRNOG00000001942	Vcsa1	14	-	RefSeq	Yes	-	-	-
ENSRNOG00000001943	Retnlg	11	-	No	No	-	-	-
ENSRNOG00000001945	Vcsa2	14	-	RefSeq	Yes	-	-	-
ENSRNOG00000001948	-	14	-	No	No	-	-	-
ENSRNOG00000001949	Smr3a	14	-	RefSeq	Yes	-	-	-
ENSRNOG00000001950	Cabs1	14	-	Ensembl_v71	Yes	-	-	-
ENSRNOG00000001951	Csn3	14	-	Ensembl_v71	Yes	-	-	-
ENSRNOG00000001953	Bace2	11	-	Ensembl_v71	Yes	-	-	-
ENSRNOG00000001955	Retnla	11	-	Ensembl_v71	Yes	-	-	-
ENSRNOG00000001956	Dzip3	11	-	No	No	-	-	-
ENSRNOG00000001957	ste2	14	-	Ensembl_v71	Yes	-	-	-
ENSRNOG00000001958	Ift57	11	-	Ensembl_v71	Yes	-	-	OtherSINE
ENSRNOG00000001959	Mx1	11	-	Ensembl_v71	Yes	-	-	-
ENSRNOG00000001960	Sult1d1	14	-	Ensembl_v71	Yes	-	-	-
ENSRNOG00000001962	Fam3b	11	-	RefSeq	Yes	-	-	-
ENSRNOG00000001963	Mx2	11	-	Ensembl_v71	Yes	-	-	-
ENSRNOG00000001964	Cd47	11	-	RefSeq	Yes	-	-	-
ENSRNOG00000001966	Zbtb20	11	-	Ensembl_v71	Yes	-	-	-
ENSRNOG00000001967	Sult1b1	14	-	Ensembl_v71	Yes	-	-	-
ENSRNOG00000001971	Bbx	11	-	Ensembl_v71	Yes	-	-	-
ENSRNOG00000001973	Ugt2a1	14	-	No	No	-	-	-
ENSRNOG00000001974	Gramd1c	11	-	No	No	-	-	-
ENSRNOG00000001975	Ugt2a3	14	-	Ensembl_v71	Yes	-	-	-
ENSRNOG00000001976	Tmprss2	11	-	Ensembl_v71	Yes	-	-	-
ENSRNOG00000001979	Rcan1	11	-	Ensembl_v71	Yes	-	-	-
ENSRNOG00000001980	Ugt2b15	14	-	Ensembl_v71	Yes	-	-	-
ENSRNOG00000001982	Cblb	11	-	Ensembl_v71	Yes	-	-	-
ENSRNOG00000001984	Kcne1	11	-	Ensembl_v71	Yes	-	-	-
ENSRNOG00000001989	Alcam	11	-	Ensembl_v71	Yes	-	-	-
ENSRNOG00000001990	Ugt2b1	14	-	Ensembl_v71	Yes	-	-	-
ENSRNOG00000001991	Atp5o	11	2	Ensembl_v71	Yes	-	-	-
ENSRNOG00000001992	Atp6v1a	11	2	Ensembl_v71	Yes	-	-	-
ENSRNOG00000001996	Ythdc1	14	-	Ensembl_v71	Yes	-	-	-
ENSRNOG00000002001	Itsn1	11	-	Ensembl_v71	Yes	-	-	-
ENSRNOG00000002002	Tmprss11b	14	-	No	No	-	-	-
ENSRNOG00000002004	Prdm8	14	-	No	No	-	-	-
ENSRNOG00000002005	Tmprss11f	14	-	No	No	-	-	-
ENSRNOG00000002006	Tmprss11d	14	-	Ensembl_v71	Yes	-	-	-
ENSRNOG00000002010	Mrps6	11	-	No	No	-	-	-
ENSRNOG00000002011	Gnrhr	14	-	Ensembl_v71	Yes	-	-	OtherSINE
ENSRNOG00000002012	Donson	11	-	Ensembl_v71	Yes	-	-	-
ENSRNOG00000002013	Sidt1	11	-	Ensembl_v71	Yes	-	-	-
ENSRNOG00000002014	Stap1	14	-	Ensembl_v71	Yes	-	-	-
ENSRNOG00000002021	Son	11	-	Ensembl_v71	Yes	-	-	-
ENSRNOG00000002024	Epha5	14	-	Ensembl_v71	Yes	-	-	-
ENSRNOG00000002026	Dnajc28	11	-	Ensembl_v71	Yes	-	-	-
ENSRNOG00000002028	Tmem50b	11	-	Ensembl_v71	Yes	-	-	-
ENSRNOG00000002031	Naa11	14	12	Ensembl_v71	Yes	-	-	OtherSINE
ENSRNOG00000002032	Ifngr2	11	-	Ensembl_v71	Yes	B1	-	OtherSINE
ENSRNOG00000002034	-	18	1	No	No	-	-	-
ENSRNOG00000002035	Paqr3	14	-	Ensembl_v71	Yes	-	-	-
ENSRNOG00000002036	Gcfc1	11	-	No	No	-	-	-
ENSRNOG00000002039	Evi5	14	-	RefSeq	Yes	B1	-	OtherSINE
ENSRNOG00000002040	Bmp2k	14	-	Ensembl_v71	Yes	-	-	-
ENSRNOG00000002041	Boc	11	-	Ensembl_v71	Yes	-	-	-
ENSRNOG00000002042	Gfi1	14	-	Ensembl_v71	Yes	-	-	-
ENSRNOG00000002044	Gtpbp8	11	-	Ensembl_v71	Yes	-	-	-
ENSRNOG00000002045	Anxa3	14	-	Ensembl_v71	Yes	-	B2	OtherSINE
ENSRNOG00000002046	Cd200r1l	11	-	No	No	-	-	-
ENSRNOG00000002050	Igfbp7	14	-	Ensembl_v71	Yes	-	-	-
ENSRNOG00000002051	Synj1	11	-	Ensembl_v71	Yes	-	-	-
ENSRNOG00000002052	Ccdc80	11	-	Ensembl_v71	Yes	B1	-	-
ENSRNOG00000002053	Fras1	14	-	RefSeq	Yes	-	-	-
ENSRNOG00000002054	Glmn	14	-	RefSeq	Yes	-	-	-
ENSRNOG00000002055	Noa1	14	-	Ensembl_v71	Yes	-	-	-
ENSRNOG00000002057	Slc10a6	14	-	No	No	-	-	-
ENSRNOG00000002061	Ptpn13	14	-	Ensembl_v71	Yes	-	-	-
ENSRNOG00000002069	Slc35a5	11	-	Ensembl_v71	Yes	-	-	-
ENSRNOG00000002070	-	14	1	No	No	-	-	-
ENSRNOG00000002072	Fam176c	11	-	No	No	-	-	-
ENSRNOG00000002073	Brdt	14	-	Ensembl_v71	Yes	-	-	-
ENSRNOG00000002074	Rest	14	-	RefSeq	Yes	-	-	-
ENSRNOG00000002075	Cnot6l	14	-	Ensembl_v71	Yes	-	-	-
ENSRNOG00000002079	Mapk10	14	-	Ensembl_v71	Yes	-	-	-
ENSRNOG00000002080	Urb1	11	-	Ensembl_v71	Yes	-	-	-
ENSRNOG00000002085	THEGL	14	-	Ensembl_v71	Yes	B1	-	-
ENSRNOG00000002089	Ccng2	14	-	Ensembl_v71	Yes	-	-	-
ENSRNOG00000002091	Gtf3c3	9	-	Ensembl_v71	Yes	B1	-	OtherSINE
ENSRNOG00000002092	Hunk	11	-	No	No	-	-	-
ENSRNOG00000002093	Tgfbr3	14	-	Ensembl_v71	Yes	-	-	-
ENSRNOG00000002094	Atg3	11	-	Ensembl_v71	Yes	-	-	-
ENSRNOG00000002095	Arhgap24	14	-	Ensembl_v71	Yes	-	-	-
ENSRNOG00000002097	Rasl11b	14	-	Ensembl_v71	Yes	-	-	-
ENSRNOG00000002099	Wdfy3	14	-	Ensembl_v71	Yes	-	-	-
ENSRNOG00000002100	Srp72	14	-	Ensembl_v71	Yes	-	-	-
ENSRNOG00000002101	Paics	14	-	Ensembl_v71	Yes	B1	B2	-
ENSRNOG00000002104	Scaf4	11	-	Ensembl_v71	Yes	-	-	-
ENSRNOG00000002105	Cdc7	14	-	Ensembl_v71	Yes	-	-	-
ENSRNOG00000002106	Usp46	14	-	Ensembl_v71	Yes	-	-	-
ENSRNOG00000002112	Zfp644	14	-	Ensembl_v71	Yes	-	-	-
ENSRNOG00000002115	Sod1	11	-	Ensembl_v71	Yes	-	-	-
ENSRNOG00000002116	Rplp2	1	-	Ensembl_v71	Yes	-	-	-
ENSRNOG00000002117	Barhl2	14	-	Ensembl_v71	Yes	-	-	-
ENSRNOG00000002120	Spata18	14	-	Ensembl_v71	Yes	-	-	-
ENSRNOG00000002121	Lrrc8d	14	-	Ensembl_v71	Yes	-	-	-
ENSRNOG00000002122	Lrrc8c	14	-	Ensembl_v71	Yes	-	-	-
ENSRNOG00000002125	Ccni	14	-	Ensembl_v71	Yes	-	-	-
ENSRNOG00000002126	Ncam2	11	-	Ensembl_v71	Yes	-	-	-
ENSRNOG00000002128	Ppat	14	-	Ensembl_v71	Yes	B1	-	-
ENSRNOG00000002129	Lrrc8b	14	-	Ensembl_v71	Yes	-	-	-
ENSRNOG00000002130	-	14	-	No	No	-	-	-
ENSRNOG00000002134	Mpa2l	14	-	No	No	-	-	-
ENSRNOG00000002135	Sgcb	14	1	Ensembl_v71	Yes	-	-	OtherSINE
ENSRNOG00000002137	Aasdh	14	-	No	No	-	-	-
ENSRNOG00000002139	C530008M17Rik	14	-	Ensembl_v71	Yes	B1	-	-
ENSRNOG00000002141	Cd200	11	-	Ensembl_v71	Yes	-	-	-
ENSRNOG00000002142	Cds1	14	-	Ensembl_v71	Yes	-	-	-
ENSRNOG00000002144	Sec3l1	14	-	Ensembl_v71	Yes	-	-	-
ENSRNOG00000002145	Tmprss7	11	-	Ensembl_v71	Yes	-	-	-
ENSRNOG00000002146	Pkd2	14	-	Ensembl_v71	Yes	B1	-	-
ENSRNOG00000002149	Nkx6-1	14	-	Ensembl_v71	Yes	-	-	-
ENSRNOG00000002151	Tagln3	11	-	Ensembl_v71	Yes	-	-	-
ENSRNOG00000002152	Dcun1d4	14	-	Ensembl_v71	Yes	-	-	-
ENSRNOG00000002153	Cep135	14	-	No	No	-	-	-
ENSRNOG00000002154	Mepe	14	-	Ensembl_v71	Yes	-	-	-
ENSRNOG00000002156	-	14	-	No	No	-	-	-
ENSRNOG00000002158	Ibsp	14	-	Ensembl_v71	Yes	-	-	-
ENSRNOG00000002159	Agpat9	14	-	Ensembl_v71	Yes	-	-	-
ENSRNOG00000002161	Tlr6	14	-	Ensembl_v71	Yes	-	-	-
ENSRNOG00000002163	Klf3	14	-	Ensembl_v71	Yes	-	-	-
ENSRNOG00000002164	Nmu	14	-	Ensembl_v71	Yes	-	-	-
ENSRNOG00000002165	Fam175a	14	-	Ensembl_v71	Yes	-	-	-
ENSRNOG00000002167	Dmp1	14	-	Ensembl_v71	Yes	-	-	-
ENSRNOG00000002168	Dspp	14	-	RefSeq	Yes	-	-	-
ENSRNOG00000002169	Pdcl2	14	-	No	No	-	-	-
ENSRNOG00000002171	Phldb2	11	-	No	No	-	-	-
ENSRNOG00000002174	Cwh43	14	-	Ensembl_v71	Yes	-	-	OtherSINE
ENSRNOG00000002175	Clock	14	-	RefSeq	Yes	-	-	-
ENSRNOG00000002176	Pvrl3	11	-	Ensembl_v71	Yes	-	-	-
ENSRNOG00000002177	Gnpda2	14	-	Ensembl_v71	Yes	-	-	-
ENSRNOG00000002178	Mrps18c	14	2	Ensembl_v71	Yes	-	-	-
ENSRNOG00000002180	Tbc1d1	14	-	No	No	-	-	-
ENSRNOG00000002181	Helq	14	-	Ensembl_v71	Yes	-	-	-
ENSRNOG00000002182	Sept11	14	-	Ensembl_v71	Yes	-	-	-
ENSRNOG00000002185	Pgm2	14	-	Ensembl_v71	Yes	-	-	-
ENSRNOG00000002186	Nudt9	14	-	Ensembl_v71	Yes	-	-	-
ENSRNOG00000002187	Ropn1	11	-	Ensembl_v71	Yes	-	-	-
ENSRNOG00000002188	Hpse	14	-	Ensembl_v71	Yes	-	-	-
ENSRNOG00000002190	RGD1563065	14	-	No	No	-	-	-
ENSRNOG00000002191	0610040J01Rik	14	-	Ensembl_v71	Yes	-	-	-
ENSRNOG00000002192	Rell1	14	-	Ensembl_v71	Yes	-	-	-
ENSRNOG00000002194	Coq2	14	-	Ensembl_v71	Yes	B1	-	OtherSINE
ENSRNOG00000002195	-	14	-	No	No	-	-	-
ENSRNOG00000002196	Ociad2	14	-	RefSeq	Yes	-	-	-
ENSRNOG00000002198	-	14	-	No	No	-	-	-
ENSRNOG00000002199	Tmem165	14	-	Ensembl_v71	Yes	-	-	-
ENSRNOG00000002201	-	14	-	No	No	-	-	-
ENSRNOG00000002202	Sowahb	14	-	No	No	-	-	-
ENSRNOG00000002203	Lin54	14	-	Ensembl_v71	Yes	-	-	-
ENSRNOG00000002204	Ccdc158	14	-	No	No	-	-	-
ENSRNOG00000002205	Ociad1	14	-	Ensembl_v71	Yes	-	-	-
ENSRNOG00000002207	Guf1	14	-	Ensembl_v71	Yes	B1	B2	OtherSINE
ENSRNOG00000002208	Shroom3	14	-	Ensembl_v71	Yes	-	-	-
ENSRNOG00000002209	Arap2	14	-	Ensembl_v71	Yes	-	-	-
ENSRNOG00000002210	Hsd17b11	14	-	Ensembl_v71	Yes	-	-	-
ENSRNOG00000002212	Hsd17b13	14	-	Ensembl_v71	Yes	-	-	-
ENSRNOG00000002214	Klhl8	14	-	Ensembl_v71	Yes	-	-	-
ENSRNOG00000002215	Mylk	11	-	Ensembl_v71	Yes	-	-	-
ENSRNOG00000002216	Srd5a3	14	-	Ensembl_v71	Yes	-	-	-
ENSRNOG00000002217	Plac8	14	2	Ensembl_v71	Yes	-	-	-
ENSRNOG00000002218	Stbd1	14	-	Ensembl_v71	Yes	-	-	-
ENSRNOG00000002224	Yipf7	14	-	Ensembl_v71	Yes	-	-	-
ENSRNOG00000002225	Scarb2	14	-	Ensembl_v71	Yes	-	-	-
ENSRNOG00000002227	Kit	14	-	Ensembl_v71	Yes	-	-	-
ENSRNOG00000002229	Adcy5	11	-	Ensembl_v71	Yes	-	-	-
ENSRNOG00000002232	Aff1	14	-	Ensembl_v71	Yes	-	-	-
ENSRNOG00000002238	Sema5b	11	-	No	No	-	-	-
ENSRNOG00000002240	Dirc2	11	-	Ensembl_v71	Yes	-	-	-
ENSRNOG00000002241	Hspbap1	11	1	Ensembl_v71	Yes	-	-	-
ENSRNOG00000002244	Pdgfra	14	-	Ensembl_v71	Yes	B1	-	-
ENSRNOG00000002246	Slc30a9	14	-	Ensembl_v71	Yes	-	-	-
ENSRNOG00000002247	Nup54	14	-	Ensembl_v71	Yes	-	-	-
ENSRNOG00000002248	Fryl	14	-	No	No	-	-	-
ENSRNOG00000002251	Sec31a	14	-	Ensembl_v71	Yes	-	-	-
ENSRNOG00000002254	Tmem33	14	-	Ensembl_v71	Yes	-	-	OtherSINE
ENSRNOG00000002255	Fam162a	11	1	Ensembl_v71	Yes	-	-	-
ENSRNOG00000002256	Art3	14	-	Ensembl_v71	Yes	-	-	-
ENSRNOG00000002258	Tmem150c	14	-	Ensembl_v71	Yes	-	-	-
ENSRNOG00000002262	Enoph1	14	-	Ensembl_v71	Yes	-	-	-
ENSRNOG00000002265	Casr	11	-	Ensembl_v71	Yes	-	-	-
ENSRNOG00000002266	Gsx2	14	-	No	No	-	-	-
ENSRNOG00000002267	Chic2	14	-	Ensembl_v71	Yes	-	-	-
ENSRNOG00000002270	Hnrpdl	14	-	Ensembl_v71	Yes	-	-	-
ENSRNOG00000002271	Slain2	14	-	Ensembl_v71	Yes	-	-	-
ENSRNOG00000002272	Lnx1	14	-	Ensembl_v71	Yes	-	-	-
ENSRNOG00000002273	Naaa	14	-	Ensembl_v71	Yes	-	-	-
ENSRNOG00000002275	Fip1l1	14	-	Ensembl_v71	Yes	-	-	-
ENSRNOG00000002276	Phf6	X	-	No	No	-	-	-
ENSRNOG00000002277	Ncor1	10	1	Ensembl_v71	Yes	-	-	-
ENSRNOG00000002278	Tec	14	-	Ensembl_v71	Yes	-	-	-
ENSRNOG00000002280	Sh3bgrl	X	-	Ensembl_v71	Yes	-	-	OtherSINE
ENSRNOG00000002282	Ppef2	14	-	Ensembl_v71	Yes	-	-	OtherSINE
ENSRNOG00000002285	Fam122b	X	-	No	No	-	-	-
ENSRNOG00000002286	-	10	-	No	No	-	-	-
ENSRNOG00000002289	Ildr1	11	-	Ensembl_v71	Yes	-	-	-
ENSRNOG00000002291	Brwd3	X	-	No	No	-	-	-
ENSRNOG00000002292	Hnrpd	14	-	Ensembl_v71	Yes	-	-	-
ENSRNOG00000002294	Snx29	10	-	Ensembl_v71	Yes	-	-	-
ENSRNOG00000002296	Nfxl1	14	-	Ensembl_v71	Yes	-	-	-
ENSRNOG00000002299	Phox2b	14	-	No	No	-	-	-
ENSRNOG00000002301	Uso1	14	-	Ensembl_v71	Yes	-	-	-
ENSRNOG00000002302	Corin	14	-	Ensembl_v71	Yes	-	-	-
ENSRNOG00000002303	Kcnj12	10	-	Ensembl_v71	Yes	-	-	-
ENSRNOG00000002304	Tnfrsf13b	10	-	No	No	-	-	-
ENSRNOG00000002305	Slc15a2	11	-	Ensembl_v71	Yes	-	-	-
ENSRNOG00000002309	Hlx	13	-	Ensembl_v71	Yes	-	-	-
ENSRNOG00000002312	Atp10d	14	-	No	No	-	-	-
ENSRNOG00000002314	Marf1	10	-	Ensembl_v71	Yes	-	-	-
ENSRNOG00000002316	C1ql4	X	-	RefSeq	Yes	-	-	-
ENSRNOG00000002318	Limch1	14	-	Ensembl_v71	Yes	-	-	-
ENSRNOG00000002319	Tsn	13	-	Ensembl_v71	Yes	-	-	-
ENSRNOG00000002320	Commd8	14	-	Ensembl_v71	Yes	-	-	-
ENSRNOG00000002322	RGD1310587	13	-	Ensembl_v71	Yes	-	-	-
ENSRNOG00000002323	RGD1566265	X	-	Ensembl_v71	Yes	-	-	-
ENSRNOG00000002327	Gabrb1	14	-	Ensembl_v71	Yes	-	-	-
ENSRNOG00000002331	Aldh3a1	10	-	Ensembl_v71	Yes	-	-	-
ENSRNOG00000002332	Mospd1	X	1	Ensembl_v71	Yes	-	-	-
ENSRNOG00000002335	Gspt1	10	-	Ensembl_v71	Yes	-	-	-
ENSRNOG00000002336	Gabra4	14	-	Ensembl_v71	Yes	-	-	-
ENSRNOG00000002338	Dgke	10	-	Ensembl_v71	Yes	-	-	OtherSINE
ENSRNOG00000002339	Mark1	13	-	Ensembl_v71	Yes	-	-	-
ENSRNOG00000002340	-	1	-	Ensembl_v71	Yes	-	-	-
ENSRNOG00000002341	Trim25	10	-	Ensembl_v71	Yes	-	-	-
ENSRNOG00000002342	Aldh3a2	10	-	Ensembl_v71	Yes	B1	-	-
ENSRNOG00000002343	Uchl1	14	1	Ensembl_v71	Yes	-	-	-
ENSRNOG00000002345	Rasgef1b	14	-	No	No	-	-	-
ENSRNOG00000002346	Tbx22	X	-	Ensembl_v71	Yes	-	-	-
ENSRNOG00000002347	Rgl1	13	-	Ensembl_v71	Yes	-	-	-
ENSRNOG00000002349	Gabra2	14	-	RefSeq	Yes	-	-	-
ENSRNOG00000002350	Eaf2	11	-	Ensembl_v71	Yes	-	-	-
ENSRNOG00000002352	Tsen15	13	-	Ensembl_v71	Yes	-	-	-
ENSRNOG00000002353	Rab3gap2	13	-	Ensembl_v71	Yes	-	-	-
ENSRNOG00000002355	Slc47a1	10	-	Ensembl_v71	Yes	-	-	-
ENSRNOG00000002358	Scpep1	10	-	Ensembl_v71	Yes	B1	-	OtherSINE
ENSRNOG00000002360	Gabrg1	14	-	Ensembl_v71	Yes	-	-	-
ENSRNOG00000002361	Prkg2	14	-	Ensembl_v71	Yes	-	-	-
ENSRNOG00000002364	Rnf112	10	-	Ensembl_v71	Yes	-	-	-
ENSRNOG00000002365	Itm2a	X	-	Ensembl_v71	Yes	-	-	-
ENSRNOG00000002368	Iars2	13	-	No	No	-	-	-
ENSRNOG00000002369	Rgs8	13	-	Ensembl_v71	Yes	-	-	-
ENSRNOG00000002372	Sgcd	10	-	Ensembl_v71	Yes	-	-	-
ENSRNOG00000002373	Akap1	10	-	Ensembl_v71	Yes	-	-	-
ENSRNOG00000002376	CLASP1	13	-	Ensembl_v71	Yes	B1	-	-
ENSRNOG00000002378	Bpnt1	13	-	Ensembl_v71	Yes	B1	-	-
ENSRNOG00000002379	Plac1	X	-	Ensembl_v71	Yes	-	-	-
ENSRNOG00000002381	Bmp3	14	-	Ensembl_v71	Yes	-	-	-
ENSRNOG00000002382	Mfap4	10	-	Ensembl_v71	Yes	-	-	-
ENSRNOG00000002385	Prg4	13	-	Ensembl_v71	Yes	-	-	-
ENSRNOG00000002387	Tceal1	X	-	Ensembl_v71	Yes	-	-	-
ENSRNOG00000002388	Trim41	10	-	Ensembl_v71	Yes	-	-	-
ENSRNOG00000002389	Morf4l2	X	-	Ensembl_v71	Yes	-	-	-
ENSRNOG00000002390	Gnb2l1	10	1	Ensembl_v71	Yes	-	-	-
ENSRNOG00000002391	Glra4	X	-	Ensembl_v71	Yes	-	-	-
ENSRNOG00000002393	Eprs	13	-	No	No	-	-	-
ENSRNOG00000002394	Tpr	13	-	Ensembl_v71	Yes	-	-	-
ENSRNOG00000002396	Serpinb8	13	-	Ensembl_v71	Yes	B1	-	OtherSINE
ENSRNOG00000002397	Slc30a10	13	-	Ensembl_v71	Yes	-	-	OtherSINE
ENSRNOG00000002403	Fam129a	13	-	Ensembl_v71	Yes	-	-	-
ENSRNOG00000002407	Pdxdc1	10	-	Ensembl_v71	Yes	B1	-	OtherSINE
ENSRNOG00000002408	Rbm47	14	-	Ensembl_v71	Yes	-	-	-
ENSRNOG00000002412	Mapk7	10	-	Ensembl_v71	Yes	-	-	-
ENSRNOG00000002413	Gpc4	X	-	Ensembl_v71	Yes	-	-	-
ENSRNOG00000002414	Tfcp2l1	13	-	Ensembl_v71	Yes	-	B2	OtherSINE
ENSRNOG00000002415	Ankfn1	10	-	No	No	-	-	-
ENSRNOG00000002417	Serpinb10	13	-	Ensembl_v71	Yes	-	-	-
ENSRNOG00000002418	Tgfb2	13	-	Ensembl_v71	Yes	-	-	-
ENSRNOG00000002419	Plp1	X	-	Ensembl_v71	Yes	-	-	-
ENSRNOG00000002420	Zc3h7a	10	-	Ensembl_v71	Yes	-	-	-
ENSRNOG00000002423	Fam114a2	10	-	No	No	-	-	-
ENSRNOG00000002425	Pctp	10	-	Ensembl_v71	Yes	-	-	-
ENSRNOG00000002428	Lpar4	X	-	Ensembl_v71	Yes	-	-	-
ENSRNOG00000002429	Zcchc5	X	-	No	No	-	-	-
ENSRNOG00000002433	G3bp2	14	-	Ensembl_v71	Yes	-	-	-
ENSRNOG00000002434	Tmem100	10	-	Ensembl_v71	Yes	-	-	-
ENSRNOG00000002436	Mmd	10	-	Ensembl_v71	Yes	-	-	-
ENSRNOG00000002440	Ralb	13	-	Ensembl_v71	Yes	B1	-	-
ENSRNOG00000002443	Mfap3	10	-	Ensembl_v71	Yes	-	-	-
ENSRNOG00000002449	Maged2	5	-	Ensembl_v71	Yes	-	-	-
ENSRNOG00000002450	Rrp15	13	-	Ensembl_v71	Yes	-	-	-
ENSRNOG00000002451	Fndc3c1	X	-	RefSeq	Yes	-	-	-
ENSRNOG00000002452	Txndc11	10	-	Ensembl_v71	Yes	-	-	-
ENSRNOG00000002453	Taf9b	X	-	Ensembl_v71	Yes	-	-	OtherSINE
ENSRNOG00000002454	Rnf2	13	-	Ensembl_v71	Yes	B1	-	-
ENSRNOG00000002456	Hlf	10	-	No	No	-	-	-
ENSRNOG00000002458	Cox11	10	2	Ensembl_v71	Yes	-	-	OtherSINE
ENSRNOG00000002459	Fbxo40	11	-	Ensembl_v71	Yes	-	-	-
ENSRNOG00000002460	Serpinb2	13	-	Ensembl_v71	Yes	-	-	-
ENSRNOG00000002461	Nid1	17	-	No	No	-	-	-
ENSRNOG00000002462	B9d1	10	-	Ensembl_v71	Yes	-	-	-
ENSRNOG00000002463	Snn	10	1	RefSeq	Yes	-	-	-
ENSRNOG00000002467	Pgk1	X	7	Ensembl_v71	Yes	-	-	-
ENSRNOG00000002468	Tnr	13	-	Ensembl_v71	Yes	-	-	OtherSINE
ENSRNOG00000002469	Trim7	10	-	No	No	-	-	-
ENSRNOG00000002470	Ifi47	10	-	Ensembl_v71	Yes	-	-	-
ENSRNOG00000002471	Polq	11	-	Ensembl_v71	Yes	-	-	-
ENSRNOG00000002473	RGD1307830	13	-	No	No	-	-	-
ENSRNOG00000002474	Tom1l1	10	-	Ensembl_v71	Yes	-	-	-
ENSRNOG00000002478	Insig2	13	-	Ensembl_v71	Yes	-	-	-
ENSRNOG00000002480	Gpr137b	17	-	Ensembl_v71	Yes	-	-	-
ENSRNOG00000002484	Chrna9	14	-	Ensembl_v71	Yes	-	-	-
ENSRNOG00000002487	Mbnl3	X	1	Ensembl_v71	Yes	-	-	-
ENSRNOG00000002488	Galnt10	10	-	No	No	-	-	-
ENSRNOG00000002496	Stxbp5l	11	-	No	No	-	-	-
ENSRNOG00000002497	Wfdc17	10	-	No	No	-	-	-
ENSRNOG00000002504	Spata17	13	-	No	No	-	-	-
ENSRNOG00000002505	Itih6	5	-	No	No	-	-	-
ENSRNOG00000002506	Cdkl2	14	-	Ensembl_v71	Yes	-	-	-
ENSRNOG00000002509	Gnl3l	X	-	Ensembl_v71	Yes	-	-	-
ENSRNOG00000002511	Flt4	10	-	Ensembl_v71	Yes	-	-	-
ENSRNOG00000002512	Gpatc2	13	-	Ensembl_v71	Yes	-	-	-
ENSRNOG00000002514	Ccdc93	13	-	Ensembl_v71	Yes	-	-	-
ENSRNOG00000002515	Atp7a	X	-	Ensembl_v71	Yes	-	-	-
ENSRNOG00000002516	Mtm1	6	-	Ensembl_v71	Yes	-	-	-
ENSRNOG00000002517	Pdc	13	-	Ensembl_v71	Yes	-	-	-
ENSRNOG00000002519	Magt1	X	-	Ensembl_v71	Yes	-	-	-
ENSRNOG00000002520	Litaf	10	1	Ensembl_v71	Yes	-	-	-
ENSRNOG00000002523	Epn2	10	-	Ensembl_v71	Yes	-	-	-
ENSRNOG00000002524	Gpr37	4	-	Ensembl_v71	Yes	-	-	-
ENSRNOG00000002525	Ptgs2	13	-	Ensembl_v71	Yes	-	-	-
ENSRNOG00000002529	Rap2c	X	-	Ensembl_v71	Yes	-	-	-
ENSRNOG00000002532	Prm1	10	-	Ensembl_v71	Yes	-	-	-
ENSRNOG00000002536	C1galt1c1	X	-	Ensembl_v71	Yes	-	-	-
ENSRNOG00000002537	Wnk3	X	2	No	No	-	-	-
ENSRNOG00000002538	Epb4.1l5	13	-	RefSeq	Yes	-	-	-
ENSRNOG00000002539	Prm2	10	-	No	No	-	-	-
ENSRNOG00000002540	Rhoh	14	-	Ensembl_v71	Yes	-	-	-
ENSRNOG00000002541	Pds5a	14	-	Ensembl_v71	Yes	-	-	-
ENSRNOG00000002542	Heatr6	10	-	No	No	-	-	-
ENSRNOG00000002543	Thap6	14	-	RefSeq	Yes	-	-	-
ENSRNOG00000002544	Kifap3	13	-	Ensembl_v71	Yes	-	-	-
ENSRNOG00000002545	RGD1309748	10	2	Ensembl_v71	Yes	B1	-	-
ENSRNOG00000002546	Rchy1	14	2	Ensembl_v71	Yes	-	-	-
ENSRNOG00000002548	Tnn	13	-	Ensembl_v71	Yes	-	-	-
ENSRNOG00000002549	Htr5b	13	-	Ensembl_v71	Yes	-	-	OtherSINE
ENSRNOG00000002550	Atrx	X	-	No	No	-	-	-
ENSRNOG00000002553	RGD1311122	14	-	Ensembl_v71	Yes	-	-	-
ENSRNOG00000002555	Serpinb7	13	-	No	No	-	-	-
ENSRNOG00000002556	Tsr2	X	-	Ensembl_v71	Yes	B1	-	OtherSINE
ENSRNOG00000002560	Fgf16	X	-	Ensembl_v71	Yes	-	-	-
ENSRNOG00000002563	Mcts1	X	-	Ensembl_v71	Yes	-	-	-
ENSRNOG00000002565	Taf1	X	-	Ensembl_v71	Yes	B1	-	-
ENSRNOG00000002566	Tnp2	10	-	Ensembl_v71	Yes	-	-	-
ENSRNOG00000002569	Mrps14	13	-	Ensembl_v71	Yes	-	B2	-
ENSRNOG00000002571	Tekt5	10	-	Ensembl_v71	Yes	-	-	-
ENSRNOG00000002572	Cacybp	13	1	Ensembl_v71	Yes	-	-	-
ENSRNOG00000002574	Nubp1	10	-	Ensembl_v71	Yes	-	-	-
ENSRNOG00000002575	Sap30l	10	-	No	No	-	-	-
ENSRNOG00000002578	Serpinb3a	13	-	No	No	-	-	-
ENSRNOG00000002579	Parm1	14	-	Ensembl_v71	Yes	-	-	-
ENSRNOG00000002580	Trmt1l	13	-	Ensembl_v71	Yes	-	-	-
ENSRNOG00000002582	Hand1	10	-	Ensembl_v71	Yes	-	-	-
ENSRNOG00000002583	Serpinb11	13	-	Ensembl_v71	Yes	-	-	-
ENSRNOG00000002585	Cul4b	X	-	Ensembl_v71	Yes	-	-	-
ENSRNOG00000002587	BC055324	13	-	Ensembl_v71	Yes	-	-	-
ENSRNOG00000002588	Clec16a	10	-	No	No	-	-	-
ENSRNOG00000002592	Rps6ka6	X	-	No	No	-	-	-
ENSRNOG00000002593	Esrrg	13	-	Ensembl_v71	Yes	-	-	-
ENSRNOG00000002595	Dpp10	13	-	No	No	-	-	-
ENSRNOG00000002597	Hsd17b6	7	-	Ensembl_v71	Yes	B1	-	-
ENSRNOG00000002598	Hnf1b	10	-	RefSeq	Yes	-	-	-
ENSRNOG00000002599	Grap	10	-	Ensembl_v71	Yes	-	-	-
ENSRNOG00000002602	Serpinb12	13	-	Ensembl_v71	Yes	-	-	-
ENSRNOG00000002607	Sox9	10	-	No	No	-	-	-
ENSRNOG00000002609	Ero1lb	17	-	No	No	-	-	-
ENSRNOG00000002610	Carhsp1	10	-	Ensembl_v71	Yes	B1	-	OtherSINE
ENSRNOG00000002612	Ddx52	10	-	Ensembl_v71	Yes	-	-	-
ENSRNOG00000002615	Pmm2	10	-	Ensembl_v71	Yes	-	-	-
ENSRNOG00000002616	Slc5a10	10	-	Ensembl_v71	Yes	-	-	-
ENSRNOG00000002618	Ivns1abp	13	-	Ensembl_v71	Yes	-	-	-
ENSRNOG00000002624	Edaradd	17	-	No	No	-	-	-
ENSRNOG00000002625	Ptpn4	13	-	Ensembl_v71	Yes	-	-	-
ENSRNOG00000002626	Ca10	10	-	No	No	-	-	-
ENSRNOG00000002627	Kctd3	13	-	Ensembl_v71	Yes	-	-	-
ENSRNOG00000002628	Vom2r32	1	-	Ensembl_v71	Yes	-	-	-
ENSRNOG00000002630	Cnot8	10	1	Ensembl_v71	Yes	-	-	-
ENSRNOG00000002632	Naca	7	1	Ensembl_v71	Yes	-	-	-
ENSRNOG00000002635	Dexi	10	-	Ensembl_v71	Yes	-	-	-
ENSRNOG00000002636	Abat	10	-	Ensembl_v71	Yes	-	-	-
ENSRNOG00000002640	Serpinb5	13	-	Ensembl_v71	Yes	-	-	-
ENSRNOG00000002641	Vom2r28	1	-	No	No	-	-	-
ENSRNOG00000002642	Ptges3	7	3	Ensembl_v71	Yes	-	-	-
ENSRNOG00000002643	Ugdh	14	-	Ensembl_v71	Yes	-	-	-
ENSRNOG00000002644	Utp18	10	-	Ensembl_v71	Yes	B1	-	-
ENSRNOG00000002645	Gemin5	10	-	Ensembl_v71	Yes	-	-	-
ENSRNOG00000002652	Rap1gap2	10	-	Ensembl_v71	Yes	-	-	OtherSINE
ENSRNOG00000002653	Kcnk2	13	-	Ensembl_v71	Yes	-	-	-
ENSRNOG00000002654	FAM120C	X	-	Ensembl_v71	Yes	-	-	OtherSINE
ENSRNOG00000002657	Pla2g4a	13	-	RefSeq	Yes	-	-	-
ENSRNOG00000002659	Ciita	10	-	Ensembl_v71	Yes	-	-	-
ENSRNOG00000002662	RGD1562502	X	3	Ensembl_v71	Yes	-	-	-
ENSRNOG00000002664	Emp2	10	-	Ensembl_v71	Yes	-	-	-
ENSRNOG00000002667	Lamc2	13	-	Ensembl_v71	Yes	-	-	-
ENSRNOG00000002669	RGD1307222	10	-	No	No	-	-	-
ENSRNOG00000002671	Nme2	10	10	Ensembl_v71	Yes	-	-	-
ENSRNOG00000002680	Lamc1	13	-	Ensembl_v71	Yes	-	-	-
ENSRNOG00000002682	ZFP692	10	-	Ensembl_v71	Yes	-	-	-
ENSRNOG00000002691	Shcbp1l	13	-	Ensembl_v71	Yes	-	-	-
ENSRNOG00000002693	Nme1	10	3	Ensembl_v71	Yes	-	-	-
ENSRNOG00000002695	TFB2M	13	-	Ensembl_v71	Yes	-	-	OtherSINE
ENSRNOG00000002697	Mtmr1	18	-	Ensembl_v71	Yes	-	-	-
ENSRNOG00000002699	-	10	2	No	No	-	-	-
ENSRNOG00000002701	Hgd	11	-	Ensembl_v71	Yes	-	-	-
ENSRNOG00000002705	Vps4b	13	-	Ensembl_v71	Yes	-	-	-
ENSRNOG00000002708	Phf8	X	-	Ensembl_v71	Yes	-	-	-
ENSRNOG00000002710	Cnst	13	-	No	No	-	-	-
ENSRNOG00000002711	Nuf2	13	-	Ensembl_v71	Yes	-	-	-
ENSRNOG00000002712	-	13	2	No	No	-	-	-
ENSRNOG00000002713	Zfp672	10	-	Ensembl_v71	Yes	-	-	OtherSINE
ENSRNOG00000002714	Mettl22	10	-	Ensembl_v71	Yes	-	-	-
ENSRNOG00000002718	Scgb3a1	10	-	Ensembl_v71	Yes	-	-	-
ENSRNOG00000002721	Ndufb4	11	7	Ensembl_v71	Yes	-	-	-
ENSRNOG00000002722	Sec14l1	10	-	Ensembl_v71	Yes	-	-	-
ENSRNOG00000002723	Sele	13	-	Ensembl_v71	Yes	-	-	-
ENSRNOG00000002724	Prpsap2	10	-	Ensembl_v71	Yes	-	-	-
ENSRNOG00000002726	-	13	1	No	No	-	-	-
ENSRNOG00000002728	Btc	14	-	Ensembl_v71	Yes	-	-	-
ENSRNOG00000002730	Rgs5	13	-	No	No	-	-	-
ENSRNOG00000002731	-	13	1	No	No	-	-	-
ENSRNOG00000002735	Dhx9	13	-	Ensembl_v71	Yes	-	-	-
ENSRNOG00000002736	Rabgap1l	13	-	Ensembl_v71	Yes	-	-	-
ENSRNOG00000002737	Sh3bp5l	10	-	Ensembl_v71	Yes	-	-	-
ENSRNOG00000002746	Fstl1	11	-	RefSeq	Yes	-	-	-
ENSRNOG00000002748	Ccdc43	10	1	Ensembl_v71	Yes	B1	-	OtherSINE
ENSRNOG00000002749	Spag9	10	-	Ensembl_v71	Yes	-	-	-
ENSRNOG00000002750	Rc3h1	13	-	No	No	-	-	-
ENSRNOG00000002751	Zdhhc15	X	-	Ensembl_v71	Yes	B1	-	-
ENSRNOG00000002753	Adam11	10	-	Ensembl_v71	Yes	-	-	-
ENSRNOG00000002754	Areg	14	-	Ensembl_v71	Yes	-	-	-
ENSRNOG00000002755	Pafah1b1	10	-	Ensembl_v71	Yes	-	-	-
ENSRNOG00000002757	Tada2a	10	-	Ensembl_v71	Yes	-	-	-
ENSRNOG00000002759	Lias	14	-	Ensembl_v71	Yes	-	-	-
ENSRNOG00000002760	-	13	-	No	No	-	-	-
ENSRNOG00000002763	Ulk2	10	-	Ensembl_v71	Yes	-	-	-
ENSRNOG00000002764	Mettl16	10	-	No	No	-	-	-
ENSRNOG00000002767	Dlg3	X	-	Ensembl_v71	Yes	-	-	-
ENSRNOG00000002768	Tmem114	10	-	Ensembl_v71	Yes	-	-	-
ENSRNOG00000002771	Ereg	14	-	Ensembl_v71	Yes	-	-	-
ENSRNOG00000002773	Rgs4	13	-	Ensembl_v71	Yes	-	-	-
ENSRNOG00000002775	Npl	13	-	Ensembl_v71	Yes	-	-	-
ENSRNOG00000002776	Sell	13	-	Ensembl_v71	Yes	-	-	-
ENSRNOG00000002778	Aatf	10	-	Ensembl_v71	Yes	-	-	-
ENSRNOG00000002781	Kdsr	13	-	Ensembl_v71	Yes	-	-	-
ENSRNOG00000002782	Epgn	14	-	No	No	-	-	-
ENSRNOG00000002783	Serpinc1	13	-	Ensembl_v71	Yes	-	-	-
ENSRNOG00000002790	Abcb7	X	-	RefSeq	Yes	-	-	-
ENSRNOG00000002791	Bcl2	13	-	Ensembl_v71	Yes	-	-	-
ENSRNOG00000002792	Cxcl2	14	-	Ensembl_v71	Yes	-	-	-
ENSRNOG00000002793	Sstr2	10	-	Ensembl_v71	Yes	-	-	-
ENSRNOG00000002794	Selp	13	-	Ensembl_v71	Yes	-	-	-
ENSRNOG00000002795	Cog1	10	-	Ensembl_v71	Yes	-	-	-
ENSRNOG00000002797	Gpr156	11	-	No	No	-	-	-
ENSRNOG00000002800	Gdpd2	X	-	Ensembl_v71	Yes	-	-	-
ENSRNOG00000002802	Cxcl1	14	-	Ensembl_v71	Yes	-	-	-
ENSRNOG00000002803	Cnot6	10	-	Ensembl_v71	Yes	-	-	-
ENSRNOG00000002807	Sept9	10	-	Ensembl_v71	Yes	-	-	-
ENSRNOG00000002810	Gfpt2	10	-	Ensembl_v71	Yes	-	-	-
ENSRNOG00000002811	Fam5c	13	-	Ensembl_v71	Yes	-	-	-
ENSRNOG00000002812	Lhx1	10	-	Ensembl_v71	Yes	-	-	-
ENSRNOG00000002813	Dars2	13	-	Ensembl_v71	Yes	-	-	-
ENSRNOG00000002814	Higd1b	10	-	Ensembl_v71	Yes	-	-	-
ENSRNOG00000002815	F5	13	-	Ensembl_v71	Yes	-	-	-
ENSRNOG00000002818	Eftud2	10	-	Ensembl_v71	Yes	-	-	-
ENSRNOG00000002820	Gm12253	10	-	Ensembl_v71	Yes	-	B2	OtherSINE
ENSRNOG00000002821	Phlpp1	13	-	Ensembl_v71	Yes	-	-	-
ENSRNOG00000002823	Mapk9	10	-	Ensembl_v71	Yes	-	-	-
ENSRNOG00000002824	Rlim	X	-	Ensembl_v71	Yes	-	-	-
ENSRNOG00000002826	Hsd17b7	13	-	Ensembl_v71	Yes	-	-	-
ENSRNOG00000002827	Rbfox1	10	-	Ensembl_v71	Yes	-	-	-
ENSRNOG00000002829	Ppbp	14	-	Ensembl_v71	Yes	-	-	-
ENSRNOG00000002831	Wfikkn2	10	-	Ensembl_v71	Yes	-	-	OtherSINE
ENSRNOG00000002832	Slc16a2	X	-	No	No	-	-	-
ENSRNOG00000002833	Gsk3b	11	-	Ensembl_v71	Yes	-	-	-
ENSRNOG00000002834	Klb	14	-	No	No	-	-	-
ENSRNOG00000002835	Luc7l3	10	2	Ensembl_v71	Yes	-	-	-
ENSRNOG00000002838	Pdzd11	X	1	Ensembl_v71	Yes	-	-	-
ENSRNOG00000002839	Slc19a2	13	-	Ensembl_v71	Yes	-	-	-
ENSRNOG00000002840	Atp5b	7	-	Ensembl_v71	Yes	-	-	-
ENSRNOG00000002841	Cdc42bpa	13	-	Ensembl_v71	Yes	-	-	-
ENSRNOG00000002843	Cxcl5	14	-	No	No	-	-	-
ENSRNOG00000002844	Usp27x	X	-	No	No	-	-	-
ENSRNOG00000002845	4930504O13Rik	10	-	Ensembl_v71	Yes	-	-	-
ENSRNOG00000002848	Maoa	X	-	Ensembl_v71	Yes	-	-	-
ENSRNOG00000002851	Fam104a	10	-	Ensembl_v71	Yes	-	-	-
ENSRNOG00000002852	Myo19	10	-	Ensembl_v71	Yes	-	-	-
ENSRNOG00000002855	Rfc1	14	-	Ensembl_v71	Yes	-	-	-
ENSRNOG00000002860	RGD1309708	13	-	Ensembl_v71	Yes	-	-	-
ENSRNOG00000002862	Clcn5	X	-	Ensembl_v71	Yes	-	-	-
ENSRNOG00000002863	Cacna1e	13	-	RefSeq	Yes	-	-	-
ENSRNOG00000002864	Nacc1	19	1	Ensembl_v71	Yes	-	-	-
ENSRNOG00000002866	Rassf6	14	-	Ensembl_v71	Yes	-	B2	-
ENSRNOG00000002873	Fam183b	10	-	No	No	-	-	-
ENSRNOG00000002874	-	6	-	Ensembl_v71	Yes	B1	B2	OtherSINE
ENSRNOG00000002875	Klhl20	13	-	Ensembl_v71	Yes	-	-	-
ENSRNOG00000002876	Fam86a	10	-	Ensembl_v71	Yes	-	-	-
ENSRNOG00000002877	Huwe1	X	-	Ensembl_v71	Yes	-	-	-
ENSRNOG00000002878	Afm	14	-	Ensembl_v71	Yes	-	-	-
ENSRNOG00000002879	Psen2	13	-	Ensembl_v71	Yes	-	-	-
ENSRNOG00000002881	Ddr2	13	-	Ensembl_v71	Yes	-	-	-
ENSRNOG00000002882	Zcchc2	13	-	Ensembl_v71	Yes	-	-	-
ENSRNOG00000002883	Alg1	10	-	Ensembl_v71	Yes	-	-	-
ENSRNOG00000002884	Blzf1	13	-	Ensembl_v71	Yes	-	-	-
ENSRNOG00000002886	Myh10	10	-	Ensembl_v71	Yes	-	-	-
ENSRNOG00000002889	Afp	14	-	Ensembl_v71	Yes	-	-	-
ENSRNOG00000002890	Ankrd45	13	-	No	No	-	-	-
ENSRNOG00000002894	Mnt	10	-	Ensembl_v71	Yes	-	-	-
ENSRNOG00000002895	Nagpa	10	-	Ensembl_v71	Yes	-	-	-
ENSRNOG00000002896	Prdx6	13	4	Ensembl_v71	Yes	-	-	-
ENSRNOG00000002898	Nme7	13	-	Ensembl_v71	Yes	-	-	-
ENSRNOG00000002899	Akap10	10	-	Ensembl_v71	Yes	-	-	-
ENSRNOG00000002903	Specc1	10	-	Ensembl_v71	Yes	-	-	-
ENSRNOG00000002904	Arr3	X	-	RefSeq	Yes	-	-	-
ENSRNOG00000002905	Ccdc103	10	-	Ensembl_v71	Yes	-	-	-
ENSRNOG00000002906	Nr1i2	11	-	Ensembl_v71	Yes	-	-	-
ENSRNOG00000002907	Plekha6	13	-	No	No	-	-	-
ENSRNOG00000002908	Slc35a4	18	-	Ensembl_v71	Yes	-	-	-
ENSRNOG00000002911	Alb	14	-	Ensembl_v71	Yes	-	-	-
ENSRNOG00000002912	Parn	10	-	No	No	-	-	-
ENSRNOG00000002914	Trmt1	19	-	Ensembl_v71	Yes	-	B2	-
ENSRNOG00000002915	Trim11	10	-	Ensembl_v71	Yes	-	-	-
ENSRNOG00000002916	Car4	10	-	Ensembl_v71	Yes	B1	-	-
ENSRNOG00000002917	Sec14l5	10	-	No	No	-	-	-
ENSRNOG00000002919	Gfap	10	-	Ensembl_v71	Yes	-	-	-
ENSRNOG00000002921	Akap4	X	-	Ensembl_v71	Yes	-	-	-
ENSRNOG00000002922	Adora2b	10	-	Ensembl_v71	Yes	-	-	-
ENSRNOG00000002925	Tsx	X	-	Ensembl_v71	Yes	-	-	-
ENSRNOG00000002926	Uap1	13	-	Ensembl_v71	Yes	-	-	-
ENSRNOG00000002928	Guk1	10	-	Ensembl_v71	Yes	-	-	-
ENSRNOG00000002930	Ppl	10	-	Ensembl_v71	Yes	-	-	-
ENSRNOG00000002932	Wdr19	14	-	Ensembl_v71	Yes	-	-	-
ENSRNOG00000002934	Atp1b1	13	-	Ensembl_v71	Yes	-	-	-
ENSRNOG00000002935	Ankrd40	10	-	Ensembl_v71	Yes	-	-	-
ENSRNOG00000002936	Golt1a	13	-	Ensembl_v71	Yes	-	-	-
ENSRNOG00000002937	Ren	13	-	Ensembl_v71	Yes	-	-	-
ENSRNOG00000002940	Ankrd17	14	-	Ensembl_v71	Yes	-	-	-
ENSRNOG00000002941	Uhmk1	13	-	Ensembl_v71	Yes	-	-	-
ENSRNOG00000002943	Mrpl55	10	1	Ensembl_v71	Yes	-	-	-
ENSRNOG00000002944	RGD1304587	10	-	Ensembl_v71	Yes	-	-	-
ENSRNOG00000002947	Dpt	13	-	Ensembl_v71	Yes	-	-	-
ENSRNOG00000002948	Abcc3	10	-	RefSeq	Yes	-	-	OtherSINE
ENSRNOG00000002949	Pgs1	10	-	No	No	-	-	-
ENSRNOG00000002950	Lyl1	19	-	Ensembl_v71	Yes	-	-	-
ENSRNOG00000002951	Ccnb3	X	-	No	No	-	-	-
ENSRNOG00000002953	P2ry4	X	-	Ensembl_v71	Yes	-	-	-
ENSRNOG00000002956	Stim2	14	-	Ensembl_v71	Yes	-	-	-
ENSRNOG00000002959	Shroom4	X	-	Ensembl_v71	Yes	-	-	-
ENSRNOG00000002960	Ndp	X	-	Ensembl_v71	Yes	-	-	-
ENSRNOG00000002963	C1ql1	10	-	Ensembl_v71	Yes	-	-	-
ENSRNOG00000002964	Xcl1	13	-	No	No	-	-	-
ENSRNOG00000002968	Tnfsf4	13	-	Ensembl_v71	Yes	-	-	-
ENSRNOG00000002969	ITPKB	13	-	RefSeq	Yes	-	-	-
ENSRNOG00000002970	Zswim7	10	-	Ensembl_v71	Yes	-	-	-
ENSRNOG00000002972	RGD1565283	13	-	Ensembl_v71	Yes	-	-	-
ENSRNOG00000002974	Cdx4	X	-	Ensembl_v71	Yes	-	-	-
ENSRNOG00000002976	Maats1	11	-	No	No	-	-	-
ENSRNOG00000002977	Ttc19	10	-	Ensembl_v71	Yes	B1	-	-
ENSRNOG00000002978	Faslg	13	-	Ensembl_v71	Yes	-	-	-
ENSRNOG00000002979	Tbx19	13	-	Ensembl_v71	Yes	-	-	-
ENSRNOG00000002980	Tsr1	10	-	Ensembl_v71	Yes	-	-	-
ENSRNOG00000002981	Cacna1g	10	-	Ensembl_v71	Yes	-	-	-
ENSRNOG00000002983	Nfix	19	-	Ensembl_v71	Yes	-	-	-
ENSRNOG00000002984	Bmp15	X	-	Ensembl_v71	Yes	-	-	-
ENSRNOG00000002985	Nos1ap	13	-	Ensembl_v71	Yes	-	-	-
ENSRNOG00000002986	Efhc2	X	-	Ensembl_v71	Yes	-	-	-
ENSRNOG00000002989	Nmt1	10	1	Ensembl_v71	Yes	-	-	-
ENSRNOG00000002991	Srr	10	-	Ensembl_v71	Yes	-	-	-
ENSRNOG00000002993	Zc3h11a	13	1	No	No	-	-	-
ENSRNOG00000002994	Popdc2	11	-	Ensembl_v71	Yes	-	-	OtherSINE
ENSRNOG00000002997	Slc9a3r2	10	-	Ensembl_v71	Yes	-	-	-
ENSRNOG00000002999	Timmdc1	11	-	Ensembl_v71	Yes	B1	-	-
ENSRNOG00000003003	Tbc1d19	14	-	Ensembl_v71	Yes	-	-	-
ENSRNOG00000003005	Rasgef1c	10	-	Ensembl_v71	Yes	-	-	-
ENSRNOG00000003009	RGD1562521	X	-	No	No	-	-	-
ENSRNOG00000003011	Gadd45gip1	19	-	Ensembl_v71	Yes	-	-	-
ENSRNOG00000003013	Rpgr	X	-	Ensembl_v71	Yes	-	-	-
ENSRNOG00000003014	Poglut1	11	-	Ensembl_v71	Yes	-	-	OtherSINE
ENSRNOG00000003018	Olfml2b	13	-	Ensembl_v71	Yes	-	-	-
ENSRNOG00000003019	Ubn1	10	-	Ensembl_v71	Yes	-	-	-
ENSRNOG00000003020	Slc25a47	6	-	Ensembl_v71	Yes	-	-	OtherSINE
ENSRNOG00000003026	Rad23a	19	-	Ensembl_v71	Yes	-	-	-
ENSRNOG00000003028	Dnahc17	10	-	No	No	-	-	-
ENSRNOG00000003029	Calr	19	-	Ensembl_v71	Yes	-	-	-
ENSRNOG00000003030	Awat2	X	-	No	No	-	-	-
ENSRNOG00000003031	Atp2b4	13	-	RefSeq	Yes	-	-	-
ENSRNOG00000003033	Plcd3	10	-	Ensembl_v71	Yes	-	-	-
ENSRNOG00000003038	Sft2d2	13	1	RefSeq	Yes	B1	-	OtherSINE
ENSRNOG00000003039	Wnt3a	10	-	RefSeq	Yes	-	-	-
ENSRNOG00000003041	Smg6	10	-	RefSeq	Yes	-	-	-
ENSRNOG00000003042	Mettl13	13	-	Ensembl_v71	Yes	B1	-	-
ENSRNOG00000003048	Tiprl	13	1	Ensembl_v71	Yes	-	-	-
ENSRNOG00000003049	Hsd17b10	X	-	Ensembl_v71	Yes	-	-	-
ENSRNOG00000003050	Tbc1d9b	10	-	Ensembl_v71	Yes	B1	-	OtherSINE
ENSRNOG00000003052	Cox18	14	-	Ensembl_v71	Yes	-	-	-
ENSRNOG00000003054	Cask	X	-	RefSeq	Yes	-	-	-
ENSRNOG00000003059	Optc	13	-	RefSeq	Yes	-	-	-
ENSRNOG00000003062	Klhdc2	X	-	Ensembl_v71	Yes	-	-	-
ENSRNOG00000003063	Phka1	X	-	No	No	-	-	-
ENSRNOG00000003064	Bst1	14	-	Ensembl_v71	Yes	-	-	-
ENSRNOG00000003065	Glyr1	10	-	Ensembl_v71	Yes	-	-	-
ENSRNOG00000003066	Wnt9a	10	-	Ensembl_v71	Yes	-	-	-
ENSRNOG00000003067	Npffr2	14	-	No	No	-	-	-
ENSRNOG00000003068	RGD1564036	10	-	Ensembl_v71	Yes	-	-	-
ENSRNOG00000003069	Cd38	14	-	Ensembl_v71	Yes	-	-	OtherSINE
ENSRNOG00000003070	PIGL	10	-	Ensembl_v71	Yes	-	-	OtherSINE
ENSRNOG00000003071	Vamp4	13	-	Ensembl_v71	Yes	B1	-	-
ENSRNOG00000003073	Gpr161	13	-	No	No	-	-	-
ENSRNOG00000003075	Tmem39a	11	-	Ensembl_v71	Yes	-	-	-
ENSRNOG00000003076	Rbms2	7	-	Ensembl_v71	Yes	-	-	-
ENSRNOG00000003078	Dcaf6	13	-	No	No	-	-	-
ENSRNOG00000003080	-	13	-	Ensembl_v71	Yes	-	-	-
ENSRNOG00000003081	Ribc1	X	-	Ensembl_v71	Yes	-	-	-
ENSRNOG00000003084	Parp1	13	-	Ensembl_v71	Yes	-	-	-
ENSRNOG00000003086	Cenpv	10	-	No	No	-	-	-
ENSRNOG00000003088	Arhgap31	11	-	Ensembl_v71	Yes	-	-	-
ENSRNOG00000003094	Cmah	17	-	Ensembl_v71	Yes	-	-	-
ENSRNOG00000003096	Hic1	10	-	No	No	-	-	-
ENSRNOG00000003098	Prom1	14	-	Ensembl_v71	Yes	-	-	-
ENSRNOG00000003100	Dusp12	13	-	Ensembl_v71	Yes	-	-	-
ENSRNOG00000003103	Lbr	13	-	No	No	-	-	-
ENSRNOG00000003104	Trpv2	10	-	Ensembl_v71	Yes	-	-	-
ENSRNOG00000003105	Kif19a	10	-	RefSeq	Yes	-	-	-
ENSRNOG00000003108	Acbd4	10	-	Ensembl_v71	Yes	-	-	-
ENSRNOG00000003109	Btbd17	10	-	Ensembl_v71	Yes	-	-	-
ENSRNOG00000003110	Mageb5	X	-	Ensembl_v71	Yes	-	-	-
ENSRNOG00000003111	Ovca2	10	-	Ensembl_v71	Yes	B1	B2	OtherSINE
ENSRNOG00000003114	B4galt4	11	-	Ensembl_v71	Yes	-	-	-
ENSRNOG00000003116	Dph1	10	-	RefSeq	Yes	-	-	-
ENSRNOG00000003117	Psmd12	10	1	Ensembl_v71	Yes	-	-	-
ENSRNOG00000003119	Gc	14	-	Ensembl_v71	Yes	-	-	-
ENSRNOG00000003120	Prelp	13	-	Ensembl_v71	Yes	-	-	-
ENSRNOG00000003121	Rtn4rl1	10	-	Ensembl_v71	Yes	-	-	-
ENSRNOG00000003122	Hdac8	X	-	Ensembl_v71	Yes	-	-	-
ENSRNOG00000003123	Rpa1	10	-	No	No	-	-	-
ENSRNOG00000003125	Rogdi	10	-	Ensembl_v71	Yes	-	-	-
ENSRNOG00000003127	Spryd4	7	-	Ensembl_v71	Yes	-	-	-
ENSRNOG00000003129	Zfp496	10	-	RefSeq	Yes	-	-	-
ENSRNOG00000003131	Traf7	10	1	RefSeq	Yes	B1	-	-
ENSRNOG00000003132	Mip	7	-	Ensembl_v71	Yes	-	B2	-
ENSRNOG00000003133	-	X	3	No	No	-	-	-
ENSRNOG00000003134	Slc4a4	14	-	Ensembl_v71	Yes	-	-	-
ENSRNOG00000003135	Fcrlb	13	-	Ensembl_v71	Yes	-	-	-
ENSRNOG00000003136	Fcrla	13	-	Ensembl_v71	Yes	-	-	-
ENSRNOG00000003137	Sept12	10	-	Ensembl_v71	Yes	-	-	-
ENSRNOG00000003138	Fcgr2a	13	-	Ensembl_v71	Yes	B1	-	OtherSINE
ENSRNOG00000003139	Smc1a	X	-	RefSeq	Yes	-	-	-
ENSRNOG00000003143	RGD1310166	10	-	No	No	-	-	-
ENSRNOG00000003144	Gprc5c	10	-	Ensembl_v71	Yes	-	-	-
ENSRNOG00000003146	Fopnl	10	2	Ensembl_v71	Yes	-	-	-
ENSRNOG00000003147	Sqstm1	10	1	Ensembl_v71	Yes	-	-	-
ENSRNOG00000003148	Timp2	10	-	Ensembl_v71	Yes	-	-	-
ENSRNOG00000003149	Farsa	19	-	Ensembl_v71	Yes	-	-	-
ENSRNOG00000003150	Mpc2	13	-	Ensembl_v71	Yes	-	-	-
ENSRNOG00000003151	Bfar	10	-	Ensembl_v71	Yes	B1	-	-
ENSRNOG00000003153	Adcy10	13	-	Ensembl_v71	Yes	-	-	-
ENSRNOG00000003160	RragB	X	-	Ensembl_v71	Yes	B1	-	-
ENSRNOG00000003163	Sdhc	13	1	Ensembl_v71	Yes	-	-	-
ENSRNOG00000003164	Pla2g10	10	-	Ensembl_v71	Yes	-	-	-
ENSRNOG00000003170	Nlrp3	10	-	Ensembl_v71	Yes	-	-	-
ENSRNOG00000003171	Mpz	13	-	Ensembl_v71	Yes	-	-	-
ENSRNOG00000003172	Serpinf1	10	-	Ensembl_v71	Yes	-	-	-
ENSRNOG00000003174	Tapt1	14	-	No	No	-	-	-
ENSRNOG00000003176	Mixl1	13	-	Ensembl_v71	Yes	-	-	OtherSINE
ENSRNOG00000003177	Mat2b	10	-	Ensembl_v71	Yes	-	-	-
ENSRNOG00000003183	Fmod	13	-	Ensembl_v71	Yes	-	-	-
ENSRNOG00000003185	Acbd3	13	-	Ensembl_v71	Yes	-	-	-
ENSRNOG00000003186	Anks3	10	-	Ensembl_v71	Yes	-	-	-
ENSRNOG00000003189	Cited1	X	2	Ensembl_v71	Yes	-	-	-
ENSRNOG00000003192	Rab37	10	-	No	No	-	-	-
ENSRNOG00000003195	Caskin1	10	-	Ensembl_v71	Yes	-	-	-
ENSRNOG00000003198	RGD1305733	10	-	Ensembl_v71	Yes	-	-	-
ENSRNOG00000003201	RPS4X	X	10	No	No	-	-	-
ENSRNOG00000003205	Ldb2	14	-	Ensembl_v71	Yes	-	-	-
ENSRNOG00000003206	Actr3	13	-	Ensembl_v71	Yes	-	-	-
ENSRNOG00000003207	Fmnl1	10	-	Ensembl_v71	Yes	-	-	-
ENSRNOG00000003208	Ercc6l	X	-	Ensembl_v71	Yes	-	-	-
ENSRNOG00000003209	Pcp4l1	13	-	Ensembl_v71	Yes	B1	-	OtherSINE
ENSRNOG00000003211	Srp9	13	-	Ensembl_v71	Yes	-	-	-
ENSRNOG00000003213	Helz	10	-	Ensembl_v71	Yes	-	-	-
ENSRNOG00000003215	Zfp287	10	-	Ensembl_v71	Yes	-	B2	-
ENSRNOG00000003217	Lgals3bp	10	-	Ensembl_v71	Yes	-	-	-
ENSRNOG00000003218	Zfp286a	10	-	Ensembl_v71	Yes	-	-	-
ENSRNOG00000003219	Trim16	10	-	Ensembl_v71	Yes	B1	-	-
ENSRNOG00000003220	H3f3c	13	37	Ensembl_v71	Yes	-	-	-
ENSRNOG00000003221	Myoc	13	-	Ensembl_v71	Yes	-	-	-
ENSRNOG00000003223	Degs1	13	-	Ensembl_v71	Yes	-	-	-
ENSRNOG00000003224	Nudt16l1	10	-	Ensembl_v71	Yes	-	-	-
ENSRNOG00000003225	Nudcd2	10	1	Ensembl_v71	Yes	-	-	-
ENSRNOG00000003226	Mprip	10	-	Ensembl_v71	Yes	-	-	-
ENSRNOG00000003228	Mid1ip1	X	-	Ensembl_v71	Yes	-	-	-
ENSRNOG00000003229	Tspan7	X	-	Ensembl_v71	Yes	-	-	-
ENSRNOG00000003232	Slc9a3r1	10	-	Ensembl_v71	Yes	-	-	-
ENSRNOG00000003233	Serpinf2	10	-	Ensembl_v71	Yes	-	-	-
ENSRNOG00000003234	Mgrn1	10	-	Ensembl_v71	Yes	-	-	-
ENSRNOG00000003235	Mgat4b	10	-	Ensembl_v71	Yes	-	-	-
ENSRNOG00000003237	Tp53bp2	13	-	No	No	-	-	-
ENSRNOG00000003239	Cant1	10	-	Ensembl_v71	Yes	-	-	-
ENSRNOG00000003241	Gabrg2	10	-	No	No	-	-	-
ENSRNOG00000003242	Gulp1	9	-	Ensembl_v71	Yes	-	-	-
ENSRNOG00000003243	Wdr81	10	-	Ensembl_v71	Yes	-	-	-
ENSRNOG00000003244	Ltc4s	10	-	Ensembl_v71	Yes	-	-	-
ENSRNOG00000003245	Cacng1	10	-	Ensembl_v71	Yes	-	-	-
ENSRNOG00000003247	Sde2	13	-	Ensembl_v71	Yes	B1	-	OtherSINE
ENSRNOG00000003248	Mpzl1	13	-	Ensembl_v71	Yes	-	-	-
ENSRNOG00000003251	B3galt2	13	-	Ensembl_v71	Yes	-	-	-
ENSRNOG00000003253	Qdpr	14	1	Ensembl_v71	Yes	-	-	-
ENSRNOG00000003254	Il23a	7	-	Ensembl_v71	Yes	-	-	-
ENSRNOG00000003256	Ccng1	10	-	Ensembl_v71	Yes	B1	-	-
ENSRNOG00000003258	Cdc73	13	-	Ensembl_v71	Yes	-	-	-
ENSRNOG00000003259	C1qtnf1	10	-	Ensembl_v71	Yes	-	-	-
ENSRNOG00000003260	Nr1i3	13	-	Ensembl_v71	Yes	-	-	-
ENSRNOG00000003261	Usp9x	X	-	Ensembl_v71	Yes	-	-	OtherSINE
ENSRNOG00000003262	Cacng4	10	-	No	No	-	-	-
ENSRNOG00000003263	Lefty1	13	-	Ensembl_v71	Yes	-	-	-
ENSRNOG00000003264	Nat9	10	-	Ensembl_v71	Yes	-	-	-
ENSRNOG00000003266	1700023F06Rik	10	-	No	No	-	-	-
ENSRNOG00000003267	Pycr2	13	-	Ensembl_v71	Yes	-	-	-
ENSRNOG00000003268	Maml1	10	-	Ensembl_v71	Yes	-	-	-
ENSRNOG00000003269	Atp6v0e1	10	1	Ensembl_v71	Yes	-	-	-
ENSRNOG00000003273	Spata20	10	-	Ensembl_v71	Yes	-	-	-
ENSRNOG00000003275	Spata32	10	-	Ensembl_v71	Yes	-	-	-
ENSRNOG00000003276	Myo1d	10	-	Ensembl_v71	Yes	-	-	-
ENSRNOG00000003278	Map3k14	10	-	Ensembl_v71	Yes	-	-	-
ENSRNOG00000003279	Syce2	19	-	RefSeq	Yes	-	-	-
ENSRNOG00000003280	Grin2c	10	-	Ensembl_v71	Yes	-	-	-
ENSRNOG00000003281	RGD1560557	20	-	No	No	-	-	-
ENSRNOG00000003283	Rcsd1	13	-	Ensembl_v71	Yes	B1	-	-
ENSRNOG00000003284	Epn3	10	-	Ensembl_v71	Yes	B1	-	OtherSINE
ENSRNOG00000003285	Mpv17l	10	-	No	No	-	-	-
ENSRNOG00000003287	Fbxw10	10	-	RefSeq	Yes	-	-	-
ENSRNOG00000003288	Cacng5	10	-	No	No	-	-	-
ENSRNOG00000003289	Lap3	14	-	Ensembl_v71	Yes	B1	-	-
ENSRNOG00000003290	Prrc2c	13	1	No	No	-	-	-
ENSRNOG00000003291	Creg1	13	-	Ensembl_v71	Yes	-	B2	-
ENSRNOG00000003294	Cdrt4	10	-	No	No	-	-	-
ENSRNOG00000003296	Dck	14	1	Ensembl_v71	Yes	B1	B2	-
ENSRNOG00000003298	Cd247	13	-	Ensembl_v71	Yes	-	-	-
ENSRNOG00000003300	Btg2	13	-	Ensembl_v71	Yes	-	-	-
ENSRNOG00000003302	Flcn	10	-	Ensembl_v71	Yes	B1	-	-
ENSRNOG00000003303	-	10	-	No	No	-	-	-
ENSRNOG00000003304	Chad	10	-	Ensembl_v71	Yes	-	-	-
ENSRNOG00000003305	Cxcr3	X	-	Ensembl_v71	Yes	-	-	-
ENSRNOG00000003307	Gcdh	19	-	Ensembl_v71	Yes	-	-	-
ENSRNOG00000003310	Tmem63a	13	-	Ensembl_v71	Yes	-	-	-
ENSRNOG00000003312	Chi3l1	13	-	Ensembl_v71	Yes	-	-	-
ENSRNOG00000003313	Glra2	X	-	Ensembl_v71	Yes	-	-	-
ENSRNOG00000003315	Cops3	10	-	Ensembl_v71	Yes	-	-	-
ENSRNOG00000003324	-	10	-	No	No	-	-	-
ENSRNOG00000003326	Rrn3	10	-	Ensembl_v71	Yes	B1	-	-
ENSRNOG00000003328	RGD1310686	10	-	Ensembl_v71	Yes	-	-	-
ENSRNOG00000003329	Ppm1d	10	-	Ensembl_v71	Yes	-	-	-
ENSRNOG00000003330	Acsf2	10	-	Ensembl_v71	Yes	B1	B2	-
ENSRNOG00000003332	Nt5m	10	-	Ensembl_v71	Yes	-	-	-
ENSRNOG00000003334	Klhl21	5	-	Ensembl_v71	Yes	-	-	-
ENSRNOG00000003336	Mybph	13	-	Ensembl_v71	Yes	-	-	-
ENSRNOG00000003338	Pmp22	10	-	Ensembl_v71	Yes	-	-	-
ENSRNOG00000003341	Med9	10	-	Ensembl_v71	Yes	-	-	-
ENSRNOG00000003342	-	X	6	No	No	-	-	-
ENSRNOG00000003343	Canx	10	-	Ensembl_v71	Yes	B1	-	OtherSINE
ENSRNOG00000003345	Pet2	X	-	No	No	-	-	-
ENSRNOG00000003346	Fancb	X	-	Ensembl_v71	Yes	-	-	-
ENSRNOG00000003348	Rasd1	10	-	Ensembl_v71	Yes	-	-	-
ENSRNOG00000003349	Col23a1	10	-	Ensembl_v71	Yes	-	-	-
ENSRNOG00000003350	Mospd2	X	-	Ensembl_v71	Yes	-	-	-
ENSRNOG00000003357	Col3a1	9	-	Ensembl_v71	Yes	-	-	-
ENSRNOG00000003359	Ogt	X	-	Ensembl_v71	Yes	-	-	-
ENSRNOG00000003365	Cadm3	13	-	Ensembl_v71	Yes	-	-	-
ENSRNOG00000003367	Tmem220	10	-	Ensembl_v71	Yes	-	-	-
ENSRNOG00000003368	Tspyl2	X	-	Ensembl_v71	Yes	-	-	-
ENSRNOG00000003370	Otc	X	-	Ensembl_v71	Yes	-	-	-
ENSRNOG00000003374	Ccdc85a	14	-	Ensembl_v71	Yes	-	-	-
ENSRNOG00000003384	Hs3st3b1	10	-	Ensembl_v71	Yes	-	-	-
ENSRNOG00000003385	Glrx2	13	-	Ensembl_v71	Yes	-	-	OtherSINE
ENSRNOG00000003386	Rbfox3	10	-	No	No	-	-	-
ENSRNOG00000003387	Fdxr	10	-	Ensembl_v71	Yes	-	-	-
ENSRNOG00000003388	Cenpf	13	-	Ensembl_v71	Yes	-	-	-
ENSRNOG00000003392	Grsf1	14	-	Ensembl_v71	Yes	-	-	-
ENSRNOG00000003395	Cby3	10	1	No	No	-	-	-
ENSRNOG00000003397	Adprm	10	-	Ensembl_v71	Yes	-	-	-
ENSRNOG00000003398	Tomm40l	13	-	No	No	-	-	-
ENSRNOG00000003399	Hnrph1	10	1	Ensembl_v71	Yes	-	-	-
ENSRNOG00000003400	Fmo4	13	-	Ensembl_v71	Yes	-	-	-
ENSRNOG00000003401	-	10	-	No	No	-	-	-
ENSRNOG00000003402	Stx6	13	-	Ensembl_v71	Yes	-	-	-
ENSRNOG00000003403	Slc35f5	13	-	Ensembl_v71	Yes	-	-	-
ENSRNOG00000003407	Ptpn14	13	-	Ensembl_v71	Yes	-	-	-
ENSRNOG00000003419	Bcas3	10	-	Ensembl_v71	Yes	-	-	-
ENSRNOG00000003424	Elac2	10	-	Ensembl_v71	Yes	-	-	-
ENSRNOG00000003426	Kdm5c	X	-	No	No	-	-	-
ENSRNOG00000003428	Rufy3	14	-	Ensembl_v71	Yes	-	-	-
ENSRNOG00000003430	F9	X	-	Ensembl_v71	Yes	B1	-	-
ENSRNOG00000003434	Trove2	13	-	Ensembl_v71	Yes	B1	-	-
ENSRNOG00000003435	Mcf2	X	-	No	No	-	-	-
ENSRNOG00000003439	IL15	19	-	Ensembl_v71	Yes	-	-	-
ENSRNOG00000003441	Asb9	X	-	Ensembl_v71	Yes	-	-	-
ENSRNOG00000003442	Adora1	13	-	Ensembl_v71	Yes	-	-	-
ENSRNOG00000003443	Klf1	19	-	Ensembl_v71	Yes	-	-	-
ENSRNOG00000003452	Asb11	X	-	Ensembl_v71	Yes	-	-	-
ENSRNOG00000003453	Lypd1	13	-	Ensembl_v71	Yes	-	-	-
ENSRNOG00000003455	Zfp13	10	-	Ensembl_v71	Yes	-	-	-
ENSRNOG00000003457	Ccdc64b	10	-	Ensembl_v71	Yes	-	-	-
ENSRNOG00000003461	Zfp330	19	-	Ensembl_v71	Yes	-	-	-
ENSRNOG00000003463	Srebf1	10	-	RefSeq	Yes	-	-	-
ENSRNOG00000003464	Hid1	10	-	No	No	-	-	-
ENSRNOG00000003466	Iqsec2	X	-	RefSeq	Yes	-	-	-
ENSRNOG00000003468	Capn8	13	-	Ensembl_v71	Yes	-	-	-
ENSRNOG00000003469	MAST1	19	-	No	No	-	-	-
ENSRNOG00000003470	Fundc1	X	-	Ensembl_v71	Yes	-	-	-
ENSRNOG00000003472	Atp11c	X	-	Ensembl_v71	Yes	-	-	-
ENSRNOG00000003476	Slc6a4	10	-	Ensembl_v71	Yes	-	-	-
ENSRNOG00000003479	Rnf150	19	-	Ensembl_v71	Yes	-	-	-
ENSRNOG00000003480	Aim2	13	-	No	No	-	-	-
ENSRNOG00000003486	Ifi204	13	-	Ensembl_v71	Yes	-	-	-
ENSRNOG00000003491	Prkca	10	-	Ensembl_v71	Yes	-	-	-
ENSRNOG00000003493	Prp2l1	10	-	No	No	-	-	-
ENSRNOG00000003494	Ppfia4	13	-	Ensembl_v71	Yes	-	-	-
ENSRNOG00000003495	Prpf8	10	-	Ensembl_v71	Yes	-	-	-
ENSRNOG00000003496	Tbc1d9	19	-	Ensembl_v71	Yes	-	-	-
ENSRNOG00000003497	Thoc6	10	-	Ensembl_v71	Yes	B1	-	-
ENSRNOG00000003500	Apoa2	13	-	Ensembl_v71	Yes	-	-	-
ENSRNOG00000003501	Lyzl6	10	-	Ensembl_v71	Yes	-	-	-
ENSRNOG00000003504	Rnaseh2a	19	-	Ensembl_v71	Yes	-	-	-
ENSRNOG00000003506	Gosr2	10	-	Ensembl_v71	Yes	-	-	-
ENSRNOG00000003508	Ergic1	10	-	No	No	-	-	-
ENSRNOG00000003510	Fmo2	13	-	Ensembl_v71	Yes	-	-	-
ENSRNOG00000003512	Gabra1	10	-	Ensembl_v71	Yes	-	-	-
ENSRNOG00000003515	Ephx1	13	-	Ensembl_v71	Yes	-	-	-
ENSRNOG00000003517	Tbx2	10	-	Ensembl_v71	Yes	-	-	-
ENSRNOG00000003520	Prdx2	19	1	Ensembl_v71	Yes	-	-	-
ENSRNOG00000003522	Mr1	13	-	Ensembl_v71	Yes	-	-	-
ENSRNOG00000003524	Lrrc59	10	-	Ensembl_v71	Yes	-	-	-
ENSRNOG00000003526	Sytl4	X	-	Ensembl_v71	Yes	-	-	-
ENSRNOG00000003531	-	X	3	No	No	-	-	-
ENSRNOG00000003532	Magea11	X	-	Ensembl_v71	Yes	-	-	-
ENSRNOG00000003533	Clcn4	X	-	Ensembl_v71	Yes	-	-	-
ENSRNOG00000003536	Rufy1	10	-	Ensembl_v71	Yes	-	-	-
ENSRNOG00000003537	Spta1	13	-	RefSeq	Yes	-	-	-
ENSRNOG00000003538	Adamts4	13	-	Ensembl_v71	Yes	-	-	-
ENSRNOG00000003541	Pggt1b	18	-	Ensembl_v71	Yes	-	-	-
ENSRNOG00000003542	Hcfc1r1	10	-	RefSeq	Yes	-	-	-
ENSRNOG00000003543	Gpr143	X	-	Ensembl_v71	Yes	-	-	-
ENSRNOG00000003544	Tbx4	10	-	Ensembl_v71	Yes	-	-	-
ENSRNOG00000003545	Uchl5	13	-	Ensembl_v71	Yes	-	-	-
ENSRNOG00000003546	Tnfrsf12a	10	-	Ensembl_v71	Yes	-	-	-
ENSRNOG00000003548	-	4	-	No	No	-	-	-
ENSRNOG00000003549	Cnpy2	7	-	Ensembl_v71	Yes	-	-	-
ENSRNOG00000003550	Acbd6	13	-	Ensembl_v71	Yes	-	-	-
ENSRNOG00000003551	B4galt3	13	-	Ensembl_v71	Yes	-	-	-
ENSRNOG00000003553	Efemp1	14	-	Ensembl_v71	Yes	-	-	-
ENSRNOG00000003554	Piga	X	-	No	No	-	-	-
ENSRNOG00000003559	Ccdc112	18	-	Ensembl_v71	Yes	-	-	-
ENSRNOG00000003562	Susd4	13	-	Ensembl_v71	Yes	-	-	-
ENSRNOG00000003563	Blmh	10	-	Ensembl_v71	Yes	-	-	-
ENSRNOG00000003566	Apoh	10	-	Ensembl_v71	Yes	-	-	-
ENSRNOG00000003567	Ppox	13	-	Ensembl_v71	Yes	-	-	-
ENSRNOG00000003569	Gabra6	10	-	Ensembl_v71	Yes	-	-	-
ENSRNOG00000003572	Adamts2	10	-	Ensembl_v71	Yes	-	-	-
ENSRNOG00000003576	Ints2	10	-	Ensembl_v71	Yes	B1	-	-
ENSRNOG00000003578	Fem1c	18	-	Ensembl_v71	Yes	-	-	-
ENSRNOG00000003580	Ucp1	19	-	Ensembl_v71	Yes	-	-	-
ENSRNOG00000003581	Pou2f1	13	-	Ensembl_v71	Yes	-	-	-
ENSRNOG00000003583	Smyd2	13	-	Ensembl_v71	Yes	-	-	-
ENSRNOG00000003585	Sytl5	X	-	No	No	-	-	-
ENSRNOG00000003587	Figf	X	-	Ensembl_v71	Yes	-	-	-
ENSRNOG00000003588	-	X	-	No	No	-	-	-
ENSRNOG00000003590	Tom1l2	10	-	Ensembl_v71	Yes	-	-	-
ENSRNOG00000003592	Med28	14	-	Ensembl_v71	Yes	B1	-	-
ENSRNOG00000003594	Tmem183a	13	2	Ensembl_v71	Yes	-	-	-
ENSRNOG00000003595	Lhx4	13	-	Ensembl_v71	Yes	-	-	-
ENSRNOG00000003596	Itgb1bp2	X	-	Ensembl_v71	Yes	-	-	-
ENSRNOG00000003597	Tuba4a	9	16	Ensembl_v71	Yes	-	-	-
ENSRNOG00000003600	Pnpt1	14	-	Ensembl_v71	Yes	B1	-	-
ENSRNOG00000003601	RGD1564463	13	-	No	No	-	-	-
ENSRNOG00000003603	Arhgap44	10	-	Ensembl_v71	Yes	-	-	-
ENSRNOG00000003611	Dynlt3	X	1	Ensembl_v71	Yes	-	-	-
ENSRNOG00000003612	Axin2	10	-	Ensembl_v71	Yes	-	-	-
ENSRNOG00000003613	Mid1	X	-	Ensembl_v71	Yes	-	-	-
ENSRNOG00000003614	Mgat5	13	-	Ensembl_v71	Yes	-	-	-
ENSRNOG00000003616	Grem2	13	-	Ensembl_v71	Yes	-	-	-
ENSRNOG00000003620	Fmo3	13	-	Ensembl_v71	Yes	-	-	-
ENSRNOG00000003622	Cybb	X	-	Ensembl_v71	Yes	-	-	-
ENSRNOG00000003625	Ubxn4	13	-	Ensembl_v71	Yes	-	-	-
ENSRNOG00000003626	-	10	-	No	No	-	-	-
ENSRNOG00000003629	Nvl	13	-	Ensembl_v71	Yes	-	-	-
ENSRNOG00000003633	Rcvrn	10	-	Ensembl_v71	Yes	-	-	-
ENSRNOG00000003634	Zfp354a	10	-	Ensembl_v71	Yes	-	-	-
ENSRNOG00000003635	Disp1	13	-	Ensembl_v71	Yes	-	-	-
ENSRNOG00000003643	Tab3	X	-	No	No	-	-	-
ENSRNOG00000003645	Hnrnpab	10	-	Ensembl_v71	Yes	-	-	-
ENSRNOG00000003648	Cldn6	10	-	Ensembl_v71	Yes	B1	-	OtherSINE
ENSRNOG00000003649	Qsox1	13	-	Ensembl_v71	Yes	-	-	-
ENSRNOG00000003650	Nt5c	10	-	Ensembl_v71	Yes	-	-	-
ENSRNOG00000003653	Fh	13	2	Ensembl_v71	Yes	-	-	-
ENSRNOG00000003657	Pkmyt1	10	-	Ensembl_v71	Yes	-	-	-
ENSRNOG00000003661	Hn1	10	2	Ensembl_v71	Yes	-	-	-
ENSRNOG00000003664	Brox	13	-	Ensembl_v71	Yes	-	-	OtherSINE
ENSRNOG00000003666	Igj	14	-	Ensembl_v71	Yes	-	-	-
ENSRNOG00000003667	Dmd	X	-	No	No	-	-	-
ENSRNOG00000003669	Myocd	10	-	Ensembl_v71	Yes	-	-	-
ENSRNOG00000003670	-	10	6	No	No	-	-	-
ENSRNOG00000003671	Prop1	10	-	No	No	-	-	-
ENSRNOG00000003672	Enam	14	-	Ensembl_v71	Yes	-	-	-
ENSRNOG00000003673	Nup85	10	-	Ensembl_v71	Yes	-	-	-
ENSRNOG00000003674	Pir	X	-	Ensembl_v71	Yes	B1	-	-
ENSRNOG00000003675	Ptchd1	X	-	No	No	-	-	-
ENSRNOG00000003679	Med13	10	-	Ensembl_v71	Yes	-	-	-
ENSRNOG00000003680	Gabrb2	10	-	No	No	-	-	-
ENSRNOG00000003681	Lct	13	-	Ensembl_v71	Yes	-	-	-
ENSRNOG00000003682	Hook2	19	-	Ensembl_v71	Yes	-	-	-
ENSRNOG00000003683	Glp2r	10	-	No	No	-	-	-
ENSRNOG00000003686	Tbl1x	X	-	Ensembl_v71	Yes	-	-	-
ENSRNOG00000003687	Rgs2	13	-	Ensembl_v71	Yes	-	-	-
ENSRNOG00000003689	Nono	X	7	Ensembl_v71	Yes	-	-	-
ENSRNOG00000003691	Tmed7	18	-	Ensembl_v71	Yes	-	-	-
ENSRNOG00000003694	Prox1	13	-	Ensembl_v71	Yes	-	-	-
ENSRNOG00000003695	RGD1310572	19	-	Ensembl_v71	Yes	-	-	-
ENSRNOG00000003696	Prkx	X	-	Ensembl_v71	Yes	-	B2	-
ENSRNOG00000003698	RGD1564745	13	-	No	No	-	-	-
ENSRNOG00000003699	Endov	10	-	Ensembl_v71	Yes	-	-	-
ENSRNOG00000003703	Mcm6	13	-	Ensembl_v71	Yes	-	-	-
ENSRNOG00000003704	Fam184b	14	-	No	No	-	-	-
ENSRNOG00000003705	Bmx	X	-	Ensembl_v71	Yes	-	B2	-
ENSRNOG00000003706	Ufc1	13	-	Ensembl_v71	Yes	-	-	-
ENSRNOG00000003707	Zmym3	X	-	Ensembl_v71	Yes	-	-	-
ENSRNOG00000003709	Kmo	13	-	Ensembl_v71	Yes	-	B2	OtherSINE
ENSRNOG00000003712	Smek2	14	-	Ensembl_v71	Yes	-	-	-
ENSRNOG00000003713	Pbsn	X	-	Ensembl_v71	Yes	-	-	-
ENSRNOG00000003714	Clk4	10	-	Ensembl_v71	Yes	-	-	-
ENSRNOG00000003715	Srpx2	X	-	RefSeq	Yes	-	-	-
ENSRNOG00000003716	Batf3	13	-	Ensembl_v71	Yes	-	-	-
ENSRNOG00000003717	Cnih4	13	-	Ensembl_v71	Yes	-	-	-
ENSRNOG00000003718	AMBN	14	-	Ensembl_v71	Yes	-	-	-
ENSRNOG00000003719	Atpaf2	10	1	Ensembl_v71	Yes	-	-	-
ENSRNOG00000003720	Prrx1	13	-	Ensembl_v71	Yes	-	-	-
ENSRNOG00000003721	Paqr4	10	-	Ensembl_v71	Yes	-	-	-
ENSRNOG00000003722	Dusp27	13	-	Ensembl_v71	Yes	-	-	-
ENSRNOG00000003723	Wdr26	13	-	Ensembl_v71	Yes	-	-	-
ENSRNOG00000003724	Mrpl27	10	-	Ensembl_v71	Yes	-	-	-
ENSRNOG00000003726	Scml2	X	-	No	No	-	-	-
ENSRNOG00000003728	Xylt2	10	-	Ensembl_v71	Yes	-	-	-
ENSRNOG00000003729	Drg2	10	-	No	No	-	-	-
ENSRNOG00000003730	Aida	13	-	Ensembl_v71	Yes	-	-	-
ENSRNOG00000003732	Flrt2	6	-	Ensembl_v71	Yes	-	-	-
ENSRNOG00000003734	Cxxc5	X	-	Ensembl_v71	Yes	-	-	-
ENSRNOG00000003736	Col5a2	9	-	Ensembl_v71	Yes	-	-	-
ENSRNOG00000003737	Best2	19	-	Ensembl_v71	Yes	-	-	-
ENSRNOG00000003738	Ush2a	13	-	RefSeq	Yes	-	-	-
ENSRNOG00000003740	Gpa33	13	-	No	No	-	-	-
ENSRNOG00000003741	Nptx1	10	-	RefSeq	Yes	-	-	-
ENSRNOG00000003742	Cdkl5	X	-	Ensembl_v71	Yes	-	-	-
[truncated: 18,120 more rows]
