# Supplementary material for: Novel Role of 3’UTR-Embedded Alu Elements as Facilitators of Processed Pseudogene Genesis and Host Gene Capture by Viral Genomes
Source: PLoS One. 2016 Dec 29;11(12):e0169196. doi: 10.1371/journal.pone.0169196 (PMC5199112; doi:10.1371/journal.pone.0169196)
Supplement: S2 File — (TXT) [file pone.0169196.s020.txt]

S2 File. Amino acid (AA) alignments of host/herpesviral homologs.

---------------------------------------------------------------------------

IL10 of Macaca fascicularis (mf) & BCRF1 of Lymphocryptovirus Macaca (Lym):

IL10_mf      MHSSA-L-LCCLVLLTGVRASPGQGTQSENSCTRFPGNLPHMLRDLRDAFSRVKTFFQMK
BCRF1_Lym    MGPRAGLALQCLLLLYLAPACKGV---S-N-C----GNLPHMLRDLRDAFSRVKTFFQMK
             *   * * * ** **    *  *    * * *    ************************

IL10_mf      DQLDNILLKESLLEDFKGYLGCQALSEMIQFYLEEVMPQAENHDPDIKEHVNSLGENLKT
BCRF1_Lym    DQLDNILLKESLLEDFKGYLGCQALSEMIQFYLEEVMPQAENQDPNAKEHVNSLGENLKT
             ****************************************** **  *************

IL10_mf      LRLRLRRCHRFLPCENKSKAVEQVKNAFSKLQEKGVYKAMSEFDIFINYIEAYMTMKIQN
BCRF1_Lym    LRLRLRRCHRFLPCENKSKAVEQVKNAFSKLQEKGVYKAMSEFDIFINYIEAYMTMKTRR
             *********************************************************   

AA identity (after removing positions with gaps): 151/169 = 89.35%

---------------------------------------------------------------------------

IL10 of Macaca mulatta (mm) & BCRF1 of Macacine Herpesvirus 4 (MaHV4):

IL10_mm      MH-SSAL-------LCCLVLLTGVRASPGQGTQSENSCTRFPGNLPHMLRDLRDAFSRVK
BCRF1_MaHV4  MGLRSGLTLQCLVILQCLVMLYLAPACKGV---------SNCGNLPHMLRDLRDAFSRVK
             *   * *       * *** *    *  *             ******************

IL10_mm      TFFQMKDQLDNILLKESLLEDFKGYLGCQALSEMIQFYLEEVMPQAENHDPDIKEHVNSL
BCRF1_MaHV4  TFFQMKDQLDNILLKESLLEDFKGYLGCQALSEMIQFYLEEVMPQAENQDPHAKEHVNSL
             ************************************************ **  *******

IL10_mm      GENLKTLRLRLRRCHRFLPCENKSKAVEQVKNAFSKLQEKGVYKAMSEFDIFINYIEAYM
BCRF1_MaHV4  GENLKTLRLRLRRCHRFLPCENKSKAVEQVKNAFSKLQEKGVYKAMSEFDIFINYIEAYM
             ************************************************************

IL10_mm      TMKIQN
BCRF1_MaHV4  TMKIRR
             ****  

AA identity (after removing positions with gaps): 149/169 = 88.17%

---------------------------------------------------------------------------

IL10 of Homo sapiens (hs) & BCRF1 of Epstein-Barr Virus (EBV):

IL10_hs      MHSSA--LLCCLVLLTGVRASPGQGTQSENSCTHFPGNLPNMLRDLRDAFSRVKTFFQMK
BCRF1_EBV    MERRLVVTLQCLVLLYL--A-PECG------GTDQCDNFPQMLRDLRDAFSRVKTFFQTK
             *       * *****    * *  *       *    * * ***************** *

IL10_hs      DQLDNLLLKESLLEDFKGYLGCQALSEMIQFYLEEVMPQAENQDPDIKAHVNSLGENLKT
BCRF1_EBV    DEVDNLLLKESLLEDFKGYLGCQALSEMIQFYLEEVMPQAENQDPEAKDHVNSLGENLKT
             *  ******************************************  * ***********

IL10_hs      LRLRLRRCHRFLPCENKSKAVEQVKNAFNKLQEKGIYKAMSEFDIFINYIEAYMTMKIRN
BCRF1_EBV    LRLRLRRCHRFLPCENKSKAVEQIKNAFNKLQEKGIYKAMSEFDIFINYIEAYMTIKAR-
             *********************** ******************************* * * 

AA identity (after removing positions with gaps): 142/168 = 84.52%

---------------------------------------------------------------------------

IL10 of Papio anubis (pa) & vIL10 of Papiine Herpesvirus 1 (PaH):

IL10_pa      MHSSALLCCLVVLTGVRASPGQGTQSENSCTRFPGNLPHMLRDLRDAFSRVKTFFQMKDQ
vIL10_PaH    MELSLGL-TLHFLVFLCLAPACGRA-E---T--CGNIPHMLRDLRDAFSRVKTFFQMKDQ
             *  *  *  *  *      *  *   *   *   ** ***********************

IL10_pa      LDNILLKESLLEDFKGYLGCQALSEMIQFYLEEVMPQAENHDPDIKEHVNSLGENLKTLR
vIL10_PaH    LDNILLKESLLEDFKGYLGCQALSEMIQFYLEEVMPQAEAMSLKSQEHVNFLGENLNTLR
             ***************************************       **** ***** ***

IL10_pa      LRLRRCHRFLPCENKSKAVEQVKNAFSKLQEKGVYKAMSEFDIFINYIEAYMTMKIQN
vIL10_PaH    LRLRRCHRFLPCENKSKAVEQVKNAFSKLQEKGVYKAMSEFDIFINYIEAYMTMKLRR
             *******************************************************   

AA identity (after removing positions with gaps): 140/171 = 81.87%

---------------------------------------------------------------------------

DHFR of Saimiri boliviensis (sb) & ORF2 of Herpesvirus Saimiri (HVS)

DHFR_sb      MISRQSWPRTVVYPADSVLTAAVMVQLLNCIVAVSQNMGIGKNGDLPWPPLRNEFRYFQR
ORF2_HVS     -----------------------MVQALNCIVAVAQNMGIGKQGNLPWPRLMNDFKHFQR
                                    *** ******* ******* * **** * * *  ***

DHFR_sb      MTTTSSVEDKQNLVIMGRKTWFSIPEKNRPLKDRINVVLSKELKEPPQGAHFLARSLDDA
ORF2_HVS     MTTTSSVPDKQNLVIMGKKTWFSIPEKNRPLKGRINVVLSKELKELPHRAHFLAKSLDDA
             ******* ********* ************** ************ *  ***** *****

DHFR_sb      LKLTEQPELANKVDMIWIIGGSSVYKEAMDHPGHLKLFVTRIMQDFESDTFFPEID----
ORF2_HVS     LKLTEQPELANKVDMVWIIGGSSVYKEAMSYPCDLKLFVTRIMQDFECDTFFPEFDLEKY
             *************** *************  *  ************* ****** *    

DHFR_sb      ------------------------------
ORF2_HVS     KLLIEYPSVLSNVQEEKSIKYKFEVYEKNH
                                           

AA identity (after removing positions with gaps): 130/153 = 84.97%

---------------------------------------------------------------------------

DHFR of Macaca nemestrina (mn) & ORF2 of Macaca nemestrina 
Rhadinovirus 2 (MneRV2)

DHFR_mn      MAGGLGGAPAAVMVRSLNCIVAVSQNMGIGKNGDLPWPPLRKGGPDWIRIPLFCCAGGKV
ORF2_MneRV2  ------------MDTIVNCIVAVDEQMGIGKCGTLPWPFLKK------------------
                         *    ******   ***** * **** * *                  

DHFR_mn      ADFCPDPAARDHQTGFVNEFRYFQRMTTTSSVEGKQNLVIMGKKTWFSIPEKNRPLKGRI
ORF2_MneRV2  ------------------EMMYFQNMTKTPLTRGKKNMVIMGKNTWFSIPEKNRPLKERI
                               *  *** ** *    ** * ***** ************* **

DHFR_mn      NLVLSRELKEPPQGAHFLARSLDDALKLTEQPELANKVDMIWIVGGSSVYKEAMNHPGHL
ORF2_MneRV2  NVVLSKELTEPPKGAHFLAKTIDDALNVFKQHE--NELDMIWVIGGRSVYESALTYSCHL
             * *** ** *** ******   ****    * *  *  ****  ** ***  *     **

DHFR_mn      KLFVTRIMQDFESDTFLPEIDLEKYKLLPEYPGVLSDVQEEKGIKYKFEVYEKN-D
ORF2_MneRV2  RLFVTRIMHCFDCDVFFPSIDFKKYTLL-ELPGQDTTTYQEHGIKYRFEVYEKYEN
              *******  *  * * * **  ** ** * **       * **** ******   

AA identity (after removing positions with gaps): 114/184 = 61.96%

---------------------------------------------------------------------------

SLAMF6 of Saimiri boliviensis (sb) & S1 of Squirrel Monkey
Cytomegalovirus (SMCMV)

SLAMF6_sb    MATALTASRSQAPVFTAESMLWLFQLLLLVFCFGPGNPVSQTSSTPLIVNGVLGESVTLP
S1_SMCMV     MATWGG----------GDGTYCLLPGLLLLFRVGPGGPVSQTSSTPLIVNGVLGESVTLP
             ***                   *   *** *  *** ***********************

SLAMF6_sb    LEFPAGEKIRFITWHYNGTSIAFIAPSEAKSPQIHLTNPKLGKRLNFTQSYSLQLSNLEM
S1_SMCMV     LEFPAGEKIKSITWHYNGTSIAFIAPSEAKSPQIHLTNPKLGKRLNFTQSYSLQLSNLEM
             *********  *************************************************

SLAMF6_sb    EDTGSYSALMSSETTVKVSSYTLRIFRKLKNIQVTNYSQLSQNRICEIHLTCSVEDPNDN
S1_SMCMV     EDTGSYSALMSSETTVNVSSYTLRIFRKLKNIQVSNHSQLSQNRICEIHLTCSVEDPNDN
             **************** ***************** * ***********************

SLAMF6_sb    ISFKWEALGKTLLREPNLTISWDPRNSSEQDYTCIAENAVSNLSFSVSAQKLCGDVENQD
S1_SMCMV     ISFKWEALGKTLLREPNLTTSWDPRNSSEQNYTCIAENAVSNLSFTVSAQKLC-EVAYMS
             ******************* ********** ************** *******  *    

SLAMF6_sb    TDTNMILVVVVLGTCIVIFI-IVLLLFLKKRRAGSLPLSTQQTQGPAESAGNTDNASVSP
S1_SMCMV     TEARM-LV-AALMTCLVIICLLGLFLVWKRRRAGSL-LCIQ-------------------
             *   * **   * ** **     * *  * ****** *  *                   

SLAMF6_sb    GNNTVYASVTH-SAREMETSTPIANDLTIYSTINHSKESKPTSSRATALDNVM
S1_SMCMV     ------LCFSHLFSREHQAETLIF-----------------------------
                       *   **    * *                              

AA identity (after removing positions with gaps): 225/283 = 79.51%

---------------------------------------------------------------------------

IL17A of Saimiri boliviensis (sb) & ORF13 of Herpesvirus Saimiri (HVS)

IL17A_sb     MTPGKTSLVSLLLLLSLEATVKAGITSPQNPGCPNAEDKNFPRTVMVNLNIRNRNTSSKR
ORF13_HVS    MTFRMTSLV-LLLLLSIDCIVKSEITSAQTPRCLAA-NNSFPRSVMVTLSIRNWNTSSKR
             **   **** ******    **  *** * * *  *    *** *** * *** ******

IL17A_sb     TSDYYNRSSSPWNLHRNEDPERYPSVIWEAKCRHLGCVNADGNVDYHMNSVPIQQEILVL
ORF13_HVS    ASDYYNRSTSPWTLHRNEDQDRYPSVIWEAKCRYLGCVNADGNVDYHMNSVPIQQEILVV
              ******* *** ******  ************ ************************* 

IL17A_sb     RREPRHCTNSFRLEKMLVSVGCTCVTPIVRHVA
ORF13_HVS    RKGHQPCPNSFRLEKMLVTVGCTCVTPIVHNVD
             *     * ********** **********  * 

AA identity (after removing positions with gaps): 113/151 = 74.83%

---------------------------------------------------------------------------

TYMS of Macaca mulatta (mm) & ORF13 of Simian Varicella Virus (SVV)

TYMS_mm      MPVAGSELPRPPLQPASQERDAEPRPPHGELQYLGQIEHILRCGVRKDDRTGTGTLSVFG
ORF13_SVV    MAMNRYN------------------IKHSEYQYLEQVNFILHNGVQKTDRTGTGTLSVFG
             *                          * * *** *   **  ** * ************

TYMS_mm      MQARYSLRGEFPLLTTKRVFWKGVLEELLWFIKGSTNAKELSSKGVKIWDANGSRDFLDS
ORF13_SVV    MQSRYNLRNEFPLLTTKRVFWKGVVEELLWFIKGSTNSTELVEKGVKIWSAHGSKQFLHS
             ** ** ** *************** ************  **  ****** * **  ** *

TYMS_mm      LGFSAREEGDLGPVYGFQWRHFGAEYRDMESDYSGQGVDQLQRVIDTIKTNPDDRRIIMC
ORF13_SVV    NGFDNRQEGDLGPVYGFQWRHFGAEYVDMNTNYFGQGVDQLQNVINLIKTNPNDRRIILC
              **  * ******************* **   * ******** **  ***** ***** *

TYMS_mm      AWNPRDLPLMALPPCHALCQFYVVNSELSCQLYQRSGDMGLGVPFNIASYALLTYMIAHI
ORF13_SVV    AWNAKDVPLMALPPCHMLCQFYVANNELSCQMYQRSADMGLGVPFNIASYALLTYMIAHV
             ***  * ********* ****** * ***** **** ********************** 

TYMS_mm      TGLKPGDFVHTLGDAHIYLNHIEPLKIQLQREPRPFPKLKILRKVEKIDDFKAEDFQIEG
ORF13_SVV    TDLKTGDLVHTIGDAHIYLNHIEPLKLQLTRQPKQFPTLRITRTVKDINDFKADDFVLEG
             * ** ** *** ************** ** * *  ** * * * *  * **** **  **

TYMS_mm      YNPHPTIKMEMAV
ORF13_SVV    YNPHNSIPMEMSV
             ****  * *** *

AA identity (after removing positions with gaps): 218/295 = 73.90%

---------------------------------------------------------------------------

TYMS of Aotus nancymaae (an) & ORF70 of Ateline Herpesvirus 3 (AtHV3)

TYMS_an      MPVAGSELPRQPSQPAAQELDAQPRSPHGELQYLGQIEHILRCGVRKDDRTGTGTLSVFG
ORF70_AtHV3  M-----E-----------E-------PHAEHQYLSQVKHILNCGNFKHDRTGVGTLSVFG
             *     *           *       ** * *** *  *** **  * **** *******

TYMS_an      MQARYSLRDEFPLLTTKRVFWKGVLEELLWFIKGSTNAKELSSKGVKIWDANGSRDFLDS
ORF70_AtHV3  MQSRYSLEKDFPLLTTKRVFWRGVVEELLWFIRGSTDSKELAASGVHIWDANGSRSYLDK
             ** ****   *********** ** ******* ***  ***   ** ********  ** 

TYMS_an      LGFSAREEGDLGPVYGFQWRHFGAEYRDMDSDYSGQGVDQLQRVIDTIKTNPDDRRIIMC
ORF70_AtHV3  LGFCDREEGDLGPVYGFQWRHFGAEYQGLKHNYGGEGVDQLKQIINTIHTNPTDRRMLMC
             ***  *********************      * * *****   * ** *** ***  **

TYMS_an      AWNPRDLPLMALPPCHALCQFYVVNGELSCQLYQRSGDMGLGVPFNIASYALLTYMIAHI
ORF70_AtHV3  AWNVLDVPKMALPPCHVLSQFYVCDGKLSCQLYQRSADMGLGVPFNIASYSLLTCMIAHV
             ***  * * ******* * ****  * ********* ************* *** **** 

TYMS_an      TGLKPGDFVHTLGDAHIYLNHIEPLKIQLQREPRPFPKLKVLRKVEKIDDFKAEDFKVEG
ORF70_AtHV3  TDLVPGEFIHTLGDAHIYVNHIDALTEQLTRTPRPFPTLKFARKIASIDDFKANDIILEN
             * * ** * ********* ***  *  ** * ***** **  **   ****** *   * 

TYMS_an      YNPHPTIKMEMAV
ORF70_AtHV3  YNPYPSIKMPMAV
             *** * *** ***

AA identity (after removing positions with gaps): 208/290 = 71.72%

---------------------------------------------------------------------------

TYMS of Saimiri boliviensis (sb) & ORF70 of Herpesvirus Saimiri (HVS)

TYMS_sb      MPVAGSELPRQPSQPAAQELDAQPRPPHGELQYLGQIEHILRCGVRKDDRTGTGTLSVFG
ORF70_HVS    MSTHTEE---Q----------------HGEHQYLSQVQHILNYGSFKNDRTGTGTLSIFG
             *     *   *                *** *** *  ***  *  * ********* **

TYMS_sb      MQARYSLRDEFPLLTTKRVFWKGVLEELLWFIKGSTNAKELSSKGVKIWDANGSRDFLDS
ORF70_HVS    TQSRFSLENEFPLLTTKRVFWRGVVEELLWFIRGSTDSKELSAAGVHIWDANGSRSFLDK
              * * **  ************ ** ******* ***  ****  ** ******** *** 

TYMS_sb      LGFSAREEGDLGPVYGFQWRHFGAEYRDMDSDYSGQGVDQLQRVIDTIKTNPDDRRIIMC
ORF70_HVS    LGFYDRDEGDLGPVYGFQWRHFGAEYKGVGRDYKGEGVDQLKQLIDTIKTNPTDRRMLMC
             ***  * *******************     ** * *****   ******** ***  **

TYMS_sb      AWNPRDLPLMALPPCHALCQFYVVNGELSCQLYQRSGDMGLGVPFNIASYALLTYMIAHI
ORF70_HVS    AWNVSDIPKMVLPPCHVLSQFYVCDGKLSCQLYQRSADMGLGVPFNIASYSLLTCMIAHV
             ***  * * * ***** * ****  * ********* ************* *** **** 

TYMS_sb      TGLKPGDFVHTLGDAHIYLNHIEPLKIQLQREPRPFPKLKILRKVEKIDDFKAEDFKVEG
ORF70_HVS    TNLVPGEFIHTIGDAHIYVDHIDALKMQLTRTPRPFPTLRFARNVSCIDDFKADDIILEN
             * * ** * ** ******  **  ** ** * ***** *   * *  ****** *   * 

TYMS_sb      YNPHPTIKMEMAV
ORF70_HVS    YNPHPIIKMHMAV
             ***** *** ***

AA identity (after removing positions with gaps): 208/294 = 70.75%

---------------------------------------------------------------------------

TYMS of Homo sapiens (hs) & ORF13 of Varicella Zoster Virus (VZV)

TYMS_hs      MPVA--GSELPRRPLPPAAQERDAEPRPPHGELQYLGQIQHILRCGVRKDDRTGTGTLSV
ORF13_VZV    MGDLSCWTKVPGFT--------------LTGELQYLKQVDDILRYGVRKRDRTGIGTLSL
             *         *                   ****** *   *** **** **** **** 

TYMS_hs      FGMQARYSLRDEFPLLTTKRVFWKGVLEELLWFIKGSTNAKELSSKGVKIWDANGSRDFL
ORF13_VZV    FGMQARYNLRNEFPLLTTKRVFWRAVVEELLWFIRGSTDSKELAAKDIHIWDIYGSSKFL
             ******* ** ************  * ******* ***  ***  *   ***  **  **

TYMS_hs      DSLGFSTREEGDLGPVYGFQWRHFGAEYRDMESDYSGQGVDQLQRVIDTIKTNPDDRRII
ORF13_VZV    NRNGFHKRHTGDLGPIYGFQWRHFGAEYKDCQSNYLQQGIDQLQTVIDTIKTNPESRRMI
                **  *  ***** ************ *  * *  ** **** *********  ** *

TYMS_hs      MCAWNPRDLPLMALPPCHALCQFYVVNSELSCQLYQRSGDMGLGVPFNIASYALLTYMIA
ORF13_VZV    ISSWNPKDIPLMVLPPCHTLCQFYVANGELSCQVYQRSGDMGLGVPFNIAGYALLTYIVA
                *** * *** ***** ****** * ***** **************** ******  *

TYMS_hs      HITGLKPGDFIHTLGDAHIYLNHIEPLKIQLQREPRPFPKLRILRKVEKIDDFKAEDFQI
ORF13_VZV    HVTGLKTGDLIHTMGDAHIYLNHIDALKVQLARSPKPFPCLKIIRNVTDINDFKWDDFQL
             * **** ** *** **********  ** ** * * *** * * * *  * ***  *** 

TYMS_hs      EGYNPHPTIKMEMAV
ORF13_VZV    DGYNPHPPIKMEMAL
              ****** ****** 

AA identity (after removing positions with gaps): 207/299 = 69.23%

---------------------------------------------------------------------------

TYMS of Homo sapiens (hs) & ORF70 of Kaposi�s Sarcoma-associated 
Herpesvirus (KSHV)

TYMS_hs      M----P----VA-------GSELPRRP----L-----PPAAQERDAEPRPPHGELQYLGQ
ORF70_KSHV   MFPFVPLSLYVAKKLFRARGFSFCQKPGVLALAPEVDPCSIQHEVTGAKTPHEELQYLRQ
             *    *    **       *      *    *     *   *        ** ***** *

TYMS_hs      IQHILRCGVRKDDRTGTGTLSVFGMQARYSLRDEFPLLTTKRVFWKGVLEELLWFIKGST
ORF70_KSHV   LREILCRGSDRLDRTGIGTLSLFGMQARYSLRDHFPLLTTKRVFWRGVVQELLWFLKGST
                **  *    **** **** *********** *********** **  ***** ****

TYMS_hs      NAKELSSKGVKIWDANGSRDFLDSLGFSTREEGDLGPVYGFQWRHFGAEYRDMESDYSGQ
ORF70_KSHV   DSRELSRTGVKIWDKNGSREFLAGRGLAHRREGDLGPVYGFQWRHFGAAYVDADADYTGQ
                ***  ****** **** **   *   * ***************** * *   ** **

TYMS_hs      GVDQLQRVIDTIKTNPDDRRIIMCAWNPRDLPLMALPPCHALCQFYVVNSELSCQLYQRS
ORF70_KSHV   GFDQLSYIVDLIKNNPYDRRIIMCAWNPADLSLMALPPCHLLCQFYVADGELSCQLYQRS
             * ***    * ** ** *********** ** ******** ******   **********

TYMS_hs      GDMGLGVPFNIASYALLTYMIAHITGLKPGDFIHTLGDAHIYLNHIEPLKIQLQREPRPF
ORF70_KSHV   GDMGLGVPFNIASYSLLTYMLAHVTGLRPGEFIHTLGDAHIYKTHIEPLRLQLTRTPRPF
             ************** ***** ** *** ** ***********  *****  ** * ****

TYMS_hs      PKLRILRKVEKIDDFKAEDFQIEGYNPHPTIKMEMAV
ORF70_KSHV   PRLEILRSVSSMEEFTPDDFRLVDYCPHPTIRMEMAV
             * * *** *     *   **    * ***** *****

AA identity (after removing positions with gaps): 216/313 = 69.01%

---------------------------------------------------------------------------

TYMS of Macaca mulatta (mm) & ORF70 of Rhesus Monkey Rhadinovirus (RRV)

TYMS_mm      MPV--------------A---GSELPRPPL---QPASQERDAEPRPPHGELQYLGQIEHI
ORF70_RRV    MIVLVHLGICYVKKIIPACLSGIAAVRCRVSRGSEVAAARAPDGRGEHGELQYLAHLDLI
             * *              *   *    *            *    *  *******     *

TYMS_mm      LRCGVRKDDRTGTGTLSVFGMQARYSLRGEFPLLTTKRVFWKGVLEELLWFIKGSTNAKE
ORF70_RRV    IRHGVQRDDRTGVGTRSVFGLQARYNLRDEFPLLTTKRVFWRGVVEELLWFIRGSTDSTE
              * **  ***** ** **** **** ** ************ ** ******* ***   *

TYMS_mm      LSSKGVKIWDANGSRDFLDSLGFSAREEGDLGPVYGFQWRHFGAEYRDMESDYSGQGVDQ
ORF70_RRV    LSRRGVKIWDAHGSRAFLAAQGFGDRREGDLGPVYGFQWRHFGAEYRGADADYEGQGVDQ
             **  ******* *** **   **  * ********************    ** ******

TYMS_mm      LQRVIDTIKTNPDDRRIIMCAWNPRDLPLMALPPCHALCQFYVVNSELSCQLYQRSGDMG
ORF70_RRV    LRYVVDLIVRRPHDRRIVMCAWNPADLARMALPPCHVLCQFYVARGELSCQLYQRSADMG
             *  * * *   * **** ****** **  ******* ******   ********** ***

TYMS_mm      LGVPFNIASYALLTYMIAHITGLKPGDFVHTLGDAHIYLNHIEPLKIQLQREPRPFPKLK
ORF70_RRV    LGVPFNIASYALLTYLIAHVTGLTPGDFVHTLGDAHVYNNHVGPLLLQLGRTPRPFPRLK
             *************** *** *** ************ * **  **  ** * ***** **

TYMS_mm      ILRKVEKIDDFKAEDFQIEGYNPHPTIKMEMAV
ORF70_RRV    ILRKVTRLEDFTRADLSLEGYDPHPHIEMEMAV
             *****    **   *   *** *** * *****

AA identity (after removing positions with gaps): 216/313 = 69.01%

---------------------------------------------------------------------------

TYMS of Macaca nemestrina (mn) & ORF70 of Macaca nemestrina 
Rhadinovirus 2 (MneRV2)

TYMS_mn      MPV-----------------AGSELPRPPLQ---PASQERDAEPRPPHGELQYLGQIEHI
ORF70_MneRV2 MIVLVHLGICYVKKIIPVCVAGIAAARCRVSCGAGVAAARAPDGRGEHGELQYLAHLDLI
             * *                 **    *            *    *  *******     *

TYMS_mn      LRCGVRKDDRTGTGTLSVFGMQARYSLRDEFPLLTTKRVFWKGVLEELLWFIKGSTNAKE
ORF70_MneRV2 IRHGVPREDRTGVGTRSVFGLQARYNLRDEFPLLTTKRVFWRGVVEELLWFIRGSTDSTE
              * **   **** ** **** **** *************** ** ******* ***   *

TYMS_mn      LSSKGVKIWDANGSRDFLDSLGFSAREEGDLGPVYGFQWRHFGAEYRDMESDYSGQGVDQ
ORF70_MneRV2 LSRRGVRIWDAHGSRAFLAAQGFGDRREGDLGPVYGFQWRHFGARYRGADADYEGQGVDQ
             **  ** **** *** **   **  * ***************** **    ** ******

TYMS_mn      LQRVIDTIKTNPDDRRIIMCAWNPRDLPLMALPPCHALCQFYVVNSELSCQLYQRSGDMG
ORF70_MneRV2 LRYVVDLISRRPHDRRIVMCAWNPADLSQMALPPCHVLCQFYVARGELSCQLYQRSADMG
             *  * * *   * **** ****** **  ******* ******   ********** ***

TYMS_mn      LGVPFNIASYALLTYMIAHITGLKPGDFVHTLGDAHIYLNHIEPLKIQLQREPRPFPKLK
ORF70_MneRV2 LGVPFNIASYALLTYLIAHVTGLTPGEFVHTLGDAHVYNNHVGPLSLQLRRTPRPFPRLR
             *************** *** *** ** ********* * **  **  ** * ***** * 

TYMS_mn      ILRKVEKIDDFKAEDFQIEGYNPHPTIKMEMAV
ORF70_MneRV2 ILRKVARLEDFTRADLSLEGYDPHPHIEMEMAV
             *****    **   *   *** *** * *****

AA identity (after removing positions with gaps): 212/313 = 67.73%

---------------------------------------------------------------------------

TYMS of Macaca nemestrina (mn) & ORF70 of Retroperitoneal 
Fibromatosis-associated Herpesvirus (RFHV)

TYMS_mn      MPVAGSELP-----------------------------------RPPLQPASQERDAEPR
ORF70_RFHV   MPEGSTGRPACLGEQAGSGGDRGRRGRRRRRRGRADARSYLAACRALPLPADADR---PV
             **      *                                   *    **   *   * 

TYMS_mn      PPHGELQYLGQIEHILRCGVRKDDRTGTGTLSVFGMQARYSLRDEFPLLTTKRVFWKGVL
ORF70_RFHV   N-PGERLYLGQLCHILGHGIERADRTGVGTLSVFGMHARYSLRGEFPLLTTKRVYWRGVV
                **  ****  ***  *    **** ******** ****** ********** * ** 

TYMS_mn      EELLWFIKGSTNAKELSSKGVKIWDANGSRDFLDSLGFSAREEGDLGPVYGFQWRHFGAE
ORF70_RFHV   EELLWFIRGCTDARRLSERGVKIWNANGSKEFLTARGLGHRREGDLGPVYGFQWRHFGAT
             ******* * * *  **  ***** ****  **   *   * ***************** 

TYMS_mn      YRDMESDYSGQGVDQLQRVIDTIKTNPDDRRIIMCAWNPRDLPLMALPPCHALCQFYVVN
ORF70_RFHV   YEDADADYSGRGVDQLAYILDLIKNHPCDRRMVMSAWNPVDIPKMALPPCHVLCQFYVSA
             * *   **** *****    * **  * ***  * **** * * ******* ******  

TYMS_mn      SELSCQLYQRSGDMGLGVPFNIASYALLTYMIAHITGLKPGDFVHTLGDAHIYLNHIEPL
ORF70_RFHV   GELSCQLYQRSGDMGLGVPFNIASYALLTYMIAHVSGLRPGELIHVLGDAHIYKNHIEAV
              *********************************  ** **   * ******* ****  

TYMS_mn      KIQLQREPRPFPKLKILRKVEKIDDFKAEDFQIEGYNPHPTIKMEMAV
ORF70_RFHV   KVQLSREPRPFPRLHIVRTVSSIEDFTVDDFSLEGYDPHPAIRMDMAV
             * ** ******* * * * *  * **   **  *** *** * * ***

AA identity (after removing positions with gaps): 208/309 = 67.31%

---------------------------------------------------------------------------

CD59 of Saimiri boliviensis (sb) & ORF15 of Herpesvirus Saimiri (HVS)

CD59_sb      MGIQGGSVLFGLLLVLAVFCHSGNSLQCYSCPLPTMESMECTASTNCTSNLDSCLIAKAG
ORF15_HVS    MYI-----LFTLVLT-FVFCKPIHSLQCYNCSHS---TMQCTTSTSCTSNLDSCLIAKAG
             * *     ** * *   ***    ***** *       * ** ** **************

CD59_sb      SGVYYRCWKFDDCSFKRISNQLSETQLKYHCCKKNLCNVKEVLENGGTTLSKKTILLLVT
ORF15_HVS    SGVYYRCWKFDDCSFKRISNQLSETQLKYHCCKKNLCNVNKGIENIKRTISDKALLLL-A
             ***************************************    **   * * *  ***  

CD59_sb      PFLAAAWSRHP
ORF15_HVS    LFLVTAWNFPL
              **  **    

AA identity (after removing positions with gaps):  85/121 = 70.25%

---------------------------------------------------------------------------

LOC101037697 of Saimiri boliviensis (sb) & S28 of Squirrel Monkey 
Cytomegalovirus (SMCMV)

LOC101037697 MTAAETSQKMLKIDLT-FRDGLEERESGKTLQRKCLALLSPVTPLKVYCCLFIAAVLTTS
S28_SMCMV    MIIASNLITMTVLGFKAARIAYDDRKQSD-L--KHI--L--VT-----------------
             *  *     *        *     *     *  *    *  **                 

LOC101037697 VVALSIVLSVLARKEKPVIESPKYAACPKSWIGFGSKCFYFSEDTRNWTFSQVFCVSLEA
S28_SMCMV    --------------------------CPKTWIGFGNKCFYFSEDTRNWTFSEVYCAGIND
                                       *** ***** *************** * *     

LOC101037697 SLAQFATVEELNFLKRYKGPSEHWIGLRRESSDRIWRWTDNTEHNNTFPIRGVGECAYLN
S28_SMCMV    TLAQFTTMEELNFLKRYKGPSEHWVGLRRQSSNHTWKWIDETEHNNTFPIRGVGEYAYLN
              **** * **************** **** **   * * * ************** ****

LOC101037697 DNGVGSASIYTDRKWICSKPNSYVYSCQIRNSLQNFPMDAS--
S28_SMCMV    DNGVGSASVYTDRKWICSRMFNTTVAC--HTS-Q----DSSVR
             ******** *********        *    * *    * *  

AA identity (after removing positions with gaps): 105/163 = 64.42%

---------------------------------------------------------------------------

LY9 of Aotus nancymaae (an) & A33 of Owl Monkey Cytomegalovirus (OMCMV)

LY9_an       MVASKS--------------------------------HTDGCGPGPFYNQPQRSQLQIF
A33_OMCMV    MSSSISVCRPLHGSDWTFQSTYCSQSCRAVNRREGQSSHRNGVVPGG-------------
             *  * *                                *  *  **              

LY9_an       SSVLRTSLLFLLLGLR--------ASGEDSAPTEVSGILGGSVTLPLNISVDTDIENVAW
A33_OMCMV    ------------AGCRAGQKPRAHAPKNCLAHTEVIGSVGGFASFPLNISNATDIENVAW
             * *        *     * *** *  **    *****  ********

LY9_an       NGPKIALAFANPKDVTVMDKSYQGRLNITKWSYSLYISNLTLNDAGSYKAQINKKNSQVT
A33_OMCMV    NGPKIALAFANPKDVTIMDKSYQGRVNISQTNYSLCIRNLTVNDAGSYKAQINKNNSQVT
             **************** ******** **    *** * *** ************ *****

LY9_an       TKEEFTLSVYEQLQEPQVTLKSVKVSENFSCNITLMCSVKGTEKSVLYSWTPRDSHASES
A33_OMCMV    TKEEFTLSVFEQLQEPKVTLLYVNQSSFNKCNVTLQCSVGGTENNVTYSWMPTQ------
             ********* ****** ***  *  *    ** ** *** ***  * *** *        

LY9_an       NGGSI-F-TISRMPCDPDLPYTCTARNPVSQSSSRP-VRAGQFCTDPGASRGETMGETVV
A33_OMCMV    NGKSILFATY---PG-VNETYNCTVKNPVSTNTSKNIVPA-RFC-----SY---------
             ** ** * *    *      * **  ****   *   * *  **     *          

LY9_an       GVLGEPVTLPLALPVTCRDTEKVVWMFNTSIISKEREEAATADPLIKSRDPSKNRVWVSN
A33_OMCMV    -----------ALP--------------TS------------------------------
                        ***              **                              

LY9_an       QDCSLKIDRLMIEDAGPYHAYACSEASRVTSMTHVTLRIYRRLRKPKITWSLSHTEDGIC
A33_OMCMV    ------------------------------SSTH--------------------------
                                           * **                          

LY9_an       RVSLTCSMEDGGNAVVYTWTPPQKEAVVSQGKSHLNVSWRSGENHPNLTCIASNPVSNTS
A33_OMCMV    ------------------------------------------------------------
                                                                         

LY9_an       HQFPSENICPGPKRNMKLWIGLPLMVCLLCLGIFSCWCIWKQKRRCSVPAFCSSQAEDPA
A33_OMCMV    -----------------LTIVLPLVTCFTCVGILCWWCFGKQYLR---------------
                              * * ***  *  * **   **  **  *               

LY9_an       DTPEPTAGHTLYCMLPQGYEKLDPPPGPARQQPRPTSDSSSDSNTTTDEDEDRPEMHKPI
A33_OMCMV    -------------MF--------RFNCPAR------------------------------
                          *             ***                              

LY9_an       NGRDRVYDQVTQDDAGHDSAPEAEADYDLVTPYVTEVESVVGENTMYAQVSFNLQEKTPA
A33_OMCMV    ------------------------------------------------------------
                                                                         

LY9_an       SQKEERSTTIYLSIQKPQTVVPPPQQDDREIPESPTYENFT
A33_OMCMV    -----------------------------------------
                                                      

AA identity (after removing positions with gaps): 161/253 = 63.64%

---------------------------------------------------------------------------

CD48 of Aotus nancymaae (an) & A43 of Owl Monkey Cytomegalovirus (OMCMV)

CD48_an      MC-SRGWDWCLALELLLLHLSVLATSIQGNSVDVI-NAISGGNVTLNISESLPENVREIT
A43_OMCMV    MNNSYLW---LPVSLGLITLSLL--RVGGDSVN-IVNALVGGNITLNISESLPENVREIT
             *  *  *   *   * *  ** *     * **  * **  *** ****************

CD48_an      WFCTYHQKIADWDVKRLKYFDNKFKGRVRLDYQSGALYISKIQKEDANIYIMRVLKETMY
A43_OMCMV    WFCTYDQKIADWDVKRLKYFDNKFKGRVRLDSQSGALYLSRVQKEDANIYIMRVLKDTMF
             ***** ************************* ****** *  ************** ** 

CD48_an      EQEWKIRLQVFDPVPKPDIKIEKTAKVEDDCYLKLSCVIPDE----S-VNYTWYGDKEPF
A43_OMCMV    EQDWKIRLQVFDEVDTPNITLVNTTLISDTCYVNFSCSHHDSLCYTSNENCTWYH----F
             ** ********* *  * *    *    * **   **   *     *  * ***     *

CD48_an      PKEFQSGVLETTL--KSQDYSRCYTCQVSNPVSSKNDTVCFSPPC--T----L-VRS---
A43_OMCMV    ---SQ-NITKTPPWNHSASSNSCYTCEFKNPVHRKNITMCISG-CGQTGIKALATRSPRR
                 *     *     *     ****   ***  ** * * *  *  *    *  **   

CD48_an      FAVEWIASWLVIMVPIILG-------------------------------LLFT-
A43_OMCMV    YAITFIVMILVA-VLCTLSYCAYTYGVRDAMSCTFGAFIGFRARFSTLRYLLWQL
              *   *   **  *   *                                **   

AA identity (after removing positions with gaps): 142/228 = 62.28%

---------------------------------------------------------------------------
